# Supplementary material for: Transcriptome analysis of the growth performance of hybrid mandarin fish after food conversion
Source: PLoS One. 2020 Oct 9;15(10):e0240308. doi: 10.1371/journal.pone.0240308 (PMC7546499; doi:10.1371/journal.pone.0240308)
Supplement: S1 File — (XLS) [file pone.0240308.s005.xls]

## Sheet: SNP Information
Gene_id	KO_id	KO_name	Pos	Ref	Alt	F1	F1_depth	F1_alledepth	F1_type	F2	F2_depth	F2_alledepth	F2_type	F3	F3_depth	F3_alledepth	F3_type	F4	F4_depth	F4_alledepth	F4_type	F5	F5_depth	F5_alledepth	F5_type	S1	S1_depth	S1_alledepth	S1_type	S2	S2_depth	S2_alledepth	S2_type	S3	S3_depth	S3_alledepth	S3_type	S4	S4_depth	S4_alledepth	S4_type	S5	S5_depth	S5_alledepth	S5_type
TRINITY_DN27806_c0_g1	K18245	CA2	61	A	G	A	14	14,0	Homo	A	27	27,0	Homo	A	17	17,0	Homo	A	28	28,0	Homo	A	18	18,0	Homo	A	16	16,0	Homo	A	36	36,0	Homo	A,G	52	29,23	Hete	A	49	49,0	Homo	A	48	48,0	Homo
TRINITY_DN27806_c0_g1	K18245	CA2	109	T	A	T	16	16,0	Homo	T	29	29,0	Homo	T	22	22,0	Homo	T	32	32,0	Homo	T	21	21,0	Homo	T	17	17,0	Homo	T	42	42,0	Homo	T,A	57	32,25	Hete	T	52	52,0	Homo	T	51	51,0	Homo
TRINITY_DN27806_c0_g1	K18245	CA2	158	T	C	T	19	19,0	Homo	T	33	33,0	Homo	T	25	25,0	Homo	T	37	37,0	Homo	T	20	20,0	Homo	T	15	15,0	Homo	T	45	45,0	Homo	T,C	58	34,24	Hete	T	66	66,0	Homo	T	61	61,0	Homo
TRINITY_DN27806_c0_g1	K18245	CA2	302	G	C	G	42	42,0	Homo	G	56	56,0	Homo	G	32	32,0	Homo	G	69	69,0	Homo	G	40	40,0	Homo	G	32	32,0	Homo	G	73	73,0	Homo	G,C	94	46,48	Hete	G	101	101,0	Homo	G	112	112,0	Homo
TRINITY_DN27806_c0_g1	K18245	CA2	422	G	T	G	24	24,0	Homo	G	38	38,0	Homo	G	29	29,0	Homo	G	60	60,0	Homo	G	25	25,0	Homo	G	16	16,0	Homo	G	52	52,0	Homo	G,T	64	39,25	Hete	G	80	80,0	Homo	G	93	93,0	Homo
TRINITY_DN27806_c0_g1	K18245	CA2	424	T	C	T	25	25,0	Homo	T	38	38,0	Homo	T	30	30,0	Homo	T	60	60,0	Homo	T	26	26,0	Homo	T	16	16,0	Homo	T	50	50,0	Homo	T,C	63	38,25	Hete	T	80	80,0	Homo	T	94	94,0	Homo
TRINITY_DN27806_c0_g1	K18245	CA2	443	G	A	G	26	26,0	Homo	G	42	42,0	Homo	G	28	28,0	Homo	G	55	55,0	Homo	G	29	29,0	Homo	G	23	23,0	Homo	G	49	49,0	Homo	G,A	73	45,28	Hete	G	81	81,0	Homo	G	105	105,0	Homo
TRINITY_DN27806_c0_g1	K18245	CA2	665	T	C	T	15	15,0	Homo	T	23	23,0	Homo	T	11	11,0	Homo	T,C	30	7,23	Hete	T	16	16,0	Homo	T	5	5,0	Homo	T	22	22,0	Homo	C	25	0,25	Homo	T,C	49	18,31	Hete	T	51	51,0	Homo
TRINITY_DN27806_c0_g1	K18245	CA2	674	C	T	C	15	15,0	Homo	C	22	22,0	Homo	C	11	11,0	Homo	C	28	28,0	Homo	C	13	13,0	Homo	C	5	5,0	Homo	C	20	20,0	Homo	C,T	25	17,8	Hete	C	47	47,0	Homo	C	50	50,0	Homo
TRINITY_DN27806_c0_g1	K18245	CA2	1040	C	G	C	10	10,0	Homo	C	2	2,0	Homo	C	7	7,0	Homo	C	8	8,0	Homo	C	6	6,0	Homo	C	5	5,0	Homo	C,G	7	5,2	Hete	C	2	2,0	Homo	C	7	7,0	Homo	C	5	5,0	Homo
TRINITY_DN27806_c0_g1	K18245	CA2	1216	A	G	A	7	7,0	Homo	A	2	2,0	Homo	A	6	6,0	Homo	A,G	5	4,1	Hete	A	2	2,0	Homo	A	2	2,0	Homo	A	6	6,0	Homo	G	5	0,5	Homo	A	1	1,0	Homo	A	3	3,0	Homo
TRINITY_DN27806_c0_g1	K18245	CA2	1245	T	A	T	7	7,0	Homo	T	2	2,0	Homo	T	3	3,0	Homo	T,A	4	2,2	Hete	T	1	1,0	Homo	T	3	3,0	Homo	T	8	8,0	Homo	A	5	0,5	Homo	T,A	1	0,1	Hete	T	3	3,0	Homo
TRINITY_DN27806_c0_g1	K18245	CA2	1488	A	C	A	2	2,0	Homo	A	6	6,0	Homo	A	4	4,0	Homo	C	4	0,4	Homo	A	1	1,0	Homo	-	-	-	-	A	2	2,0	Homo	C	3	0,3	Homo	A,C	2	0,2	Hete	A	1	1,0	Homo
TRINITY_DN27806_c0_g1	K18245	CA2	2200	G	A	A	1	0,1	Homo	G,A	1	1,0	Hete	-	-	-	-	A	2	0,2	Homo	-	-	-	-	-	-	-	-	A	4	0,4	Homo	-	-	-	-	G,A	5	4,1	Hete	G,A	1	1,0	Hete
TRINITY_DN34920_c1_g1	K01251	E3.3.1.1, ahcY	381	G	A	G,A	22	18,4	Hete	G	18	18,0	Homo	G	10	8,2	Homo	G	18	18,0	Homo	G	46	46,0	Homo	G,A	16	13,3	Hete	G,A	41	34,7	Hete	G	29	26,3	Homo	G	46	45,1	Homo	G,A	26	19,7	Hete
TRINITY_DN34920_c1_g1	K01251	E3.3.1.1, ahcY	413	A	G	A,G	22	18,4	Hete	A	17	17,0	Homo	A	10	8,2	Homo	A	21	21,0	Homo	A	49	49,0	Homo	A,G	15	12,3	Hete	A,G	41	33,8	Hete	A	29	26,3	Homo	A	45	44,1	Homo	A,G	29	20,9	Hete
TRINITY_DN34920_c1_g1	K01251	E3.3.1.1, ahcY	470	C	G	C,G	11	7,4	Hete	C	15	15,0	Homo	C,G	10	6,4	Hete	C	13	13,0	Homo	C	38	38,0	Homo	C	11	10,1	Homo	C,G	36	22,14	Hete	C,G	27	22,5	Hete	C	28	26,2	Homo	C,G	22	14,8	Hete
TRINITY_DN34920_c1_g1	K01251	E3.3.1.1, ahcY	502	C	T	C,T	9	8,1	Hete	C	15	14,1	Homo	C,T	16	7,9	Hete	C	11	11,0	Homo	C	34	34,0	Homo	C	12	11,1	Homo	C,T	39	23,16	Hete	C,T	27	20,7	Hete	C,T	38	27,11	Hete	C,T	25	13,12	Hete
TRINITY_DN34920_c1_g1	K01251	E3.3.1.1, ahcY	541	T	C	T,C	28	24,4	Hete	T,C	18	11,7	Hete	T	18	16,2	Homo	C	7	0,7	Homo	C	17	0,17	Homo	T,C	18	13,5	Hete	T,C	64	52,12	Hete	T,C	28	19,9	Hete	T,C	66	56,10	Hete	T,C	47	37,10	Hete
TRINITY_DN34920_c1_g1	K01251	E3.3.1.1, ahcY	566	A	G	A,G	206	138,68	Hete	A,G	166	111,55	Hete	A,G	214	131,83	Hete	G	136	0,136	Homo	G	186	0,186	Homo	A,G	164	111,53	Hete	A,G	406	257,149	Hete	A,G	188	114,74	Hete	A,G	541	342,198	Hete	A,G	386	227,159	Hete
TRINITY_DN34920_c1_g1	K01251	E3.3.1.1, ahcY	572	C	T	C	282	210,72	Homo	C	244	180,64	Homo	C,T	287	195,91	Hete	T	152	2,150	Homo	T	210	0,210	Homo	C,T	227	159,68	Hete	C,T	543	372,171	Hete	C,T	252	171,81	Hete	C,T	749	526,223	Hete	C	520	349,171	Homo
TRINITY_DN34920_c1_g1	K01251	E3.3.1.1, ahcY	574	C	T	C	313	244,69	Homo	C	262	203,59	Homo	C	313	224,89	Homo	T	146	0,146	Homo	T	198	0,198	Homo	C	242	188,54	Homo	C	599	437,162	Homo	C,T	281	196,85	Hete	C	754	539,215	Homo	C	569	407,162	Homo
TRINITY_DN34920_c1_g1	K01251	E3.3.1.1, ahcY	582	A	G	A	406	301,105	Homo	A	326	252,74	Homo	A,G	401	278,123	Hete	G	204	0,204	Homo	G	276	0,276	Homo	A,G	326	229,97	Hete	A,G	751	503,247	Hete	A,G	340	236,104	Hete	A	751	529,221	Homo	A,G	683	469,213	Hete
TRINITY_DN34920_c1_g1	K01251	E3.3.1.1, ahcY	644	T	C	T,C	694	487,206	Hete	T,C	656	468,188	Hete	T,C	687	476,211	Hete	C	411	5,406	Homo	C	612	0,612	Homo	T,C	656	473,183	Hete	T,C	723	509,214	Hete	T,C	643	439,204	Hete	T	736	553,183	Homo	T,C	728	528,200	Hete
TRINITY_DN34920_c1_g1	K01251	E3.3.1.1, ahcY	654	C	G	C	526	522,4	Homo	C	488	485,3	Homo	C	482	480,1	Homo	G	13	0,12	Homo	G	16	0,16	Homo	C	495	491,4	Homo	C	530	530,0	Homo	C	472	463,9	Homo	C	575	575,0	Homo	C	557	557,0	Homo
TRINITY_DN34920_c1_g1	K01251	E3.3.1.1, ahcY	721	G	A	G	557	555,1	Homo	G	526	526,0	Homo	G	543	543,0	Homo	G,A	2	0,2	Hete	A	5	0,5	Homo	G	550	547,3	Homo	G	622	621,1	Homo	G	525	521,3	Homo	G	698	698,0	Homo	G	632	630,2	Homo
TRINITY_DN34920_c1_g1	K01251	E3.3.1.1, ahcY	722	A	T	A	520	518,2	Homo	A	507	505,2	Homo	A	555	553,2	Homo	A,T	2	0,2	Hete	A,T	5	1,4	Hete	A	535	534,1	Homo	A	608	607,1	Homo	A	525	523,2	Homo	A	652	652,0	Homo	A	616	613,3	Homo
TRINITY_DN34920_c1_g1	K01251	E3.3.1.1, ahcY	733	C	T	C	474	429,45	Homo	C	460	407,53	Homo	C	496	442,53	Homo	T	135	0,135	Homo	T	122	0,122	Homo	C	502	445,57	Homo	C	582	528,53	Homo	C	523	468,55	Homo	C	732	679,53	Homo	C	605	549,56	Homo
TRINITY_DN34920_c1_g1	K01251	E3.3.1.1, ahcY	859	C	T	C	768	653,115	Homo	C	767	647,120	Homo	C	761	623,137	Homo	T	201	1,200	Homo	T	290	0,290	Homo	C	758	658,100	Homo	C	772	637,135	Homo	C	765	665,100	Homo	C	777	712,65	Homo	C,T	761	620,140	Hete
TRINITY_DN34920_c1_g1	K01251	E3.3.1.1, ahcY	878	T	G	T,G	688	572,116	Hete	T	709	586,123	Homo	T,G	700	556,144	Hete	G	214	0,214	Homo	G	320	0,320	Homo	T	692	590,102	Homo	T,G	621	468,153	Hete	T	658	554,104	Homo	T	551	471,80	Homo	T,G	610	456,152	Hete
TRINITY_DN34920_c1_g1	K01251	E3.3.1.1, ahcY	894	G	A	G	691	574,117	Homo	G	715	584,131	Homo	G	711	552,159	Homo	A	228	0,228	Homo	A	330	0,330	Homo	G	719	606,113	Homo	G	692	533,159	Homo	G	706	594,112	Homo	G	752	652,100	Homo	G	645	475,170	Homo
TRINITY_DN34920_c1_g1	K01251	E3.3.1.1, ahcY	962	C	T	C	725	659,66	Homo	C	578	520,58	Homo	C	680	616,64	Homo	T	295	0,295	Homo	T	409	0,409	Homo	C	595	548,47	Homo	C	754	699,55	Homo	C	658	603,55	Homo	C	767	708,59	Homo	C	746	661,85	Homo
TRINITY_DN34920_c1_g1	K01251	E3.3.1.1, ahcY	963	T	G	T	704	642,62	Homo	T	568	513,55	Homo	T	667	605,62	Homo	G	292	1,291	Homo	G	397	0,397	Homo	T	586	542,44	Homo	T	721	667,54	Homo	T	645	589,56	Homo	T	725	669,56	Homo	T	718	640,78	Homo
TRINITY_DN34920_c1_g1	K01251	E3.3.1.1, ahcY	975	C	T	C	756	669,87	Homo	C	758	633,125	Homo	C	745	644,101	Homo	T	625	0,625	Homo	T	772	0,772	Homo	C	747	629,118	Homo	C	760	696,64	Homo	C	748	657,91	Homo	C	766	705,61	Homo	C	751	661,90	Homo
TRINITY_DN34920_c1_g1	K01251	E3.3.1.1, ahcY	1008	C	T	C	768	674,94	Homo	C	766	638,128	Homo	C	754	644,110	Homo	T	747	0,747	Homo	T	770	0,770	Homo	C	754	637,117	Homo	C	759	687,72	Homo	C	760	657,102	Homo	C	753	695,58	Homo	C	751	664,87	Homo
TRINITY_DN34920_c1_g1	K01251	E3.3.1.1, ahcY	1078	T	G	T,G	706	519,187	Hete	T,G	726	518,208	Hete	T,G	728	525,203	Hete	G	663	0,663	Homo	G	660	0,660	Homo	T,G	722	500,222	Hete	T,G	771	554,217	Hete	T,G	720	537,183	Hete	T,G	767	520,247	Hete	T,G	760	584,176	Hete
TRINITY_DN34920_c1_g1	K01251	E3.3.1.1, ahcY	1123	T	C	T,C	744	278,466	Hete	T,C	764	301,463	Hete	T,C	764	322,442	Hete	T	703	703,0	Homo	T	747	746,0	Homo	T,C	750	307,443	Hete	T,C	762	275,487	Hete	T,C	752	282,470	Hete	T,C	765	289,476	Hete	T,C	748	250,498	Hete
TRINITY_DN34920_c1_g1	K01251	E3.3.1.1, ahcY	1163	G	A	G,A	752	489,263	Hete	G,A	752	483,269	Hete	G,A	733	466,267	Hete	A	758	1,757	Homo	A	736	0,735	Homo	G,A	750	472,278	Hete	G,A	736	520,216	Hete	G,A	748	480,268	Hete	G,A	724	508,216	Hete	G,A	749	546,203	Hete
TRINITY_DN34920_c1_g1	K01251	E3.3.1.1, ahcY	1196	C	T	C,T	750	291,459	Hete	C,T	748	313,435	Hete	C,T	758	322,436	Hete	C	772	772,0	Homo	C	760	760,0	Homo	C,T	753	337,416	Hete	C,T	741	315,426	Hete	C,T	748	316,431	Hete	C,T	741	362,378	Hete	C,T	725	289,436	Hete
TRINITY_DN34920_c1_g1	K01251	E3.3.1.1, ahcY	1272	T	C	T,C	759	430,329	Hete	T,C	729	441,288	Hete	T,C	753	446,306	Hete	C	473	14,459	Homo	C	531	10,521	Homo	T,C	742	464,278	Hete	T,C	758	413,345	Hete	T,C	740	406,334	Hete	T,C	761	394,367	Hete	T,C	748	400,348	Hete
TRINITY_DN34920_c1_g1	K01251	E3.3.1.1, ahcY	1285	T	G	T,G	771	433,338	Hete	T,G	762	448,314	Hete	T,G	751	452,299	Hete	G	769	0,769	Homo	G	769	0,769	Homo	T,G	774	474,300	Hete	T,G	747	408,339	Hete	T,G	750	411,338	Hete	T,G	760	392,368	Hete	T,G	749	404,345	Hete
TRINITY_DN34920_c1_g1	K01251	E3.3.1.1, ahcY	1314	C	T	C,T	770	435,335	Hete	C,T	764	455,308	Hete	C,T	754	456,298	Hete	T	761	0,761	Homo	T	767	0,767	Homo	C,T	763	470,293	Hete	C,T	744	412,332	Hete	C,T	756	420,336	Hete	C,T	738	408,330	Hete	C,T	739	401,338	Hete
TRINITY_DN34920_c1_g1	K01251	E3.3.1.1, ahcY	1398	G	A	G,A	764	479,285	Hete	G,A	759	482,277	Hete	G,A	771	532,239	Hete	A	757	0,757	Homo	A	756	0,756	Homo	G,A	781	493,288	Hete	G,A	758	454,304	Hete	G,A	752	461,291	Hete	G,A	762	454,308	Hete	G,A	760	455,305	Hete
TRINITY_DN34920_c1_g1	K01251	E3.3.1.1, ahcY	1413	A	G	A,G	763	474,289	Hete	A,G	746	480,266	Hete	A,G	733	509,224	Hete	G	713	0,713	Homo	G	710	0,710	Homo	A,G	756	486,270	Hete	A,G	756	448,308	Hete	A,G	742	464,278	Hete	A,G	781	462,319	Hete	A,G	769	442,327	Hete
TRINITY_DN34920_c1_g1	K01251	E3.3.1.1, ahcY	1432	G	A	G,A	782	451,331	Hete	G,A	774	479,295	Hete	G,A	781	493,288	Hete	A	425	1,424	Homo	A	537	0,537	Homo	G,A	775	453,322	Hete	G,A	781	456,325	Hete	G,A	779	450,329	Hete	G,A	777	462,315	Hete	G,A	780	438,342	Hete
TRINITY_DN34920_c1_g1	K01251	E3.3.1.1, ahcY	1489	G	A	G,A	756	342,414	Hete	G,A	755	303,452	Hete	G,A	758	304,454	Hete	G	739	739,0	Homo	G	751	751,0	Homo	G,A	755	326,429	Hete	G,A	746	343,403	Hete	G,A	759	337,422	Hete	G,A	747	345,402	Hete	G,A	748	353,394	Hete
TRINITY_DN34920_c1_g1	K01251	E3.3.1.1, ahcY	1600	G	A	G,A	764	453,311	Hete	G,A	770	485,285	Hete	G,A	772	482,290	Hete	A	736	0,736	Homo	A	720	1,718	Homo	G,A	770	464,306	Hete	G,A	768	471,297	Hete	G,A	768	494,273	Hete	G,A	767	467,300	Hete	G,A	770	465,305	Hete
TRINITY_DN34920_c1_g1	K01251	E3.3.1.1, ahcY	1694	C	G	C,G	754	454,300	Hete	C,G	754	510,244	Hete	C,G	757	441,315	Hete	G	749	0,746	Homo	G	731	1,729	Homo	C,G	749	482,267	Hete	C,G	748	452,296	Hete	C,G	751	481,270	Hete	C,G	762	448,314	Hete	C,G	757	442,315	Hete
TRINITY_DN34920_c1_g1	K01251	E3.3.1.1, ahcY	1923	T	G	T,G	748	455,293	Hete	T,G	745	420,325	Hete	T,G	739	417,322	Hete	G	696	5,691	Homo	G	754	1,752	Homo	T,G	746	414,332	Hete	T,G	744	433,311	Hete	T,G	754	394,360	Hete	T,G	723	463,260	Hete	T,G	735	390,345	Hete
TRINITY_DN34920_c1_g1	K01251	E3.3.1.1, ahcY	1926	C	T	C,T	757	464,293	Hete	C,T	764	435,329	Hete	C,T	752	429,323	Hete	T	733	2,731	Homo	T	756	1,755	Homo	C,T	763	420,343	Hete	C,T	777	461,316	Hete	C,T	767	408,359	Hete	C,T	751	490,261	Hete	C,T	763	411,352	Hete
TRINITY_DN34920_c1_g1	K01251	E3.3.1.1, ahcY	1945	G	A	G,A	751	469,282	Hete	G,A	756	431,325	Hete	G,A	766	434,332	Hete	A	738	0,738	Homo	A	760	0,760	Homo	G,A	748	435,313	Hete	G,A	760	481,279	Hete	G,A	765	404,361	Hete	G,A	735	496,239	Hete	G,A	741	405,336	Hete
TRINITY_DN34920_c1_g1	K01251	E3.3.1.1, ahcY	1999	T	C	T,C	760	457,303	Hete	T,C	762	443,319	Hete	T,C	758	426,332	Hete	C	727	1,726	Homo	C	702	1,701	Homo	T,C	753	404,349	Hete	T,C	771	445,326	Hete	T,C	752	367,384	Hete	T,C	764	453,311	Hete	T,C	762	405,357	Hete
TRINITY_DN34920_c1_g1	K01251	E3.3.1.1, ahcY	2100	C	T	C,T	742	425,317	Hete	C,T	743	448,295	Hete	C,T	756	460,296	Hete	T	762	0,762	Homo	T	765	0,765	Homo	C,T	755	402,353	Hete	C,T	732	405,327	Hete	C,T	744	370,374	Hete	C,T	722	397,325	Hete	C,T	733	410,322	Hete
TRINITY_DN34920_c1_g1	K01251	E3.3.1.1, ahcY	2113	A	G	A,G	759	441,318	Hete	A,G	764	466,298	Hete	A,G	767	466,301	Hete	G	764	0,764	Homo	G	770	0,770	Homo	A,G	762	424,338	Hete	A,G	747	435,312	Hete	A,G	744	386,357	Hete	A,G	757	413,344	Hete	A,G	739	419,320	Hete
TRINITY_DN34920_c1_g1	K01251	E3.3.1.1, ahcY	2323	G	A	G,A	767	414,353	Hete	G,A	767	376,391	Hete	G,A	762	413,349	Hete	A	744	0,744	Homo	A	761	0,761	Homo	G,A	765	368,397	Hete	G,A	769	415,354	Hete	G,A	770	401,369	Hete	G,A	771	407,364	Hete	G,A	759	354,405	Hete
TRINITY_DN34920_c1_g1	K01251	E3.3.1.1, ahcY	2386	G	A	G,A	743	353,390	Hete	G,A	756	395,361	Hete	G,A	746	337,407	Hete	G	735	735,0	Homo	G	774	774,0	Homo	G,A	752	364,388	Hete	G,A	746	361,385	Hete	G,A	743	357,386	Hete	G,A	748	352,395	Hete	G,A	756	375,381	Hete
TRINITY_DN34920_c1_g1	K01251	E3.3.1.1, ahcY	2407	G	A	G,A	757	346,411	Hete	G,A	760	385,375	Hete	G,A	756	350,406	Hete	G	751	751,0	Homo	G	781	781,0	Homo	G,A	754	333,421	Hete	G,A	726	328,398	Hete	G,A	757	369,388	Hete	G,A	734	345,389	Hete	G,A	751	367,384	Hete
TRINITY_DN34920_c1_g1	K01251	E3.3.1.1, ahcY	2572	G	A	G,A	747	385,361	Hete	G,A	746	393,353	Hete	G,A	743	364,379	Hete	G	773	773,0	Homo	G	778	778,0	Homo	G,A	754	384,368	Hete	G,A	749	399,350	Hete	G,A	761	366,395	Hete	G,A	755	389,366	Hete	G,A	752	393,359	Hete
TRINITY_DN34920_c1_g1	K01251	E3.3.1.1, ahcY	2584	A	G	A,G	701	357,344	Hete	A,G	745	376,369	Hete	A,G	735	353,382	Hete	A	768	768,0	Homo	A	767	767,0	Homo	A,G	742	378,364	Hete	A,G	761	403,358	Hete	A,G	740	356,384	Hete	A,G	756	387,369	Hete	A,G	761	394,367	Hete
TRINITY_DN34920_c1_g1	K01251	E3.3.1.1, ahcY	2623	T	A	T,A	771	371,400	Hete	T,A	766	380,386	Hete	T,A	769	348,421	Hete	T	765	765,0	Homo	T	773	773,0	Homo	T,A	778	376,402	Hete	T,A	772	399,373	Hete	T,A	778	351,427	Hete	T,A	774	384,390	Hete	T,A	772	389,383	Hete
TRINITY_DN34920_c1_g1	K01251	E3.3.1.1, ahcY	2689	G	A	G,A	762	365,397	Hete	G,A	775	396,379	Hete	G,A	763	359,404	Hete	G	719	719,0	Homo	G	774	774,0	Homo	G,A	779	394,385	Hete	G,A	758	394,364	Hete	G,A	783	382,401	Hete	G,A	745	362,383	Hete	G,A	774	395,379	Hete
TRINITY_DN34920_c1_g1	K01251	E3.3.1.1, ahcY	2854	T	G	T,G	724	310,414	Hete	T,G	724	307,417	Hete	T,G	698	325,372	Hete	T	766	765,0	Homo	T	757	756,0	Homo	T,G	704	304,400	Hete	T,G	709	319,390	Hete	T,G	720	340,379	Hete	T,G	688	305,383	Hete	T,G	708	353,354	Hete
TRINITY_DN34920_c1_g1	K01251	E3.3.1.1, ahcY	2941	A	G	A,G	754	432,322	Hete	A,G	754	454,300	Hete	A,G	759	445,314	Hete	G	760	0,760	Homo	G	772	0,772	Homo	A,G	746	444,302	Hete	A,G	764	435,329	Hete	A,G	738	428,310	Hete	A,G	765	422,343	Hete	A,G	763	442,321	Hete
TRINITY_DN34920_c1_g1	K01251	E3.3.1.1, ahcY	2991	C	T	C,T	671	280,391	Hete	C,T	655	267,388	Hete	C,T	667	284,383	Hete	C	621	621,0	Homo	C	608	608,0	Homo	C,T	688	317,371	Hete	C,T	647	304,343	Hete	C,T	676	279,397	Hete	C,T	649	326,323	Hete	C,T	669	298,371	Hete
TRINITY_DN30229_c0_g1	K10151	CCND2	15	G	A	G,A	2	1,1	Hete	G,A	16	9,7	Hete	G,A	14	6,8	Hete	G,A	8	6,2	Hete	G,A	4	1,3	Hete	G	17	17,0	Homo	G,A	4	3,1	Hete	G,A	14	10,4	Hete	-	-	-	-	G	4	4,0	Homo
TRINITY_DN30229_c0_g1	K10151	CCND2	199	C	T	C,T	33	25,8	Hete	C,T	73	49,24	Hete	C,T	112	79,33	Hete	C,T	77	52,25	Hete	C,T	42	28,14	Hete	T	59	0,59	Homo	C,T	21	16,5	Hete	C,T	84	62,22	Hete	C,T	10	5,5	Hete	C,T	25	10,15	Hete
TRINITY_DN30229_c0_g1	K10151	CCND2	205	T	C	T,C	34	26,8	Hete	T,C	72	48,24	Hete	T,C	111	79,32	Hete	T,C	77	50,27	Hete	T,C	42	27,15	Hete	C	62	0,62	Homo	T,C	21	16,5	Hete	T,C	83	60,23	Hete	T,C	10	5,5	Hete	T,C	25	10,15	Hete
TRINITY_DN30229_c0_g1	K10151	CCND2	604	A	C	A,C	36	12,24	Hete	A,C	56	17,39	Hete	A,C	128	48,80	Hete	A,C	57	23,34	Hete	A,C	54	24,30	Hete	A	111	111,0	Homo	A,C	23	12,11	Hete	A,C	79	33,46	Hete	A	8	8,0	Homo	A,C	24	15,9	Hete
TRINITY_DN30229_c0_g1	K10151	CCND2	698	C	T	C,T	26	8,18	Hete	C,T	44	19,25	Hete	C,T	101	33,68	Hete	C,T	48	22,26	Hete	C,T	40	22,18	Hete	C	83	83,0	Homo	C,T	22	12,10	Hete	C,T	58	26,32	Hete	C,T	8	6,2	Hete	C,T	18	11,7	Hete
TRINITY_DN30229_c0_g1	K10151	CCND2	844	G	A	G	2	2,0	Homo	G,A	7	6,1	Hete	G,A	22	14,8	Hete	G	3	3,0	Homo	G,A	9	5,4	Hete	G	6	6,0	Homo	G,A	4	1,3	Hete	G,A	9	4,5	Hete	-	-	-	-	A	2	0,2	Homo
TRINITY_DN26319_c0_g1	K05868	CCNB	148	G	A	G,A	14	8,6	Hete	A	6	0,6	Homo	A	13	0,13	Homo	G	1	1,0	Homo	-	-	-	-	G,A	16	10,6	Hete	-	-	-	-	G	1	1,0	Homo	-	-	-	-	-	-	-	-
TRINITY_DN26319_c0_g1	K05868	CCNB	168	T	C	T,C	15	9,6	Hete	C	7	0,7	Homo	C	11	0,11	Homo	T	1	1,0	Homo	T	2	2,0	Homo	T,C	17	12,5	Hete	-	-	-	-	T	1	1,0	Homo	-	-	-	-	-	-	-	-
TRINITY_DN26319_c0_g1	K05868	CCNB	278	A	T	A,T	17	9,8	Hete	A	8	8,0	Homo	A	23	23,0	Homo	A,T	1	0,1	Hete	T	2	0,2	Homo	A,T	16	6,10	Hete	A	1	1,0	Homo	-	-	-	-	-	-	-	-	-	-	-	-
TRINITY_DN26319_c0_g1	K05868	CCNB	303	C	G	C	13	13,0	Homo	C	7	7,0	Homo	C	17	17,0	Homo	C,G	1	0,1	Hete	C,G	2	0,2	Hete	C	12	12,0	Homo	C	1	1,0	Homo	-	-	-	-	-	-	-	-	-	-	-	-
TRINITY_DN26319_c0_g1	K05868	CCNB	528	C	T	C,T	24	15,9	Hete	C	14	14,0	Homo	C	46	46,0	Homo	C,T	7	3,4	Hete	C,T	6	3,3	Hete	C,T	36	19,17	Hete	C	3	3,0	Homo	C	2	2,0	Homo	-	-	-	-	C	3	3,0	Homo
TRINITY_DN26319_c0_g1	K05868	CCNB	819	A	G	A,G	26	18,8	Hete	A	16	16,0	Homo	A	54	54,0	Homo	A,G	7	4,3	Hete	A,G	9	7,2	Hete	A,G	57	35,22	Hete	A	7	7,0	Homo	A,G	3	1,2	Hete	-	-	-	-	A	4	4,0	Homo
TRINITY_DN26319_c0_g1	K05868	CCNB	1152	G	A	G,A	32	21,11	Hete	G	44	44,0	Homo	G	57	57,0	Homo	G,A	11	7,4	Hete	G,A	14	10,4	Hete	G,A	41	27,14	Hete	G	4	4,0	Homo	-	-	-	-	-	-	-	-	G,A	4	3,1	Hete
TRINITY_DN26319_c0_g1	K05868	CCNB	1263	T	C	T,C	47	35,12	Hete	T	45	45,0	Homo	T	53	53,0	Homo	T,C	9	5,4	Hete	T,C	11	8,3	Hete	T,C	75	43,32	Hete	T	5	5,0	Homo	T,C	5	3,2	Hete	T,C	1	0,1	Hete	T,C	2	1,1	Hete
TRINITY_DN26319_c0_g1	K05868	CCNB	1296	T	C	T,C	51	36,15	Hete	T	43	43,0	Homo	T	57	57,0	Homo	T,C	6	4,2	Hete	T,C	12	8,4	Hete	T,C	70	39,31	Hete	T	7	7,0	Homo	T,C	4	3,1	Hete	T,C	1	0,1	Hete	T,C	3	2,1	Hete
TRINITY_DN26319_c0_g1	K05868	CCNB	1422	T	A	T,A	27	18,9	Hete	T	28	28,0	Homo	T	47	47,0	Homo	T,A	5	4,1	Hete	T,A	8	5,3	Hete	T,A	45	26,19	Hete	T	4	4,0	Homo	T,A	3	2,1	Hete	T,A	1	0,1	Hete	T,A	4	3,1	Hete
TRINITY_DN26319_c0_g1	K05868	CCNB	1588	G	A	G,A	30	20,10	Hete	G	40	40,0	Homo	G	77	77,0	Homo	G,A	8	4,4	Hete	G,A	9	8,1	Hete	G,A	75	37,38	Hete	-	-	-	-	G,A	3	1,2	Hete	G	1	1,0	Homo	G,A	3	2,1	Hete
TRINITY_DN26319_c0_g1	K05868	CCNB	1590	C	T	C,T	31	21,10	Hete	C	40	40,0	Homo	C	76	75,1	Homo	C	8	8,0	Homo	C	8	8,0	Homo	C,T	76	38,38	Hete	-	-	-	-	C,T	3	1,2	Hete	C	1	1,0	Homo	C	2	2,0	Homo
TRINITY_DN26319_c0_g1	K05868	CCNB	1722	G	C	G,C	22	17,5	Hete	G	30	30,0	Homo	G	66	66,0	Homo	G,C	6	2,4	Hete	G,C	4	3,1	Hete	G,C	49	33,16	Hete	G	1	1,0	Homo	-	-	-	-	G	1	1,0	Homo	G,C	3	2,1	Hete
TRINITY_DN26319_c0_g1	K05868	CCNB	1897	T	G	T,G	29	15,14	Hete	T	20	20,0	Homo	T	53	53,0	Homo	T,G	5	1,4	Hete	T,G	4	3,1	Hete	T,G	42	30,12	Hete	-	-	-	-	T	1	1,0	Homo	T	2	2,0	Homo	T	2	2,0	Homo
TRINITY_DN26319_c0_g1	K05868	CCNB	1905	G	A	G,A	29	15,14	Hete	G	20	20,0	Homo	G	54	54,0	Homo	G	5	5,0	Homo	G	4	4,0	Homo	G,A	41	29,12	Hete	-	-	-	-	G	1	1,0	Homo	G	2	2,0	Homo	G	2	2,0	Homo
TRINITY_DN26319_c0_g1	K05868	CCNB	1918	T	C	T,C	28	14,14	Hete	T	17	17,0	Homo	T	48	48,0	Homo	T,C	5	1,4	Hete	T,C	4	3,1	Hete	T,C	40	28,12	Hete	-	-	-	-	T	1	1,0	Homo	T	2	2,0	Homo	T	2	2,0	Homo
TRINITY_DN26319_c0_g1	K05868	CCNB	1938	T	G	T,G	25	13,12	Hete	T	16	16,0	Homo	T	42	42,0	Homo	T	3	3,0	Homo	T	4	4,0	Homo	T,G	38	26,12	Hete	-	-	-	-	T	1	1,0	Homo	T	1	1,0	Homo	T	2	2,0	Homo
TRINITY_DN33201_c0_g1	K06573	SLC4A1, AE1, CD233	44	A	G	A,G	2	0,2	Hete	-	-	-	-	-	-	-	-	A	1	1,0	Homo	A	5	5,0	Homo	A	2	2,0	Homo	A	5	5,0	Homo	A	4	4,0	Homo	A	2	2,0	Homo	A	11	11,0	Homo
TRINITY_DN33201_c0_g1	K06573	SLC4A1, AE1, CD233	92	A	G	A,G	6	1,5	Hete	A,G	4	2,2	Hete	A,G	2	1,1	Hete	A	2	2,0	Homo	A	7	7,0	Homo	A	2	2,0	Homo	A	5	5,0	Homo	A	7	7,0	Homo	A	13	13,0	Homo	A	16	16,0	Homo
TRINITY_DN33201_c0_g1	K06573	SLC4A1, AE1, CD233	223	T	G	T,G	18	8,10	Hete	T,G	20	14,6	Hete	T,G	9	5,4	Hete	T	17	17,0	Homo	T	12	12,0	Homo	T	7	7,0	Homo	T,G	14	7,7	Hete	T	29	29,0	Homo	T	36	36,0	Homo	T	61	61,0	Homo
TRINITY_DN33201_c0_g1	K06573	SLC4A1, AE1, CD233	426	C	T	C,T	9	4,5	Hete	C,T	13	4,9	Hete	T	5	0,5	Homo	C	13	13,0	Homo	C	11	11,0	Homo	C	12	12,0	Homo	C,T	14	6,8	Hete	C	13	13,0	Homo	C	19	19,0	Homo	C	26	26,0	Homo
TRINITY_DN33201_c0_g1	K06573	SLC4A1, AE1, CD233	463	T	G	T,G	6	1,5	Hete	T,G	12	3,9	Hete	G	5	0,5	Homo	T	13	13,0	Homo	T	8	8,0	Homo	T	13	13,0	Homo	T,G	11	6,5	Hete	T	7	7,0	Homo	T	17	17,0	Homo	T	19	19,0	Homo
TRINITY_DN33201_c0_g1	K06573	SLC4A1, AE1, CD233	619	A	C	A,C	3	1,2	Hete	A,C	14	6,8	Hete	A,C	3	2,1	Hete	A	11	11,0	Homo	A	7	7,0	Homo	A	7	7,0	Homo	A,C	9	5,4	Hete	A	15	15,0	Homo	A	21	21,0	Homo	A	19	19,0	Homo
TRINITY_DN33201_c0_g1	K06573	SLC4A1, AE1, CD233	728	C	T	C,T	3	1,2	Hete	C,T	10	6,4	Hete	C	4	4,0	Homo	C	17	17,0	Homo	C	8	8,0	Homo	C	13	13,0	Homo	C,T	6	1,5	Hete	C	18	18,0	Homo	C	22	22,0	Homo	C	38	38,0	Homo
TRINITY_DN33201_c0_g1	K06573	SLC4A1, AE1, CD233	889	C	G	C,G	3	2,1	Hete	C,G	17	12,5	Hete	C,G	6	5,1	Hete	C	16	16,0	Homo	C	8	8,0	Homo	C	10	10,0	Homo	C,G	13	10,3	Hete	C	16	16,0	Homo	C	45	45,0	Homo	C	48	48,0	Homo
TRINITY_DN33201_c0_g1	K06573	SLC4A1, AE1, CD233	1016	C	G	C,G	7	3,4	Hete	C,G	23	11,12	Hete	C,G	4	2,2	Hete	C	11	11,0	Homo	C	6	6,0	Homo	C	14	14,0	Homo	C,G	18	9,9	Hete	C	24	24,0	Homo	C	47	47,0	Homo	C	39	39,0	Homo
TRINITY_DN33201_c0_g1	K06573	SLC4A1, AE1, CD233	1020	A	G	A,G	8	3,5	Hete	A,G	23	11,12	Hete	A,G	4	2,2	Hete	A	11	11,0	Homo	A	5	5,0	Homo	A	14	14,0	Homo	A,G	17	8,9	Hete	A	24	24,0	Homo	A	52	52,0	Homo	A	40	40,0	Homo
TRINITY_DN33201_c0_g1	K06573	SLC4A1, AE1, CD233	1230	T	A	T,A	6	2,4	Hete	T,A	18	8,10	Hete	T,A	2	1,1	Hete	T	19	19,0	Homo	T	14	14,0	Homo	T	8	8,0	Homo	T,A	17	11,6	Hete	T	20	20,0	Homo	T	43	43,0	Homo	T	49	49,0	Homo
TRINITY_DN33201_c0_g1	K06573	SLC4A1, AE1, CD233	1240	A	G	A,G	6	2,4	Hete	A,G	16	8,8	Hete	A	1	1,0	Homo	A	17	17,0	Homo	A	13	13,0	Homo	A	8	8,0	Homo	A,G	14	10,4	Hete	A	17	17,0	Homo	A	42	42,0	Homo	A	50	50,0	Homo
TRINITY_DN33201_c0_g1	K06573	SLC4A1, AE1, CD233	1251	C	T	C,T	6	2,4	Hete	C,T	10	3,7	Hete	C	1	1,0	Homo	C	16	16,0	Homo	C	11	11,0	Homo	C	6	6,0	Homo	C,T	15	11,4	Hete	C	15	15,0	Homo	C	41	41,0	Homo	C	44	44,0	Homo
TRINITY_DN33201_c0_g1	K06573	SLC4A1, AE1, CD233	1311	C	T	C,T	6	2,4	Hete	C,T	21	5,16	Hete	-	-	-	-	C	11	11,0	Homo	C	9	9,0	Homo	C	7	7,0	Homo	C,T	18	13,5	Hete	C	18	18,0	Homo	C	42	42,0	Homo	C	49	49,0	Homo
TRINITY_DN33201_c0_g1	K06573	SLC4A1, AE1, CD233	1362	G	C	G,C	7	3,4	Hete	G,C	21	3,18	Hete	-	-	-	-	G	12	12,0	Homo	G	10	10,0	Homo	G	5	5,0	Homo	G,C	17	12,5	Hete	G	25	25,0	Homo	G	44	44,0	Homo	G	45	45,0	Homo
TRINITY_DN33201_c0_g1	K06573	SLC4A1, AE1, CD233	1390	G	A	G,A	8	3,5	Hete	G,A	22	4,18	Hete	G,A	2	1,1	Hete	G	17	17,0	Homo	G	10	10,0	Homo	G	5	5,0	Homo	G,A	13	8,5	Hete	G	22	22,0	Homo	G	42	42,0	Homo	G	47	47,0	Homo
TRINITY_DN33201_c0_g1	K06573	SLC4A1, AE1, CD233	1443	T	C	T,C	7	3,4	Hete	T,C	13	4,9	Hete	T,C	3	1,2	Hete	T	19	19,0	Homo	T	10	10,0	Homo	T	4	4,0	Homo	T,C	14	7,7	Hete	T	24	24,0	Homo	T	39	39,0	Homo	T	42	42,0	Homo
TRINITY_DN33201_c0_g1	K06573	SLC4A1, AE1, CD233	1603	C	T	C,T	6	3,3	Hete	C,T	9	3,6	Hete	C,T	8	2,6	Hete	C	10	10,0	Homo	C	4	4,0	Homo	C	6	6,0	Homo	C,T	14	5,9	Hete	C	22	22,0	Homo	C	36	36,0	Homo	C	34	34,0	Homo
TRINITY_DN33201_c0_g1	K06573	SLC4A1, AE1, CD233	1627	G	A	G,A	8	3,5	Hete	G,A	11	6,5	Hete	G,A	9	2,7	Hete	G	13	13,0	Homo	G	3	3,0	Homo	G	6	6,0	Homo	G,A	16	5,11	Hete	G	24	24,0	Homo	G	38	38,0	Homo	G	38	38,0	Homo
TRINITY_DN33201_c0_g1	K06573	SLC4A1, AE1, CD233	1869	T	C	T,C	13	6,7	Hete	T,C	21	14,7	Hete	T,C	15	7,8	Hete	T	23	23,0	Homo	T	24	24,0	Homo	T	4	4,0	Homo	T,C	39	17,22	Hete	T	42	42,0	Homo	T	65	65,0	Homo	T	87	87,0	Homo
TRINITY_DN33201_c0_g1	K06573	SLC4A1, AE1, CD233	1914	C	T	C,T	11	5,6	Hete	C,T	24	16,8	Hete	C,T	15	8,7	Hete	C	18	18,0	Homo	C	25	25,0	Homo	C	5	5,0	Homo	C,T	29	14,15	Hete	C	40	40,0	Homo	C	71	71,0	Homo	C	70	70,0	Homo
TRINITY_DN33201_c0_g1	K06573	SLC4A1, AE1, CD233	1929	C	T	C,T	11	5,6	Hete	C,T	29	18,11	Hete	C,T	15	8,7	Hete	C	17	17,0	Homo	C	26	26,0	Homo	C	6	6,0	Homo	C,T	31	15,16	Hete	C	44	44,0	Homo	C	82	82,0	Homo	C	78	78,0	Homo
TRINITY_DN33201_c0_g1	K06573	SLC4A1, AE1, CD233	2071	C	A	C,A	6	4,2	Hete	C,A	18	14,4	Hete	C,A	4	2,2	Hete	C	20	20,0	Homo	C	6	6,0	Homo	C	5	5,0	Homo	C,A	22	15,7	Hete	C	15	15,0	Homo	C	42	42,0	Homo	C	55	55,0	Homo
TRINITY_DN33201_c0_g1	K06573	SLC4A1, AE1, CD233	2286	A	G	A,G	7	6,1	Hete	A,G	15	7,8	Hete	A,G	9	3,6	Hete	A	10	10,0	Homo	A	4	4,0	Homo	A	8	8,0	Homo	A,G	22	16,6	Hete	A	21	21,0	Homo	A	43	43,0	Homo	A	35	35,0	Homo
TRINITY_DN33201_c0_g1	K06573	SLC4A1, AE1, CD233	2415	C	T	C,T	9	5,4	Hete	C,T	19	9,10	Hete	C,T	7	5,2	Hete	C	19	19,0	Homo	C	13	13,0	Homo	C	8	8,0	Homo	C,T	20	10,10	Hete	C	26	26,0	Homo	C	53	53,0	Homo	C	51	51,0	Homo
TRINITY_DN33201_c0_g1	K06573	SLC4A1, AE1, CD233	2432	T	C	T,C	9	5,4	Hete	T,C	19	9,10	Hete	T,C	7	5,2	Hete	T	19	19,0	Homo	T	14	14,0	Homo	T	8	8,0	Homo	T,C	17	8,9	Hete	T	28	28,0	Homo	T	56	56,0	Homo	T	48	48,0	Homo
TRINITY_DN33201_c0_g1	K06573	SLC4A1, AE1, CD233	2478	T	C	T,C	7	3,3	Hete	T,C	30	7,23	Hete	T,C	6	4,2	Hete	T	13	13,0	Homo	T	14	14,0	Homo	T	10	10,0	Homo	T,C	13	3,10	Hete	T	23	23,0	Homo	T	41	41,0	Homo	T	39	39,0	Homo
TRINITY_DN33201_c0_g1	K06573	SLC4A1, AE1, CD233	2511	A	G	A,G	5	2,3	Hete	A,G	20	4,16	Hete	A,G	6	4,2	Hete	A	17	17,0	Homo	A	6	6,0	Homo	A	10	10,0	Homo	A,G	10	2,8	Hete	A	17	17,0	Homo	A	33	33,0	Homo	A	25	25,0	Homo
TRINITY_DN33201_c0_g1	K06573	SLC4A1, AE1, CD233	2700	A	G	A,G	22	12,10	Hete	A,G	39	13,26	Hete	A,G	12	3,9	Hete	A	26	26,0	Homo	A	13	13,0	Homo	A	11	11,0	Homo	A,G	19	11,8	Hete	A	32	32,0	Homo	A	63	63,0	Homo	A	59	59,0	Homo
TRINITY_DN33201_c0_g1	K06573	SLC4A1, AE1, CD233	2719	T	C	T,C	21	11,10	Hete	T,C	37	11,26	Hete	T,C	12	4,8	Hete	T	27	26,1	Homo	T	14	14,0	Homo	T	10	10,0	Homo	T,C	20	13,7	Hete	T	31	31,0	Homo	T	76	76,0	Homo	T	68	68,0	Homo
TRINITY_DN33201_c0_g1	K06573	SLC4A1, AE1, CD233	2804	T	C	T,C	16	7,9	Hete	T,C	30	9,21	Hete	T,C	11	4,7	Hete	T	21	21,0	Homo	T	18	18,0	Homo	T	10	10,0	Homo	T,C	20	9,11	Hete	T	20	20,0	Homo	T	55	55,0	Homo	T	70	70,0	Homo
TRINITY_DN33201_c0_g1	K06573	SLC4A1, AE1, CD233	2868	C	T	C,T	11	5,6	Hete	C,T	22	6,16	Hete	C,T	10	2,8	Hete	C	17	17,0	Homo	C	18	18,0	Homo	C	13	13,0	Homo	C,T	17	5,12	Hete	C	25	25,0	Homo	C	59	59,0	Homo	C	60	60,0	Homo
TRINITY_DN33201_c0_g1	K06573	SLC4A1, AE1, CD233	2900	C	T	C,T	13	5,8	Hete	C,T	17	5,12	Hete	C,T	10	2,8	Hete	C	20	20,0	Homo	C	14	14,0	Homo	C	14	14,0	Homo	C,T	15	4,11	Hete	C	28	28,0	Homo	C	68	67,1	Homo	C	56	56,0	Homo
TRINITY_DN33201_c0_g1	K06573	SLC4A1, AE1, CD233	2922	G	A	G,A	13	5,8	Hete	G,A	18	6,12	Hete	G,A	10	2,8	Hete	G	21	21,0	Homo	G	16	16,0	Homo	G	15	15,0	Homo	G,A	19	8,11	Hete	G	31	31,0	Homo	G	67	67,0	Homo	G	60	60,0	Homo
TRINITY_DN33201_c0_g1	K06573	SLC4A1, AE1, CD233	3075	T	C	T,C	16	4,12	Hete	T,C	23	9,14	Hete	T,C	5	3,2	Hete	T	11	11,0	Homo	T	12	12,0	Homo	T	12	12,0	Homo	T,C	45	30,15	Hete	T	19	19,0	Homo	T	51	51,0	Homo	T	51	51,0	Homo
TRINITY_DN33201_c0_g1	K06573	SLC4A1, AE1, CD233	3104	T	G	T,G	14	6,8	Hete	T,G	25	11,14	Hete	G	4	0,4	Homo	T	10	10,0	Homo	T	16	16,0	Homo	T	13	13,0	Homo	T,G	39	26,13	Hete	T	21	21,0	Homo	T	62	62,0	Homo	T	58	58,0	Homo
TRINITY_DN33201_c0_g1	K06573	SLC4A1, AE1, CD233	3105	A	T	A,T	14	6,8	Hete	A,T	26	11,15	Hete	T	4	0,4	Homo	A	10	10,0	Homo	A	16	16,0	Homo	A	13	13,0	Homo	A,T	39	26,13	Hete	A	19	19,0	Homo	A	61	61,0	Homo	A	58	58,0	Homo
TRINITY_DN33201_c0_g1	K06573	SLC4A1, AE1, CD233	3242	C	T	C,T	14	3,11	Hete	C,T	19	12,7	Hete	C,T	11	8,3	Hete	C	14	14,0	Homo	C	14	14,0	Homo	C	18	18,0	Homo	C,T	42	27,15	Hete	C	38	38,0	Homo	C	77	77,0	Homo	C	66	66,0	Homo
TRINITY_DN33201_c0_g1	K06573	SLC4A1, AE1, CD233	3255	T	A	T,A	15	4,11	Hete	T,A	16	9,7	Hete	T,A	10	8,2	Hete	T	13	13,0	Homo	T	11	11,0	Homo	T	17	17,0	Homo	T,A	39	25,14	Hete	T	34	34,0	Homo	T	70	70,0	Homo	T	60	60,0	Homo
TRINITY_DN33201_c0_g1	K06573	SLC4A1, AE1, CD233	3278	C	G	C,G	12	4,8	Hete	C,G	16	9,7	Hete	C	9	8,1	Homo	C	14	14,0	Homo	C	8	8,0	Homo	C	17	17,0	Homo	C,G	30	20,10	Hete	C	32	32,0	Homo	C	66	66,0	Homo	C	50	50,0	Homo
TRINITY_DN33201_c0_g1	K06573	SLC4A1, AE1, CD233	3318	C	G	C,G	11	2,9	Hete	C,G	13	8,5	Hete	C	7	6,1	Homo	C	11	11,0	Homo	C	8	8,0	Homo	C	17	17,0	Homo	C,G	27	18,9	Hete	C	29	29,0	Homo	C	56	56,0	Homo	C	51	51,0	Homo
TRINITY_DN33201_c0_g1	K06573	SLC4A1, AE1, CD233	3338	T	C	T	4	4,0	Homo	T	6	6,0	Homo	T	5	5,0	Homo	T	8	8,0	Homo	T	7	7,0	Homo	T,C	13	10,3	Hete	T	18	18,0	Homo	T	10	9,1	Homo	T	36	35,1	Homo	T	32	31,1	Homo
TRINITY_DN33201_c0_g1	K06573	SLC4A1, AE1, CD233	3380	A	T	-	-	-	-	A	5	5,0	Homo	A,T	4	3,1	Hete	A	5	5,0	Homo	A	1	1,0	Homo	A	4	4,0	Homo	A,T	10	4,6	Hete	A	10	10,0	Homo	A	14	14,0	Homo	A	17	17,0	Homo
TRINITY_DN33201_c0_g1	K06573	SLC4A1, AE1, CD233	3467	C	A	C	2	2,0	Homo	C,A	6	2,4	Hete	C,A	3	1,2	Hete	C	3	3,0	Homo	C	1	1,0	Homo	C	5	5,0	Homo	C,A	11	3,8	Hete	C	10	10,0	Homo	C	26	26,0	Homo	C	17	17,0	Homo
TRINITY_DN33201_c0_g1	K06573	SLC4A1, AE1, CD233	3534	T	G	T	2	2,0	Homo	T,G	5	2,3	Hete	T,G	2	1,1	Hete	T	4	4,0	Homo	-	-	-	-	T	5	5,0	Homo	T,G	12	4,8	Hete	T	6	6,0	Homo	T	25	25,0	Homo	T	16	16,0	Homo
TRINITY_DN33201_c0_g1	K06573	SLC4A1, AE1, CD233	3565	T	C	T	1	1,0	Homo	T,C	3	2,1	Hete	T,C	2	1,1	Hete	T	1	1,0	Homo	-	-	-	-	T	1	1,0	Homo	T,C	8	4,4	Hete	T	6	6,0	Homo	T	22	22,0	Homo	T	15	15,0	Homo
TRINITY_DN33201_c0_g1	K06573	SLC4A1, AE1, CD233	3566	A	G	A	1	1,0	Homo	A,G	3	2,1	Hete	A,G	2	1,1	Hete	A	1	1,0	Homo	-	-	-	-	A	1	1,0	Homo	A,G	8	4,4	Hete	A	6	6,0	Homo	A	22	22,0	Homo	A	15	15,0	Homo
TRINITY_DN33201_c0_g1	K06573	SLC4A1, AE1, CD233	3652	G	C	G	1	1,0	Homo	G,C	4	2,2	Hete	G	1	1,0	Homo	G	1	1,0	Homo	-	-	-	-	G	1	1,0	Homo	G,C	5	1,4	Hete	G	7	7,0	Homo	G	15	15,0	Homo	G	10	10,0	Homo
TRINITY_DN30282_c0_g1	K05868	CCNB	300	G	A	G,A	8	3,5	Hete	G	9	9,0	Homo	G	12	12,0	Homo	G,A	5	4,1	Hete	G,A	4	3,1	Hete	G,A	29	21,8	Hete	-	-	-	-	G	1	1,0	Homo	-	-	-	-	G,A	3	1,2	Hete
TRINITY_DN30282_c0_g1	K05868	CCNB	302	C	A	C,A	8	7,1	Hete	C	8	8,0	Homo	C	11	10,0	Homo	C	5	4,0	Homo	C	5	5,0	Homo	C,A	29	18,8	Hete	-	-	-	-	C	1	1,0	Homo	-	-	-	-	C,A	3	2,1	Hete
TRINITY_DN30282_c0_g1	K05868	CCNB	327	C	T	C	11	11,0	Homo	C	10	10,0	Homo	C,T	12	9,3	Hete	C	4	4,0	Homo	C	5	5,0	Homo	C	29	29,0	Homo	-	-	-	-	C	1	1,0	Homo	-	-	-	-	C	3	3,0	Homo
TRINITY_DN30282_c0_g1	K05868	CCNB	380	T	G	T,G	13	4,9	Hete	T	8	8,0	Homo	T	13	13,0	Homo	T,G	4	2,2	Hete	T,G	5	4,1	Hete	T,G	34	16,18	Hete	-	-	-	-	T	1	1,0	Homo	-	-	-	-	G	3	0,3	Homo
TRINITY_DN30282_c0_g1	K05868	CCNB	423	G	T	G	11	11,0	Homo	G	13	13,0	Homo	G,T	19	16,3	Hete	G	6	6,0	Homo	G	5	5,0	Homo	G,T	34	25,9	Hete	-	-	-	-	G	3	3,0	Homo	-	-	-	-	G	2	2,0	Homo
TRINITY_DN30282_c0_g1	K05868	CCNB	441	C	A	C,A	13	9,4	Hete	C	13	13,0	Homo	C	35	35,0	Homo	C,A	8	7,1	Hete	C,A	4	3,1	Hete	C,A	40	34,6	Hete	-	-	-	-	C	3	3,0	Homo	-	-	-	-	-	-	-	-
TRINITY_DN30282_c0_g1	K05868	CCNB	510	C	T	C,T	24	19,5	Hete	C	20	20,0	Homo	C	68	68,0	Homo	C	15	15,0	Homo	C	7	7,0	Homo	C	48	45,2	Homo	-	-	-	-	C	2	2,0	Homo	-	-	-	-	-	-	-	-
TRINITY_DN30282_c0_g1	K05868	CCNB	522	C	A	C,A	21	10,11	Hete	C	19	19,0	Homo	C	69	69,0	Homo	C,A	15	9,6	Hete	C,A	7	3,4	Hete	C,A	47	34,13	Hete	-	-	-	-	C	1	1,0	Homo	-	-	-	-	-	-	-	-
TRINITY_DN30282_c0_g1	K05868	CCNB	618	G	T	G,T	33	25,8	Hete	G	36	36,0	Homo	G	81	81,0	Homo	G	23	23,0	Homo	G	9	9,0	Homo	G,T	53	43,10	Hete	G	5	5,0	Homo	G	2	2,0	Homo	G	1	1,0	Homo	G,T	1	0,1	Hete
TRINITY_DN30282_c0_g1	K05868	CCNB	768	A	G	A,G	38	16,22	Hete	A	27	27,0	Homo	A	71	70,1	Homo	A,G	20	11,9	Hete	A,G	12	5,7	Hete	A,G	48	30,18	Hete	A	4	4,0	Homo	A,G	1	0,1	Hete	A,G	1	0,1	Hete	A,G	4	2,2	Hete
TRINITY_DN30282_c0_g1	K05868	CCNB	999	A	C	A,C	24	18,6	Hete	A	28	28,0	Homo	A	49	49,0	Homo	A	20	20,0	Homo	A	6	6,0	Homo	A,C	47	40,7	Hete	A	8	8,0	Homo	A	2	2,0	Homo	A	1	1,0	Homo	A	1	1,0	Homo
TRINITY_DN30282_c0_g1	K05868	CCNB	1008	G	C	G	27	27,0	Homo	G	25	25,0	Homo	G,C	49	40,9	Hete	G	20	20,0	Homo	G	6	6,0	Homo	G	46	46,0	Homo	G	2	2,0	Homo	G	2	2,0	Homo	G	1	1,0	Homo	G	1	1,0	Homo
TRINITY_DN30282_c0_g1	K05868	CCNB	1104	T	G	T,G	31	13,18	Hete	T	29	29,0	Homo	T	66	66,0	Homo	T,G	19	12,7	Hete	T,G	6	3,3	Hete	T,G	52	33,19	Hete	T	3	3,0	Homo	T,G	3	1,2	Hete	-	-	-	-	-	-	-	-
TRINITY_DN30282_c0_g1	K05868	CCNB	1143	G	A	G	28	28,0	Homo	G	36	36,0	Homo	G	73	73,0	Homo	G,A	18	16,2	Hete	G,A	4	2,2	Hete	G	56	56,0	Homo	G	2	2,0	Homo	G,A	5	4,1	Hete	-	-	-	-	-	-	-	-
TRINITY_DN30282_c0_g1	K05868	CCNB	1276	A	G	A	33	33,0	Homo	A,G	42	28,14	Hete	A,G	65	47,18	Hete	A	21	21,0	Homo	A	8	8,0	Homo	A	47	47,0	Homo	A	2	2,0	Homo	A	1	1,0	Homo	A	3	3,0	Homo	-	-	-	-
TRINITY_DN30282_c0_g1	K05868	CCNB	1317	T	C	T,C	34	26,8	Hete	T	35	35,0	Homo	T	74	74,0	Homo	T,C	21	18,3	Hete	T,C	7	6,1	Hete	T,C	40	35,5	Hete	T	2	2,0	Homo	T	1	1,0	Homo	T,C	3	2,1	Hete	-	-	-	-
TRINITY_DN30282_c0_g1	K05868	CCNB	1328	A	C	A,C	37	18,19	Hete	A	35	35,0	Homo	A	80	80,0	Homo	A,C	24	20,4	Hete	A,C	7	6,1	Hete	A,C	43	28,15	Hete	A	1	1,0	Homo	A	1	1,0	Homo	A	3	3,0	Homo	-	-	-	-
TRINITY_DN30282_c0_g1	K05868	CCNB	1345	A	G	A,G	34	16,18	Hete	A,G	34	21,13	Hete	A,G	70	37,33	Hete	A,G	22	9,13	Hete	A,G	9	5,4	Hete	A,G	36	15,21	Hete	A	1	1,0	Homo	A,G	2	1,1	Hete	A,G	3	2,1	Hete	-	-	-	-
TRINITY_DN30282_c0_g1	K05868	CCNB	1428	A	C	A,C	19	7,12	Hete	A	15	15,0	Homo	A	48	48,0	Homo	A,C	12	9,3	Hete	A,C	6	1,5	Hete	A,C	27	17,10	Hete	A	1	1,0	Homo	A,C	4	2,2	Hete	A,C	2	1,1	Hete	-	-	-	-
TRINITY_DN30282_c0_g1	K05868	CCNB	1462	A	G	A,G	14	7,7	Hete	A	21	21,0	Homo	A	42	42,0	Homo	A,G	9	5,4	Hete	A,G	5	2,3	Hete	A,G	30	20,10	Hete	A	3	3,0	Homo	A,G	4	1,3	Hete	A	1	1,0	Homo	-	-	-	-
TRINITY_DN30282_c0_g1	K05868	CCNB	1467	A	G	A	26	26,0	Homo	A	23	23,0	Homo	A	40	40,0	Homo	A,G	14	10,4	Hete	A	7	7,0	Homo	A	40	40,0	Homo	A	3	3,0	Homo	A,G	4	1,3	Hete	A	3	3,0	Homo	-	-	-	-
TRINITY_DN30282_c0_g1	K05868	CCNB	1483	A	G	A,G	24	9,15	Hete	A,G	17	14,3	Hete	A,G	34	21,13	Hete	A,G	7	1,6	Hete	A,G	5	3,2	Hete	A,G	35	18,17	Hete	A,G	3	2,1	Hete	A,G	3	1,2	Hete	A,G	3	2,1	Hete	-	-	-	-
TRINITY_DN30282_c0_g1	K05868	CCNB	1586	A	C	A	12	12,0	Homo	A,C	17	2,15	Hete	A,C	18	8,10	Hete	A,C	10	7,3	Hete	-	-	-	-	A,C	18	11,7	Hete	C	2	0,2	Homo	-	-	-	-	-	-	-	-	-	-	-	-
TRINITY_DN25342_c0_g1	K14454	GOT1	64	T	C	T,C	32	15,17	Hete	T,C	55	38,17	Hete	T,C	39	24,15	Hete	T	76	76,0	Homo	T	51	51,0	Homo	T	45	45,0	Homo	T,C	70	39,31	Hete	T	60	60,0	Homo	T	67	67,0	Homo	T,C	58	32,26	Hete
TRINITY_DN25342_c0_g1	K14454	GOT1	104	A	G	A,G	41	20,21	Hete	A,G	68	45,23	Hete	A,G	46	27,19	Hete	A,G	93	51,42	Hete	A	70	70,0	Homo	A	52	52,0	Homo	A,G	100	52,48	Hete	A	74	74,0	Homo	A,G	78	38,40	Hete	A,G	81	40,41	Hete
TRINITY_DN25342_c0_g1	K14454	GOT1	329	T	C	T,C	54	22,32	Hete	T	78	78,0	Homo	T	68	68,0	Homo	T	103	103,0	Homo	T	83	83,0	Homo	T	57	57,0	Homo	T	108	108,0	Homo	T	90	90,0	Homo	T	95	95,0	Homo	T,C	99	52,47	Hete
TRINITY_DN25342_c0_g1	K14454	GOT1	407	G	C	G	19	19,0	Homo	G,C	56	19,37	Hete	G	19	19,0	Homo	G	36	36,0	Homo	G	22	22,0	Homo	G	15	15,0	Homo	G	30	30,0	Homo	G	31	31,0	Homo	G	38	38,0	Homo	G	37	37,0	Homo
TRINITY_DN25342_c0_g1	K14454	GOT1	638	G	C	G,C	41	14,27	Hete	G	101	101,0	Homo	G	80	80,0	Homo	G	120	120,0	Homo	G	83	83,0	Homo	G	85	85,0	Homo	G	132	132,0	Homo	G	101	101,0	Homo	G	138	138,0	Homo	G,C	124	69,55	Hete
TRINITY_DN25342_c0_g1	K14454	GOT1	1068	G	T	G,T	28	11,17	Hete	G	89	89,0	Homo	G	79	79,0	Homo	G	98	98,0	Homo	G	73	73,0	Homo	G	62	62,0	Homo	G	159	159,0	Homo	G	82	82,0	Homo	G	127	127,0	Homo	G,T	98	44,54	Hete
TRINITY_DN25342_c0_g1	K14454	GOT1	1355	T	C	T,C	61	32,29	Hete	T	113	113,0	Homo	T	87	87,0	Homo	T	106	106,0	Homo	T	104	104,0	Homo	T	85	85,0	Homo	T	188	188,0	Homo	T	90	90,0	Homo	T	149	149,0	Homo	T,C	125	61,64	Hete
TRINITY_DN25342_c0_g1	K14454	GOT1	1399	G	A	G,A	36	20,16	Hete	G	79	79,0	Homo	G	58	58,0	Homo	G	84	84,0	Homo	G	81	81,0	Homo	G	71	71,0	Homo	G	155	155,0	Homo	G	71	71,0	Homo	G	114	114,0	Homo	G,A	89	42,47	Hete
TRINITY_DN25342_c0_g1	K14454	GOT1	1520	A	T	A,T	42	20,22	Hete	A	73	73,0	Homo	A	69	69,0	Homo	A	93	93,0	Homo	A	81	81,0	Homo	A	64	64,0	Homo	A	177	177,0	Homo	A	87	87,0	Homo	A	139	139,0	Homo	A,T	94	40,54	Hete
TRINITY_DN25342_c0_g1	K14454	GOT1	1757	G	A	G,A	37	17,20	Hete	G	66	66,0	Homo	G	73	73,0	Homo	G	75	75,0	Homo	G	61	61,0	Homo	G	52	52,0	Homo	G	107	107,0	Homo	G	58	58,0	Homo	G	155	155,0	Homo	G,A	83	36,47	Hete
TRINITY_DN25342_c0_g1	K14454	GOT1	1833	G	T	G,T	42	22,20	Hete	G	71	71,0	Homo	G	81	78,0	Homo	G	105	105,0	Homo	G	74	74,0	Homo	G	74	74,0	Homo	G	121	121,0	Homo	G	71	71,0	Homo	G	165	165,0	Homo	G,T	99	42,57	Hete
TRINITY_DN25342_c0_g1	K14454	GOT1	1994	G	A	G,A	42	22,20	Hete	G	52	52,0	Homo	G	71	70,1	Homo	G	97	97,0	Homo	G	63	63,0	Homo	G	57	57,0	Homo	G	81	81,0	Homo	G	47	47,0	Homo	G	120	119,1	Homo	G,A	70	33,37	Hete
TRINITY_DN25342_c0_g1	K14454	GOT1	2009	A	G	A,G	50	22,28	Hete	A	48	48,0	Homo	A	74	74,0	Homo	A	93	93,0	Homo	A	70	70,0	Homo	A	56	56,0	Homo	A	78	78,0	Homo	A	48	48,0	Homo	A	126	126,0	Homo	A,G	79	36,43	Hete
TRINITY_DN25342_c0_g1	K14454	GOT1	2086	C	T	C,T	47	17,30	Hete	C	42	42,0	Homo	C	59	59,0	Homo	C	81	81,0	Homo	C	61	61,0	Homo	C	49	49,0	Homo	C	95	95,0	Homo	C	43	43,0	Homo	C	108	108,0	Homo	C,T	84	39,45	Hete
TRINITY_DN25342_c0_g1	K14454	GOT1	2143	T	C	T,C	50	20,30	Hete	T	81	81,0	Homo	T	72	72,0	Homo	T	75	75,0	Homo	T	62	62,0	Homo	T	44	44,0	Homo	T	129	129,0	Homo	T	63	63,0	Homo	T	152	152,0	Homo	T,C	90	38,52	Hete
TRINITY_DN25342_c0_g1	K14454	GOT1	2317	T	C	T,C	18	5,13	Hete	T	22	22,0	Homo	T	18	18,0	Homo	T	41	41,0	Homo	T	31	31,0	Homo	T	16	16,0	Homo	T	52	52,0	Homo	T	29	29,0	Homo	T	44	44,0	Homo	T,C	41	18,23	Hete
TRINITY_DN25342_c0_g1	K14454	GOT1	2339	T	C	T,C	12	3,9	Hete	T	11	11,0	Homo	T	10	10,0	Homo	T	26	26,0	Homo	T	21	21,0	Homo	T	10	10,0	Homo	T	33	33,0	Homo	T	14	14,0	Homo	T	25	25,0	Homo	T,C	31	12,19	Hete
TRINITY_DN28832_c0_g1	K03875	SKP2, FBXL1	231	C	T	C	4	4,0	Homo	C,T	10	8,2	Hete	C	1	1,0	Homo	C	7	7,0	Homo	C	12	12,0	Homo	C,T	6	2,4	Hete	C	2	2,0	Homo	C,T	4	3,1	Hete	C,T	2	0,2	Hete	C	2	2,0	Homo
TRINITY_DN28832_c0_g1	K03875	SKP2, FBXL1	242	C	T	C	4	4,0	Homo	C,T	12	10,2	Hete	C	3	3,0	Homo	C	13	13,0	Homo	C	11	11,0	Homo	C,T	6	2,4	Hete	C	2	2,0	Homo	C	3	3,0	Homo	C,T	2	0,2	Hete	C	2	2,0	Homo
TRINITY_DN28832_c0_g1	K03875	SKP2, FBXL1	258	G	A	G	4	4,0	Homo	G,A	12	10,2	Hete	G	3	3,0	Homo	G	13	13,0	Homo	G	10	10,0	Homo	G,A	8	4,4	Hete	G,A	4	2,2	Hete	G	2	2,0	Homo	G,A	2	0,2	Hete	G	2	2,0	Homo
TRINITY_DN28832_c0_g1	K03875	SKP2, FBXL1	405	C	A	C,A	4	2,2	Hete	C,A	13	3,10	Hete	C,A	11	7,4	Hete	A	10	0,10	Homo	A	2	0,2	Homo	C,A	6	3,3	Hete	C,A	8	6,2	Hete	C	2	2,0	Homo	C	5	5,0	Homo	A	1	0,1	Homo
TRINITY_DN28832_c0_g1	K03875	SKP2, FBXL1	433	C	T	C,T	4	2,2	Hete	C,T	5	4,1	Hete	C,T	6	3,3	Hete	C	11	11,0	Homo	C	1	1,0	Homo	C,T	8	3,5	Hete	C,T	7	1,6	Hete	C,T	2	1,1	Hete	T	2	0,2	Homo	C	1	1,0	Homo
TRINITY_DN28832_c0_g1	K03875	SKP2, FBXL1	479	A	G	A,G	4	2,2	Hete	A,G	14	10,4	Hete	A,G	5	1,4	Hete	A	10	10,0	Homo	A	1	1,0	Homo	A,G	6	2,4	Hete	A,G	4	1,3	Hete	A,G	5	3,2	Hete	A,G	1	0,1	Hete	A	1	1,0	Homo
TRINITY_DN28832_c0_g1	K03875	SKP2, FBXL1	492	C	T	C	3	3,0	Homo	C,T	15	10,5	Hete	C,T	6	3,3	Hete	C	11	11,0	Homo	C	1	1,0	Homo	C,T	6	3,3	Hete	T	3	0,3	Homo	C,T	5	3,2	Hete	C,T	1	0,1	Hete	C	1	1,0	Homo
TRINITY_DN28832_c0_g1	K03875	SKP2, FBXL1	537	T	C	T	3	3,0	Homo	T,C	17	9,8	Hete	T,C	7	3,4	Hete	T	12	12,0	Homo	T	3	3,0	Homo	C	4	0,4	Homo	C	4	0,4	Homo	T,C	7	4,3	Hete	T,C	1	0,1	Hete	T	2	2,0	Homo
TRINITY_DN28832_c0_g1	K03875	SKP2, FBXL1	583	A	C	A	4	4,0	Homo	A,C	19	10,9	Hete	A,C	6	2,4	Hete	A	12	12,0	Homo	A	2	2,0	Homo	A	2	2,0	Homo	A,C	5	3,2	Hete	A,C	5	3,2	Hete	C	3	0,3	Homo	A	3	3,0	Homo
TRINITY_DN28832_c0_g1	K03875	SKP2, FBXL1	625	T	C	T,C	7	5,2	Hete	T,C	24	11,13	Hete	T,C	8	4,4	Hete	T	20	20,0	Homo	T	3	3,0	Homo	T	4	4,0	Homo	T,C	7	3,4	Hete	T,C	5	2,3	Hete	C	2	0,2	Homo	T,C	4	3,1	Hete
TRINITY_DN28832_c0_g1	K03875	SKP2, FBXL1	715	G	A	G,A	7	6,1	Hete	G,A	22	14,8	Hete	G,A	6	3,3	Hete	G	21	21,0	Homo	G	8	8,0	Homo	G,A	4	3,1	Hete	G,A	7	3,4	Hete	G,A	3	2,1	Hete	A	3	0,3	Homo	G,A	3	1,2	Hete
TRINITY_DN28832_c0_g1	K03875	SKP2, FBXL1	753	C	G	C	5	5,0	Homo	C,G	24	15,9	Hete	C,G	5	3,2	Hete	C	17	17,0	Homo	C	8	8,0	Homo	C,G	5	4,1	Hete	C,G	7	2,5	Hete	C,G	3	1,2	Hete	C,G	1	0,1	Hete	G	2	0,2	Homo
TRINITY_DN28832_c0_g1	K03875	SKP2, FBXL1	816	G	C	G	6	6,0	Homo	G,C	21	10,11	Hete	G,C	6	2,4	Hete	G	14	14,0	Homo	G	8	8,0	Homo	G,C	9	7,2	Hete	G,C	4	2,2	Hete	G	1	1,0	Homo	G,C	1	0,1	Hete	G,C	3	1,2	Hete
TRINITY_DN28832_c0_g1	K03875	SKP2, FBXL1	895	C	G	C	3	3,0	Homo	C,G	15	6,9	Hete	C,G	4	2,2	Hete	C	12	12,0	Homo	C	7	7,0	Homo	C,G	7	6,1	Hete	C,G	4	1,3	Hete	C,G	5	3,2	Hete	C,G	1	0,1	Hete	C,G	2	1,1	Hete
TRINITY_DN28832_c0_g1	K03875	SKP2, FBXL1	1242	C	T	C,T	1	0,1	Hete	C,T	19	8,11	Hete	C,T	10	4,6	Hete	C	12	12,0	Homo	C	4	4,0	Homo	-	-	-	-	C,T	4	3,1	Hete	C,T	3	2,1	Hete	C,T	1	0,1	Hete	C,T	1	0,1	Hete
TRINITY_DN28832_c0_g1	K03875	SKP2, FBXL1	1245	A	T	T	1	0,1	Homo	A,T	20	9,11	Hete	A,T	10	3,7	Hete	A	11	11,0	Homo	A	4	4,0	Homo	-	-	-	-	A,T	4	3,1	Hete	A,T	3	2,1	Hete	T	1	0,1	Homo	T	1	0,1	Homo
TRINITY_DN28832_c0_g1	K03875	SKP2, FBXL1	1323	T	C	T,C	1	0,1	Hete	T,C	14	7,7	Hete	T,C	6	1,5	Hete	T	6	6,0	Homo	T	2	2,0	Homo	T	2	2,0	Homo	T,C	7	4,3	Hete	T,C	4	3,1	Hete	T,C	1	0,1	Hete	T,C	1	0,1	Hete
TRINITY_DN28832_c0_g1	K03875	SKP2, FBXL1	1372	C	T	T	2	0,2	Homo	C,T	5	4,1	Hete	T	3	0,3	Homo	C	8	8,0	Homo	C	2	2,0	Homo	C,T	3	1,2	Hete	C,T	7	2,5	Hete	C,T	2	1,1	Hete	-	-	-	-	-	-	-	-
TRINITY_DN28832_c0_g1	K03875	SKP2, FBXL1	1378	C	T	C,T	4	1,3	Hete	C,T	6	5,1	Hete	T	3	0,3	Homo	C	10	10,0	Homo	C	2	2,0	Homo	C,T	3	1,2	Hete	C,T	7	2,5	Hete	C,T	2	1,1	Hete	T	1	0,1	Homo	T	1	0,1	Homo
TRINITY_DN28832_c0_g1	K03875	SKP2, FBXL1	1537	G	C	G,C	2	1,1	Hete	G,C	14	12,2	Hete	G,C	5	3,2	Hete	G	6	6,0	Homo	G	5	5,0	Homo	G,C	9	7,2	Hete	G	1	1,0	Homo	G,C	3	2,1	Hete	G,C	1	0,1	Hete	G	1	1,0	Homo
TRINITY_DN28832_c0_g1	K03875	SKP2, FBXL1	1654	T	C	T,C	2	1,1	Hete	T,C	24	17,7	Hete	T,C	4	2,2	Hete	T	6	6,0	Homo	T	6	6,0	Homo	T,C	4	2,2	Hete	C	2	0,2	Homo	-	-	-	-	T,C	1	0,1	Hete	T	4	4,0	Homo
TRINITY_DN28832_c0_g1	K03875	SKP2, FBXL1	1666	G	C	G,C	2	1,1	Hete	G,C	26	19,7	Hete	G,C	4	2,2	Hete	G	6	6,0	Homo	G	7	7,0	Homo	G,C	4	2,2	Hete	G,C	3	1,2	Hete	-	-	-	-	G,C	1	0,1	Hete	G	4	4,0	Homo
TRINITY_DN28832_c0_g1	K03875	SKP2, FBXL1	1672	A	G	A,G	2	1,1	Hete	A,G	26	19,7	Hete	A,G	4	2,2	Hete	A	6	6,0	Homo	A	7	7,0	Homo	A,G	4	2,2	Hete	A,G	3	1,2	Hete	-	-	-	-	A,G	1	0,1	Hete	A	4	4,0	Homo
TRINITY_DN28832_c0_g1	K03875	SKP2, FBXL1	1715	T	G	T,G	6	2,4	Hete	T,G	23	15,8	Hete	T	5	5,0	Homo	T	9	9,0	Homo	T	6	6,0	Homo	T,G	5	4,1	Hete	T,G	5	3,2	Hete	T,G	1	0,1	Hete	T,G	1	0,1	Hete	T	2	2,0	Homo
TRINITY_DN28832_c0_g1	K03875	SKP2, FBXL1	1768	A	T	A,T	6	3,3	Hete	A,T	17	11,6	Hete	A	6	6,0	Homo	A	9	9,0	Homo	A	4	4,0	Homo	A,T	9	3,6	Hete	A,T	4	3,1	Hete	A,T	1	0,1	Hete	-	-	-	-	A	2	2,0	Homo
TRINITY_DN28832_c0_g1	K03875	SKP2, FBXL1	1906	G	A	G,A	6	2,4	Hete	G,A	16	5,11	Hete	G	5	5,0	Homo	G	5	5,0	Homo	G	7	7,0	Homo	G,A	6	2,4	Hete	G	3	3,0	Homo	-	-	-	-	-	-	-	-	-	-	-	-
TRINITY_DN28832_c0_g1	K03875	SKP2, FBXL1	1909	A	C	A,C	6	2,4	Hete	A,C	17	6,11	Hete	A	5	5,0	Homo	A	5	5,0	Homo	A	8	8,0	Homo	A,C	6	2,4	Hete	A	3	3,0	Homo	-	-	-	-	-	-	-	-	-	-	-	-
TRINITY_DN28832_c0_g1	K03875	SKP2, FBXL1	1915	T	C	T,C	6	2,4	Hete	T,C	17	6,11	Hete	T	5	5,0	Homo	T	5	5,0	Homo	T	8	8,0	Homo	T,C	6	2,4	Hete	T	3	3,0	Homo	-	-	-	-	-	-	-	-	-	-	-	-
TRINITY_DN24173_c0_g1	K02150	ATPeV1E, ATP6E	461	C	T	C,T	42	23,19	Hete	C,T	36	17,19	Hete	C,T	40	22,18	Hete	C,T	36	16,20	Hete	C,T	12	5,7	Hete	C	37	37,0	Homo	C,T	12	1,11	Hete	C,T	19	9,10	Hete	C,T	15	4,11	Hete	C,T	12	1,11	Hete
TRINITY_DN24173_c0_g1	K02150	ATPeV1E, ATP6E	551	A	T	A,T	37	21,16	Hete	A,T	48	35,13	Hete	A,T	42	25,17	Hete	A,T	30	12,18	Hete	A,T	15	8,7	Hete	A	61	61,0	Homo	A,T	17	4,13	Hete	A,T	31	21,10	Hete	A,T	15	3,12	Hete	A,T	20	5,15	Hete
TRINITY_DN24173_c0_g1	K02150	ATPeV1E, ATP6E	556	A	G	A,G	35	20,15	Hete	A,G	47	34,13	Hete	A,G	39	25,14	Hete	A,G	33	15,18	Hete	A,G	15	8,7	Hete	A	62	62,0	Homo	A,G	18	4,14	Hete	A,G	31	21,10	Hete	A,G	14	2,12	Hete	A,G	20	5,15	Hete
TRINITY_DN24173_c0_g1	K02150	ATPeV1E, ATP6E	559	T	C	T,C	36	21,15	Hete	T,C	46	33,13	Hete	T,C	42	25,17	Hete	T,C	33	16,17	Hete	T,C	14	7,7	Hete	T	61	61,0	Homo	T,C	18	4,14	Hete	T,C	32	22,10	Hete	T,C	15	3,12	Hete	T,C	20	5,15	Hete
TRINITY_DN24173_c0_g1	K02150	ATPeV1E, ATP6E	643	C	T	C,T	35	19,16	Hete	C,T	59	37,22	Hete	C,T	44	23,21	Hete	C,T	45	23,22	Hete	C,T	31	13,18	Hete	C	69	69,0	Homo	C,T	19	5,14	Hete	C,T	35	24,11	Hete	C,T	14	5,9	Hete	C,T	19	8,11	Hete
TRINITY_DN24173_c0_g1	K02150	ATPeV1E, ATP6E	704	T	C	T,C	38	22,16	Hete	T,C	51	30,21	Hete	T,C	50	21,29	Hete	T,C	43	22,21	Hete	T,C	29	19,10	Hete	C	60	0,60	Homo	T,C	19	16,3	Hete	T,C	30	14,16	Hete	T,C	12	10,2	Hete	T,C	20	14,6	Hete
TRINITY_DN24173_c0_g1	K02150	ATPeV1E, ATP6E	860	G	T	G	20	20,0	Homo	G,T	34	17,17	Hete	G,T	28	14,14	Hete	G	6	6,0	Homo	G,T	13	11,2	Hete	T	26	0,26	Homo	G,T	10	6,4	Hete	G	6	6,0	Homo	G,T	8	7,1	Hete	G	10	10,0	Homo
TRINITY_DN24173_c0_g1	K02150	ATPeV1E, ATP6E	900	C	T	C,T	31	11,20	Hete	C,T	31	15,16	Hete	C,T	35	20,15	Hete	C,T	15	10,5	Hete	C,T	18	5,13	Hete	C	36	36,0	Homo	C,T	13	5,8	Hete	C,T	14	8,6	Hete	C,T	10	1,9	Hete	C,T	18	4,14	Hete
TRINITY_DN24173_c0_g1	K02150	ATPeV1E, ATP6E	935	T	C	T,C	24	9,15	Hete	T,C	19	8,11	Hete	T,C	26	17,9	Hete	T,C	14	9,5	Hete	T,C	13	2,11	Hete	T	31	31,0	Homo	T,C	8	3,5	Hete	T,C	12	7,5	Hete	T,C	8	2,6	Hete	T,C	13	3,10	Hete
TRINITY_DN24173_c0_g1	K02150	ATPeV1E, ATP6E	1052	A	G	A,G	32	21,11	Hete	A,G	18	11,7	Hete	A,G	25	14,11	Hete	A,G	24	12,12	Hete	A,G	12	8,4	Hete	A	35	35,0	Homo	A,G	17	13,4	Hete	A,G	12	7,5	Hete	A,G	9	6,3	Hete	G	8	0,8	Homo
TRINITY_DN24173_c0_g1	K02150	ATPeV1E, ATP6E	1096	T	A	T,A	35	23,12	Hete	T,A	26	14,12	Hete	T,A	33	22,11	Hete	T,A	25	14,11	Hete	T,A	14	9,5	Hete	T	34	34,0	Homo	T,A	16	12,4	Hete	T,A	16	8,8	Hete	T,A	9	5,4	Hete	A	10	0,10	Homo
TRINITY_DN24173_c0_g1	K02150	ATPeV1E, ATP6E	1232	C	T	C	8	8,0	Homo	C	9	9,0	Homo	C	8	8,0	Homo	C,T	4	2,2	Hete	C	3	3,0	Homo	C	6	6,0	Homo	C	4	4,0	Homo	C	3	3,0	Homo	C	4	4,0	Homo	C	1	1,0	Homo
TRINITY_DN24173_c0_g1	K02150	ATPeV1E, ATP6E	1272	C	T	C,T	8	5,3	Hete	C,T	8	5,3	Hete	C,T	5	4,1	Hete	C,T	4	3,1	Hete	-	-	-	-	C	5	5,0	Homo	C,T	4	1,3	Hete	C,T	2	1,1	Hete	C	4	4,0	Homo	-	-	-	-
TRINITY_DN24173_c0_g1	K02150	ATPeV1E, ATP6E	1297	G	A	G,A	5	4,1	Hete	G,A	8	5,3	Hete	G,A	5	4,1	Hete	G,A	4	3,1	Hete	-	-	-	-	G	5	5,0	Homo	G,A	1	0,1	Hete	G,A	2	1,1	Hete	G	4	4,0	Homo	-	-	-	-
TRINITY_DN24173_c0_g1	K02150	ATPeV1E, ATP6E	1314	A	G	A,G	5	4,1	Hete	A,G	5	2,3	Hete	A,G	5	4,1	Hete	A,G	4	3,1	Hete	-	-	-	-	A	5	5,0	Homo	-	-	-	-	A,G	2	1,1	Hete	A	4	4,0	Homo	-	-	-	-
TRINITY_DN28772_c0_g1	K06629	ASK, DBF4	575	T	G	T	4	4,0	Homo	T	1	1,0	Homo	T	9	9,0	Homo	T,G	9	2,7	Hete	T	2	2,0	Homo	T	5	5,0	Homo	-	-	-	-	T	3	3,0	Homo	-	-	-	-	T	1	1,0	Homo
TRINITY_DN28772_c0_g1	K06629	ASK, DBF4	647	T	C	T	9	9,0	Homo	T	1	1,0	Homo	T	10	10,0	Homo	T,C	8	2,6	Hete	T	3	3,0	Homo	T	5	5,0	Homo	T	1	1,0	Homo	T	4	4,0	Homo	-	-	-	-	T	2	2,0	Homo
TRINITY_DN28772_c0_g1	K06629	ASK, DBF4	724	C	A	C	5	5,0	Homo	-	-	-	-	C	5	5,0	Homo	C,A	5	2,3	Hete	C	3	3,0	Homo	C	7	7,0	Homo	C	1	1,0	Homo	C	1	1,0	Homo	C,A	1	0,1	Hete	C	2	2,0	Homo
TRINITY_DN28772_c0_g1	K06629	ASK, DBF4	758	A	G	A	2	2,0	Homo	-	-	-	-	A	4	4,0	Homo	A,G	5	2,3	Hete	A	5	5,0	Homo	A	7	7,0	Homo	A,G	3	2,1	Hete	A	1	1,0	Homo	A,G	1	0,1	Hete	A	1	1,0	Homo
TRINITY_DN28772_c0_g1	K06629	ASK, DBF4	806	A	G	A	2	2,0	Homo	-	-	-	-	A	8	8,0	Homo	A,G	9	2,7	Hete	A	5	5,0	Homo	A	5	5,0	Homo	A,G	2	1,1	Hete	A	1	1,0	Homo	A,G	1	0,1	Hete	A	1	1,0	Homo
TRINITY_DN28772_c0_g1	K06629	ASK, DBF4	980	C	T	C	7	7,0	Homo	C,T	2	0,2	Hete	C	6	6,0	Homo	C,T	12	6,6	Hete	C	5	5,0	Homo	C	1	1,0	Homo	C	2	2,0	Homo	C	2	2,0	Homo	-	-	-	-	-	-	-	-
TRINITY_DN28772_c0_g1	K06629	ASK, DBF4	1007	T	C	T	5	5,0	Homo	T,C	2	0,2	Hete	T	7	7,0	Homo	T,C	6	3,3	Hete	T	5	5,0	Homo	T	1	1,0	Homo	T,C	3	2,1	Hete	T	1	1,0	Homo	-	-	-	-	-	-	-	-
TRINITY_DN28772_c0_g1	K06629	ASK, DBF4	1118	G	A	G	3	3,0	Homo	-	-	-	-	G	4	4,0	Homo	G,A	6	5,1	Hete	G	6	6,0	Homo	G	3	3,0	Homo	A	4	0,4	Homo	G	1	1,0	Homo	-	-	-	-	G	1	1,0	Homo
TRINITY_DN28772_c0_g1	K06629	ASK, DBF4	1252	A	T	A	5	5,0	Homo	A,T	3	1,2	Hete	A	5	5,0	Homo	A	10	10,0	Homo	A	1	1,0	Homo	A	1	1,0	Homo	A	4	4,0	Homo	A	4	4,0	Homo	A	2	2,0	Homo	A	4	4,0	Homo
TRINITY_DN28772_c0_g1	K06629	ASK, DBF4	1314	G	A	G	8	8,0	Homo	G,A	5	3,2	Hete	G	9	9,0	Homo	G,A	9	3,6	Hete	G	2	2,0	Homo	G	2	2,0	Homo	G,A	1	0,1	Hete	G	4	4,0	Homo	G	3	3,0	Homo	G	4	4,0	Homo
TRINITY_DN28772_c0_g1	K06629	ASK, DBF4	1456	A	G	A	12	12,0	Homo	A,G	6	3,3	Hete	A	8	8,0	Homo	A,G	9	5,4	Hete	A	1	1,0	Homo	A	4	4,0	Homo	G	4	0,4	Homo	A	7	7,0	Homo	A,G	3	2,1	Hete	-	-	-	-
TRINITY_DN28772_c0_g1	K06629	ASK, DBF4	1474	T	C	T	13	13,0	Homo	T,C	6	3,3	Hete	T	7	7,0	Homo	T,C	7	5,2	Hete	T	1	1,0	Homo	T	4	4,0	Homo	C	6	0,6	Homo	T	7	7,0	Homo	T,C	3	2,1	Hete	T	1	1,0	Homo
TRINITY_DN28772_c0_g1	K06629	ASK, DBF4	1579	T	C	T	7	7,0	Homo	T,C	7	5,2	Hete	T	12	12,0	Homo	T,C	7	5,2	Hete	T	1	1,0	Homo	T	2	2,0	Homo	T,C	1	0,1	Hete	T	2	2,0	Homo	-	-	-	-	T	4	4,0	Homo
TRINITY_DN28772_c0_g1	K06629	ASK, DBF4	1699	C	T	C	8	8,0	Homo	C,T	8	6,2	Hete	C	9	9,0	Homo	C,T	8	5,3	Hete	C	5	5,0	Homo	C	5	5,0	Homo	T	3	0,3	Homo	C	8	8,0	Homo	C,T	1	0,1	Hete	C	1	1,0	Homo
TRINITY_DN28772_c0_g1	K06629	ASK, DBF4	1768	C	T	C	6	6,0	Homo	C,T	7	4,3	Hete	C	6	6,0	Homo	C,T	8	4,4	Hete	C	7	7,0	Homo	C	4	4,0	Homo	C,T	4	1,3	Hete	C	8	8,0	Homo	C,T	2	1,1	Hete	C	1	1,0	Homo
TRINITY_DN28772_c0_g1	K06629	ASK, DBF4	1853	T	C	T	6	6,0	Homo	T,C	4	2,2	Hete	T	10	10,0	Homo	T,C	9	7,2	Hete	T	6	6,0	Homo	T	7	7,0	Homo	T	2	2,0	Homo	T	5	5,0	Homo	T	1	1,0	Homo	-	-	-	-
TRINITY_DN28772_c0_g1	K06629	ASK, DBF4	1911	C	T	C	7	7,0	Homo	C,T	4	1,3	Hete	C	11	11,0	Homo	C,T	7	6,1	Hete	C	3	3,0	Homo	C	6	6,0	Homo	C	1	1,0	Homo	C	4	4,0	Homo	C	1	1,0	Homo	-	-	-	-
TRINITY_DN28772_c0_g1	K06629	ASK, DBF4	1962	G	A	G	5	5,0	Homo	G,A	7	2,5	Hete	G	9	9,0	Homo	G,A	9	7,2	Hete	G	3	3,0	Homo	G	5	5,0	Homo	G,A	4	2,2	Hete	G	4	4,0	Homo	-	-	-	-	-	-	-	-
TRINITY_DN28772_c0_g1	K06629	ASK, DBF4	2045	A	G	A	5	5,0	Homo	A,G	6	2,4	Hete	A	6	6,0	Homo	A,G	9	5,4	Hete	A	5	5,0	Homo	A	5	5,0	Homo	A,G	7	3,4	Hete	A	3	3,0	Homo	A	1	1,0	Homo	-	-	-	-
TRINITY_DN28772_c0_g1	K06629	ASK, DBF4	2050	G	A	G	5	5,0	Homo	G,A	6	2,4	Hete	G	6	6,0	Homo	G,A	9	5,4	Hete	G	4	4,0	Homo	G	4	4,0	Homo	G,A	7	3,4	Hete	G	3	3,0	Homo	G	1	1,0	Homo	-	-	-	-
TRINITY_DN28772_c0_g1	K06629	ASK, DBF4	2108	T	C	T	5	5,0	Homo	T,C	4	2,2	Hete	T	6	6,0	Homo	T,C	11	6,5	Hete	T	4	4,0	Homo	T	7	7,0	Homo	T,C	3	1,2	Hete	T	4	4,0	Homo	T	1	1,0	Homo	-	-	-	-
TRINITY_DN28772_c0_g1	K06629	ASK, DBF4	2192	C	T	C	5	5,0	Homo	C,T	6	4,2	Hete	C	6	6,0	Homo	C,T	10	6,4	Hete	C	3	3,0	Homo	C	5	5,0	Homo	C,T	3	1,2	Hete	C	1	1,0	Homo	-	-	-	-	-	-	-	-
TRINITY_DN28772_c0_g1	K06629	ASK, DBF4	2865	T	C	T	3	3,0	Homo	T,C	5	3,2	Hete	T	6	6,0	Homo	T,C	5	3,2	Hete	T	2	2,0	Homo	T	3	3,0	Homo	T,C	1	0,1	Hete	-	-	-	-	-	-	-	-	T	1	1,0	Homo
TRINITY_DN28772_c0_g1	K06629	ASK, DBF4	2879	T	G	T	2	2,0	Homo	T,G	4	3,1	Hete	T	6	6,0	Homo	T,G	5	3,2	Hete	T	2	2,0	Homo	T	4	4,0	Homo	T,G	1	0,1	Hete	-	-	-	-	-	-	-	-	T	1	1,0	Homo
TRINITY_DN28772_c0_g1	K06629	ASK, DBF4	2988	C	T	C	4	4,0	Homo	C,T	7	6,1	Hete	C	6	6,0	Homo	C,T	4	2,2	Hete	C	4	4,0	Homo	C	5	5,0	Homo	-	-	-	-	-	-	-	-	-	-	-	-	C	1	1,0	Homo
TRINITY_DN28772_c0_g1	K06629	ASK, DBF4	3038	A	C	A	1	1,0	Homo	A,C	6	5,1	Hete	A	6	6,0	Homo	A,C	4	2,2	Hete	A	3	3,0	Homo	A	1	1,0	Homo	-	-	-	-	-	-	-	-	-	-	-	-	-	-	-	-
TRINITY_DN32920_c2_g1	K00544	BHMT	27	A	G	A	794	794,0	Homo	A,G	793	426,367	Hete	A	793	793,0	Homo	A,G	778	446,332	Hete	A,G	790	359,431	Hete	A,G	802	382,420	Hete	A	800	800,0	Homo	A,G	794	397,397	Hete	A,G	781	451,330	Hete	A,G	782	427,355	Hete
TRINITY_DN32920_c2_g1	K00544	BHMT	127	C	T	C	889	889,0	Homo	C,T	862	464,398	Hete	C	871	871,0	Homo	C,T	843	491,352	Hete	C,T	845	381,464	Hete	C,T	871	433,437	Hete	C	868	868,0	Homo	C,T	863	437,426	Hete	C,T	856	521,335	Hete	C,T	847	468,379	Hete
TRINITY_DN32920_c2_g1	K00544	BHMT	271	T	C	T	790	790,0	Homo	T,C	786	415,371	Hete	T	794	794,0	Homo	T,C	790	448,342	Hete	T,C	789	386,403	Hete	T,C	784	395,388	Hete	T	789	789,0	Homo	T,C	782	409,373	Hete	T,C	780	465,315	Hete	T,C	791	462,329	Hete
TRINITY_DN32920_c2_g1	K00544	BHMT	544	G	T	G	793	793,0	Homo	G,T	771	439,332	Hete	G	786	786,0	Homo	G,T	777	467,310	Hete	G,T	760	368,392	Hete	G,T	772	418,354	Hete	G	791	791,0	Homo	G,T	776	418,357	Hete	G,T	773	455,318	Hete	G,T	768	443,325	Hete
TRINITY_DN32920_c2_g1	K00544	BHMT	546	A	T	A	790	790,0	Homo	A,T	780	441,338	Hete	A	787	787,0	Homo	A,T	782	471,311	Hete	A,T	763	363,400	Hete	A,T	780	421,359	Hete	A	793	793,0	Homo	A,T	774	420,354	Hete	A,T	770	448,322	Hete	A,T	772	445,327	Hete
TRINITY_DN32920_c2_g1	K00544	BHMT	589	C	T	C	794	794,0	Homo	C,T	784	446,338	Hete	C	786	786,0	Homo	C,T	782	473,309	Hete	C,T	776	366,410	Hete	C,T	793	416,377	Hete	C	790	790,0	Homo	C,T	788	427,361	Hete	C,T	783	455,328	Hete	C,T	785	441,344	Hete
TRINITY_DN32920_c2_g1	K00544	BHMT	679	T	C	T	761	760,0	Homo	T,C	766	392,374	Hete	T	772	772,0	Homo	T,C	777	462,314	Hete	T,C	769	372,397	Hete	T,C	783	373,410	Hete	T	765	765,0	Homo	T,C	763	383,380	Hete	T,C	774	458,316	Hete	T,C	773	432,341	Hete
TRINITY_DN32920_c2_g1	K00544	BHMT	718	A	G	A	772	772,0	Homo	A,G	771	392,379	Hete	A	768	767,1	Homo	A,G	773	459,314	Hete	A,G	780	384,395	Hete	A,G	780	363,416	Hete	A	775	775,0	Homo	A,G	761	374,387	Hete	A,G	779	461,318	Hete	A,G	777	431,346	Hete
TRINITY_DN32920_c2_g1	K00544	BHMT	813	A	G	A	760	760,0	Homo	A,G	772	426,346	Hete	A	771	770,1	Homo	A,G	765	460,304	Hete	A,G	780	369,411	Hete	A,G	764	390,374	Hete	A	764	764,0	Homo	A,G	768	393,375	Hete	A,G	768	455,313	Hete	A,G	756	432,324	Hete
TRINITY_DN32920_c2_g1	K00544	BHMT	1153	A	G	A	774	774,0	Homo	A,G	765	395,370	Hete	A	761	759,2	Homo	A,G	773	479,294	Hete	A,G	772	396,375	Hete	A,G	771	383,388	Hete	A	764	764,0	Homo	A,G	763	409,354	Hete	A,G	769	457,312	Hete	A,G	777	460,317	Hete
TRINITY_DN32920_c2_g1	K00544	BHMT	1207	T	C	T	784	784,0	Homo	T,C	778	403,375	Hete	T	789	787,2	Homo	T,C	776	493,283	Hete	T,C	777	401,376	Hete	T,C	762	399,362	Hete	T	787	787,0	Homo	T,C	771	442,329	Hete	T,C	767	468,299	Hete	T,C	777	468,309	Hete
TRINITY_DN32920_c2_g1	K00544	BHMT	1291	T	C	T	761	761,0	Homo	T,C	757	459,298	Hete	T	754	750,3	Homo	T,C	760	506,254	Hete	T,C	764	432,332	Hete	T,C	767	464,303	Hete	T	770	770,0	Homo	T,C	762	491,271	Hete	T,C	772	543,229	Hete	T,C	771	448,323	Hete
TRINITY_DN32920_c2_g1	K00544	BHMT	1377	C	A	C	436	436,0	Homo	C,A	298	228,70	Hete	C	311	311,0	Homo	C,A	169	128,41	Hete	C,A	247	156,91	Hete	C	381	315,66	Homo	C	199	199,0	Homo	C	386	348,38	Homo	C,A	193	154,39	Hete	C,A	197	121,76	Hete
TRINITY_DN32920_c2_g1	K00544	BHMT	1417	G	A	G	66	66,0	Homo	G,A	89	46,43	Hete	G	101	101,0	Homo	G,A	101	83,18	Hete	G,A	105	51,54	Hete	G,A	74	44,30	Hete	G	153	153,0	Homo	G,A	71	54,17	Hete	G,A	136	115,21	Hete	G,A	147	95,52	Hete
TRINITY_DN36164_c4_g1	K11204	GCLC	234	C	T	C,T	35	24,11	Hete	C	38	38,0	Homo	C	65	65,0	Homo	C,T	36	5,31	Hete	C,T	52	27,25	Hete	C	29	29,0	Homo	C	98	98,0	Homo	C,T	19	4,15	Hete	C	47	47,0	Homo	C	89	89,0	Homo
TRINITY_DN36164_c4_g1	K11204	GCLC	273	C	T	C,T	34	21,13	Hete	C	39	39,0	Homo	C	68	68,0	Homo	C,T	39	6,33	Hete	C,T	57	30,27	Hete	C	26	26,0	Homo	C	98	98,0	Homo	C,T	26	5,21	Hete	C	49	49,0	Homo	C	90	90,0	Homo
TRINITY_DN36164_c4_g1	K11204	GCLC	279	G	T	G,T	34	21,13	Hete	G	36	36,0	Homo	G	68	68,0	Homo	G,T	39	6,33	Hete	G,T	60	32,28	Hete	G	26	26,0	Homo	G	98	98,0	Homo	G,T	27	5,22	Hete	G	52	52,0	Homo	G	86	86,0	Homo
TRINITY_DN36164_c4_g1	K11204	GCLC	355	G	A	G,A	28	19,9	Hete	G	38	38,0	Homo	G	56	56,0	Homo	G,A	26	5,21	Hete	G,A	38	21,17	Hete	G	17	17,0	Homo	G	79	79,0	Homo	G,A	23	3,20	Hete	G	34	34,0	Homo	G	62	62,0	Homo
TRINITY_DN36164_c4_g1	K11204	GCLC	463	G	T	G	1	1,0	Homo	G	4	4,0	Homo	G	11	11,0	Homo	G,T	3	1,2	Hete	G	2	2,0	Homo	-	-	-	-	G	6	6,0	Homo	-	-	-	-	G	3	3,0	Homo	G	10	10,0	Homo
TRINITY_DN29241_c0_g1	K02147	ATPeV1B, ATP6B	71	C	A	C,A	8	6,2	Hete	C	6	6,0	Homo	-	-	-	-	C,A	3	1,2	Hete	C,A	3	1,2	Hete	C	6	6,0	Homo	C	2	2,0	Homo	C,A	4	1,3	Hete	C,A	5	2,3	Hete	C	3	3,0	Homo
TRINITY_DN29241_c0_g1	K02147	ATPeV1B, ATP6B	124	C	T	C,T	10	7,3	Hete	C	11	11,0	Homo	C,T	2	1,1	Hete	C,T	7	5,2	Hete	C,T	7	5,2	Hete	C	9	9,0	Homo	C	7	7,0	Homo	C,T	7	2,5	Hete	C,T	11	5,6	Hete	C	10	10,0	Homo
TRINITY_DN29241_c0_g1	K02147	ATPeV1B, ATP6B	182	C	T	C,T	26	8,18	Hete	C	35	35,0	Homo	C,T	27	14,13	Hete	C,T	31	11,20	Hete	C,T	37	19,18	Hete	C	26	26,0	Homo	C	38	38,0	Homo	C,T	37	22,15	Hete	C,T	68	24,44	Hete	C	48	48,0	Homo
TRINITY_DN29241_c0_g1	K02147	ATPeV1B, ATP6B	223	C	G	C,G	40	30,10	Hete	G	41	0,41	Homo	C,G	43	22,21	Hete	C,G	56	45,11	Hete	C,G	50	32,18	Hete	G	25	0,25	Homo	G	49	0,49	Homo	C,G	56	32,24	Hete	C,G	103	71,32	Hete	G	57	0,57	Homo
TRINITY_DN29241_c0_g1	K02147	ATPeV1B, ATP6B	240	A	C	A,C	45	32,13	Hete	C	41	0,41	Homo	A,C	45	25,20	Hete	A,C	58	46,12	Hete	A,C	52	34,18	Hete	C	29	0,29	Homo	C	51	0,51	Homo	A,C	62	36,26	Hete	A,C	107	69,38	Hete	C	60	0,60	Homo
TRINITY_DN29241_c0_g1	K02147	ATPeV1B, ATP6B	251	T	G	T,G	48	35,13	Hete	G	40	0,40	Homo	T,G	47	27,20	Hete	T,G	59	47,12	Hete	T,G	55	36,19	Hete	G	27	0,27	Homo	G	53	0,53	Homo	T,G	64	41,23	Hete	T,G	119	83,36	Hete	G	59	0,59	Homo
TRINITY_DN29241_c0_g1	K02147	ATPeV1B, ATP6B	287	C	T	C,T	40	32,8	Hete	T	34	0,34	Homo	C,T	47	28,19	Hete	C	64	57,7	Homo	C,T	54	42,12	Hete	T	16	0,16	Homo	T	43	0,43	Homo	C,T	58	41,17	Hete	T	125	0,125	Homo	T	46	0,46	Homo
TRINITY_DN29241_c0_g1	K02147	ATPeV1B, ATP6B	418	C	T	C	23	23,0	Homo	C,T	1	0,1	Hete	C	30	30,0	Homo	C	44	44,0	Homo	C	25	25,0	Homo	-	-	-	-	C,T	1	0,1	Hete	C	35	35,0	Homo	C	82	81,1	Homo	C,T	1	0,1	Hete
TRINITY_DN29241_c0_g1	K02147	ATPeV1B, ATP6B	457	T	G	T,G	36	14,22	Hete	T	36	36,0	Homo	T,G	39	16,23	Hete	T,G	63	23,40	Hete	T,G	50	22,28	Hete	T	35	35,0	Homo	T	51	51,0	Homo	T,G	54	19,35	Hete	T,G	129	48,81	Hete	T	76	76,0	Homo
TRINITY_DN29241_c0_g1	K02147	ATPeV1B, ATP6B	569	T	G	T	15	15,0	Homo	T	41	41,0	Homo	T	21	21,0	Homo	T	57	57,0	Homo	T	41	41,0	Homo	T	35	35,0	Homo	T	53	53,0	Homo	T	37	37,0	Homo	T,G	82	38,44	Hete	T	65	65,0	Homo
TRINITY_DN29241_c0_g1	K02147	ATPeV1B, ATP6B	614	A	T	A,T	23	13,10	Hete	A	47	47,0	Homo	A,T	20	7,13	Hete	A	64	64,0	Homo	A	48	48,0	Homo	A	46	46,0	Homo	A	79	79,0	Homo	A	53	53,0	Homo	A	93	93,0	Homo	A	76	76,0	Homo
TRINITY_DN29241_c0_g1	K02147	ATPeV1B, ATP6B	656	A	G	A,G	27	13,14	Hete	A	38	38,0	Homo	A,G	19	7,12	Hete	A,G	58	26,32	Hete	A,G	43	23,20	Hete	A	32	32,0	Homo	A	78	78,0	Homo	A,G	53	38,15	Hete	A,G	74	31,43	Hete	A	70	70,0	Homo
TRINITY_DN29241_c0_g1	K02147	ATPeV1B, ATP6B	674	A	G	A,G	35	16,19	Hete	A	51	51,0	Homo	A,G	23	9,14	Hete	A,G	80	38,42	Hete	A,G	49	26,23	Hete	A	39	39,0	Homo	A	87	87,0	Homo	A,G	60	42,18	Hete	A,G	101	39,62	Hete	A	89	89,0	Homo
TRINITY_DN29241_c0_g1	K02147	ATPeV1B, ATP6B	741	T	A	T,A	36	16,20	Hete	T	41	41,0	Homo	T,A	30	10,20	Hete	T,A	78	38,40	Hete	T,A	44	17,27	Hete	T	35	35,0	Homo	T	70	70,0	Homo	T,A	55	35,20	Hete	T,A	96	37,59	Hete	T	87	87,0	Homo
TRINITY_DN29241_c0_g1	K02147	ATPeV1B, ATP6B	839	T	A	T,A	31	19,12	Hete	A	32	0,32	Homo	T,A	25	15,10	Hete	T,A	53	35,18	Hete	T,A	48	29,19	Hete	A	23	0,23	Homo	A	38	0,38	Homo	T,A	37	16,21	Hete	T,A	72	44,28	Hete	A	54	0,53	Homo
TRINITY_DN29241_c0_g1	K02147	ATPeV1B, ATP6B	879	C	T	C,T	37	16,21	Hete	C	36	36,0	Homo	C,T	35	10,25	Hete	C,T	79	28,51	Hete	C,T	75	28,47	Hete	C	27	27,0	Homo	C	50	50,0	Homo	C,T	43	25,18	Hete	C,T	79	29,50	Hete	C	61	61,0	Homo
TRINITY_DN29241_c0_g1	K02147	ATPeV1B, ATP6B	963	G	A	G,A	42	23,19	Hete	G	55	55,0	Homo	G,A	66	28,38	Hete	G,A	97	42,55	Hete	G,A	91	41,50	Hete	G	43	43,0	Homo	G	90	90,0	Homo	G,A	53	28,25	Hete	G,A	97	47,50	Hete	G	108	108,0	Homo
TRINITY_DN29241_c0_g1	K02147	ATPeV1B, ATP6B	974	A	G	A,G	43	26,17	Hete	A	56	56,0	Homo	A,G	69	32,37	Hete	A,G	98	45,53	Hete	A,G	92	45,47	Hete	A	42	42,0	Homo	A	97	97,0	Homo	A,G	59	31,28	Hete	A,G	100	51,49	Hete	A	110	110,0	Homo
TRINITY_DN29241_c0_g1	K02147	ATPeV1B, ATP6B	977	A	G	A,G	44	26,18	Hete	A	56	55,0	Homo	A,G	70	32,38	Hete	A,G	96	43,53	Hete	A,G	95	48,47	Hete	A	43	43,0	Homo	A	101	101,0	Homo	A,G	60	33,27	Hete	A,G	99	51,48	Hete	A	110	110,0	Homo
TRINITY_DN29241_c0_g1	K02147	ATPeV1B, ATP6B	1022	T	G	T,G	48	24,24	Hete	T	50	50,0	Homo	T,G	63	31,32	Hete	T,G	97	48,49	Hete	T,G	91	41,50	Hete	T	38	38,0	Homo	T	107	107,0	Homo	T,G	62	31,31	Hete	T,G	102	47,55	Hete	T	100	100,0	Homo
TRINITY_DN29241_c0_g1	K02147	ATPeV1B, ATP6B	1189	A	G	A,G	51	17,34	Hete	A	50	50,0	Homo	A,G	66	31,35	Hete	A,G	114	42,72	Hete	A,G	77	30,47	Hete	A	50	50,0	Homo	A	83	83,0	Homo	A,G	65	33,31	Hete	A,G	133	53,80	Hete	A	90	90,0	Homo
TRINITY_DN29241_c0_g1	K02147	ATPeV1B, ATP6B	1906	G	A	G,A	33	9,24	Hete	G	43	43,0	Homo	G,A	41	17,24	Hete	G,A	104	40,64	Hete	G,A	76	31,45	Hete	G	73	73,0	Homo	G	79	79,0	Homo	G,A	80	39,41	Hete	G,A	106	46,60	Hete	G	97	97,0	Homo
TRINITY_DN29241_c0_g1	K02147	ATPeV1B, ATP6B	1930	A	G	A,G	32	11,21	Hete	A	42	42,0	Homo	A,G	39	17,22	Hete	A,G	102	39,63	Hete	A,G	70	28,42	Hete	A	69	69,0	Homo	A	71	71,0	Homo	A,G	73	33,40	Hete	A,G	100	45,55	Hete	A	93	93,0	Homo
TRINITY_DN29241_c0_g1	K02147	ATPeV1B, ATP6B	1948	G	T	G,T	33	10,23	Hete	G	46	46,0	Homo	G,T	37	17,20	Hete	G,T	96	38,58	Hete	G,T	67	28,39	Hete	G	68	68,0	Homo	G	71	71,0	Homo	G,T	68	30,38	Hete	G,T	101	46,55	Hete	G	92	91,1	Homo
TRINITY_DN29241_c0_g1	K02147	ATPeV1B, ATP6B	2323	G	A	G,A	26	11,15	Hete	G	59	59,0	Homo	G,A	44	12,32	Hete	G,A	66	39,27	Hete	G,A	79	34,45	Hete	G	38	38,0	Homo	G	53	53,0	Homo	G,A	60	25,35	Hete	G,A	68	33,35	Hete	G	70	70,0	Homo
TRINITY_DN29241_c0_g1	K02147	ATPeV1B, ATP6B	2359	G	A	G,A	22	11,11	Hete	G	54	54,0	Homo	G,A	47	21,26	Hete	G,A	71	37,34	Hete	G,A	71	34,37	Hete	G	35	35,0	Homo	G	56	56,0	Homo	G,A	51	23,28	Hete	G,A	64	33,31	Hete	G	66	66,0	Homo
TRINITY_DN29241_c0_g1	K02147	ATPeV1B, ATP6B	2432	C	T	C,T	20	11,9	Hete	C	41	41,0	Homo	C,T	62	26,36	Hete	C,T	79	36,43	Hete	C,T	59	29,30	Hete	C	26	26,0	Homo	C	47	47,0	Homo	C,T	48	19,29	Hete	C,T	54	19,35	Hete	C	71	71,0	Homo
TRINITY_DN29241_c0_g1	K02147	ATPeV1B, ATP6B	2681	A	G	A,G	19	11,8	Hete	A	18	18,0	Homo	A,G	41	18,23	Hete	A,G	56	20,36	Hete	A,G	39	17,22	Hete	A	21	21,0	Homo	A	32	32,0	Homo	A,G	34	12,22	Hete	A,G	37	16,21	Hete	A	43	43,0	Homo
TRINITY_DN32483_c2_g2	K02154	ATPeV0A, ATP6N	93	C	A	A	1	0,1	Homo	C,A	4	3,1	Hete	A	4	0,4	Homo	C,A	10	2,8	Hete	C,A	7	5,2	Hete	-	-	-	-	A	12	0,12	Homo	C,A	7	5,2	Hete	C	3	3,0	Homo	C,A	5	4,1	Hete
TRINITY_DN32483_c2_g2	K02154	ATPeV0A, ATP6N	98	A	G	G	1	0,1	Homo	A,G	7	6,1	Hete	G	4	0,4	Homo	A,G	10	2,8	Hete	A,G	7	5,2	Hete	-	-	-	-	G	10	0,10	Homo	A,G	7	5,2	Hete	A	3	3,0	Homo	A,G	8	6,2	Hete
TRINITY_DN32483_c2_g2	K02154	ATPeV0A, ATP6N	205	A	C	A	3	3,0	Homo	A,C	10	1,9	Hete	A	5	5,0	Homo	A,C	13	10,3	Hete	A,C	16	8,8	Hete	-	-	-	-	A	19	19,0	Homo	A,C	11	6,5	Hete	A,C	7	3,4	Hete	A,C	16	8,8	Hete
TRINITY_DN32483_c2_g2	K02154	ATPeV0A, ATP6N	341	A	G	A	6	6,0	Homo	A,G	8	3,5	Hete	A	9	9,0	Homo	A,G	10	6,4	Hete	A,G	17	9,8	Hete	A,G	2	1,1	Hete	A	18	18,0	Homo	A,G	19	8,11	Hete	A,G	10	5,5	Hete	A,G	16	7,9	Hete
TRINITY_DN32483_c2_g2	K02154	ATPeV0A, ATP6N	400	A	G	A	11	11,0	Homo	A,G	20	10,10	Hete	A	19	19,0	Homo	A,G	31	22,9	Hete	A,G	34	15,19	Hete	A,G	6	2,4	Hete	A	44	44,0	Homo	A,G	45	26,19	Hete	A,G	17	10,7	Hete	A,G	31	15,16	Hete
TRINITY_DN32483_c2_g2	K02154	ATPeV0A, ATP6N	454	G	A	A	8	0,8	Homo	G,A	19	8,11	Hete	A	17	0,17	Homo	G,A	29	9,20	Hete	G,A	34	23,11	Hete	G,A	7	5,2	Hete	A	42	0,42	Homo	G,A	41	16,25	Hete	G,A	18	7,11	Hete	G,A	28	14,14	Hete
TRINITY_DN32483_c2_g2	K02154	ATPeV0A, ATP6N	471	C	T	T	8	0,8	Homo	C,T	17	8,9	Hete	T	12	0,12	Homo	C,T	27	9,18	Hete	C,T	28	20,8	Hete	C,T	7	5,2	Hete	T	38	0,38	Homo	C,T	38	16,22	Hete	C,T	16	6,10	Hete	C,T	30	17,13	Hete
TRINITY_DN32483_c2_g2	K02154	ATPeV0A, ATP6N	537	A	T	T	10	0,10	Homo	A,T	11	6,5	Hete	T	7	0,7	Homo	A,T	33	13,20	Hete	A,T	34	21,13	Hete	A,T	8	6,2	Hete	T	51	0,51	Homo	A,T	49	22,27	Hete	A,T	10	5,5	Hete	A,T	38	23,15	Hete
TRINITY_DN32483_c2_g2	K02154	ATPeV0A, ATP6N	564	G	C	G	10	10,0	Homo	G,C	17	10,7	Hete	G	11	11,0	Homo	G,C	38	27,11	Hete	G,C	30	16,14	Hete	G,C	6	2,4	Hete	G	62	62,0	Homo	G,C	44	26,18	Hete	G,C	14	5,9	Hete	G,C	36	15,21	Hete
TRINITY_DN32483_c2_g2	K02154	ATPeV0A, ATP6N	711	C	T	C	9	9,0	Homo	C,T	30	17,13	Hete	C	13	13,0	Homo	C,T	39	21,18	Hete	C,T	46	25,21	Hete	C,T	5	1,4	Hete	C	78	78,0	Homo	C,T	64	41,23	Hete	C,T	36	24,12	Hete	C,T	32	15,17	Hete
TRINITY_DN32483_c2_g2	K02154	ATPeV0A, ATP6N	744	G	A	G	13	13,0	Homo	G,A	31	21,10	Hete	G	17	17,0	Homo	G,A	46	36,10	Hete	G,A	48	27,21	Hete	G,A	6	4,2	Hete	G	94	94,0	Homo	G,A	70	52,18	Hete	G,A	39	28,11	Hete	G,A	35	22,13	Hete
TRINITY_DN32483_c2_g2	K02154	ATPeV0A, ATP6N	938	G	A	G	19	19,0	Homo	G,A	26	18,8	Hete	G	22	22,0	Homo	G,A	45	26,19	Hete	G,A	64	27,37	Hete	G,A	13	8,5	Hete	G	68	68,0	Homo	G,A	58	34,24	Hete	G,A	38	23,15	Hete	G,A	40	30,10	Hete
TRINITY_DN32483_c2_g2	K02154	ATPeV0A, ATP6N	1032	T	C	T	21	21,0	Homo	T,C	15	12,3	Hete	T	16	16,0	Homo	T,C	50	40,10	Hete	T,C	46	30,16	Hete	T	8	7,1	Homo	T	84	84,0	Homo	T,C	55	44,11	Hete	T,C	34	26,8	Hete	T	25	23,2	Homo
TRINITY_DN32483_c2_g2	K02154	ATPeV0A, ATP6N	1092	A	G	A	11	11,0	Homo	A,G	13	11,2	Hete	A	15	15,0	Homo	A,G	38	30,8	Hete	A,G	46	28,18	Hete	A,G	9	6,3	Hete	A	68	68,0	Homo	A	43	37,6	Homo	A,G	21	16,5	Hete	A,G	21	17,4	Hete
TRINITY_DN32483_c2_g2	K02154	ATPeV0A, ATP6N	1095	G	T	G	11	11,0	Homo	G,T	12	10,2	Hete	G	14	14,0	Homo	G,T	38	29,9	Hete	G,T	46	29,17	Hete	G,T	10	7,3	Hete	G	68	68,0	Homo	G	45	39,6	Homo	G,T	21	15,6	Hete	G,T	22	17,5	Hete
TRINITY_DN32483_c2_g2	K02154	ATPeV0A, ATP6N	1310	G	A	G	19	19,0	Homo	G,A	33	15,18	Hete	G	21	21,0	Homo	G,A	38	23,15	Hete	G,A	37	16,21	Hete	G,A	15	2,13	Hete	G	55	55,0	Homo	G,A	46	22,24	Hete	G,A	24	11,13	Hete	G,A	31	19,12	Hete
TRINITY_DN32483_c2_g2	K02154	ATPeV0A, ATP6N	1407	A	G	A	13	13,0	Homo	A,G	17	6,11	Hete	A	17	17,0	Homo	A,G	26	14,12	Hete	A,G	23	10,13	Hete	A,G	21	10,11	Hete	A	48	48,0	Homo	A,G	39	20,19	Hete	A,G	20	10,10	Hete	A,G	32	23,9	Hete
TRINITY_DN32483_c2_g2	K02154	ATPeV0A, ATP6N	1752	T	C	T	12	12,0	Homo	T,C	24	14,10	Hete	T	22	22,0	Homo	T,C	29	17,12	Hete	T,C	39	21,18	Hete	T,C	14	8,6	Hete	T	48	48,0	Homo	T,C	48	27,21	Hete	T,C	34	27,7	Hete	T,C	28	15,13	Hete
TRINITY_DN32483_c2_g2	K02154	ATPeV0A, ATP6N	2021	C	A	C	15	15,0	Homo	C,A	29	13,16	Hete	C	41	41,0	Homo	C	47	47,0	Homo	C	64	64,0	Homo	C,A	18	13,5	Hete	C	84	84,0	Homo	C	91	91,0	Homo	C	28	28,0	Homo	C,A	53	36,17	Hete
TRINITY_DN32483_c2_g2	K02154	ATPeV0A, ATP6N	2025	A	G	A	16	16,0	Homo	A,G	32	15,17	Hete	A	42	42,0	Homo	A,G	49	32,17	Hete	A,G	64	34,30	Hete	A,G	18	13,5	Hete	A	86	86,0	Homo	A,G	94	57,37	Hete	A,G	29	15,14	Hete	A,G	55	36,19	Hete
TRINITY_DN32483_c2_g2	K02154	ATPeV0A, ATP6N	2097	G	A	G	11	11,0	Homo	G,A	33	17,16	Hete	G	26	26,0	Homo	G,A	46	30,16	Hete	G,A	68	31,37	Hete	G,A	20	13,7	Hete	G	73	73,0	Homo	G,A	99	55,44	Hete	G,A	25	14,11	Hete	G,A	47	28,19	Hete
TRINITY_DN32483_c2_g2	K02154	ATPeV0A, ATP6N	2249	T	C	T	14	14,0	Homo	T,C	31	17,14	Hete	T	29	29,0	Homo	T,C	49	32,17	Hete	T,C	40	20,20	Hete	T,C	13	7,6	Hete	T	64	64,0	Homo	T,C	87	56,31	Hete	T,C	21	10,11	Hete	T,C	37	26,11	Hete
TRINITY_DN32483_c2_g2	K02154	ATPeV0A, ATP6N	2265	G	A	G	13	13,0	Homo	G,A	34	18,16	Hete	G	26	26,0	Homo	G,A	51	32,19	Hete	G,A	42	16,26	Hete	G,A	9	5,4	Hete	G	60	60,0	Homo	G,A	79	51,28	Hete	G,A	22	10,12	Hete	G,A	36	27,9	Hete
TRINITY_DN32483_c2_g2	K02154	ATPeV0A, ATP6N	2406	G	A	G	15	15,0	Homo	G,A	18	10,8	Hete	G	18	18,0	Homo	G,A	41	27,14	Hete	G,A	33	19,14	Hete	G,A	14	9,5	Hete	G	43	43,0	Homo	G,A	41	23,18	Hete	G,A	25	14,11	Hete	G,A	26	20,6	Hete
TRINITY_DN32483_c2_g2	K02154	ATPeV0A, ATP6N	2681	C	T	C	11	11,0	Homo	C,T	24	15,9	Hete	C,T	15	12,3	Hete	C	20	20,0	Homo	C	36	36,0	Homo	C	10	10,0	Homo	C,T	41	16,25	Hete	C	39	39,0	Homo	C	22	22,0	Homo	C	26	26,0	Homo
TRINITY_DN32483_c2_g2	K02154	ATPeV0A, ATP6N	2916	G	T	G	7	7,0	Homo	G,T	17	12,5	Hete	G	9	9,0	Homo	G,T	30	22,8	Hete	G,T	53	31,22	Hete	G,T	13	9,4	Hete	G	45	45,0	Homo	G,T	47	28,19	Hete	G,T	25	22,3	Hete	G,T	33	26,7	Hete
TRINITY_DN32483_c2_g2	K02154	ATPeV0A, ATP6N	3077	G	A	G	11	11,0	Homo	G,A	20	10,10	Hete	G	11	11,0	Homo	G,A	25	17,8	Hete	G,A	34	21,13	Hete	G,A	8	6,2	Hete	G	38	38,0	Homo	G,A	45	31,14	Hete	G	17	16,1	Homo	G,A	29	21,8	Hete
TRINITY_DN32483_c2_g2	K02154	ATPeV0A, ATP6N	3117	A	G	A	11	11,0	Homo	A,G	24	19,5	Hete	A	9	9,0	Homo	A,G	31	20,11	Hete	A,G	46	32,14	Hete	A,G	9	7,2	Hete	A	40	40,0	Homo	A,G	47	27,20	Hete	A,G	14	12,2	Hete	A,G	26	20,6	Hete
TRINITY_DN32483_c2_g2	K02154	ATPeV0A, ATP6N	3144	T	C	T	13	13,0	Homo	T,C	27	22,5	Hete	T	10	10,0	Homo	T,C	29	19,10	Hete	T,C	44	32,12	Hete	T,C	8	6,2	Hete	T	40	40,0	Homo	T,C	52	31,21	Hete	T,C	20	18,2	Hete	T,C	16	14,2	Hete
TRINITY_DN35390_c3_g1	K13627	SLC12A7, KCC4	683	C	T	C	43	43,0	Homo	C	48	48,0	Homo	C	79	79,0	Homo	C	17	17,0	Homo	C	22	22,0	Homo	C	67	67,0	Homo	C	6	6,0	Homo	C,T	23	7,16	Hete	C	9	9,0	Homo	C	8	8,0	Homo
TRINITY_DN35390_c3_g1	K13627	SLC12A7, KCC4	717	G	A	G	52	52,0	Homo	G	53	53,0	Homo	G	82	82,0	Homo	G	18	18,0	Homo	G	26	26,0	Homo	G	77	77,0	Homo	G	8	8,0	Homo	G,A	22	7,15	Hete	G	11	11,0	Homo	G	10	10,0	Homo
TRINITY_DN35390_c3_g1	K13627	SLC12A7, KCC4	1075	T	C	T	37	37,0	Homo	T	44	44,0	Homo	T	64	64,0	Homo	T	21	21,0	Homo	T	15	15,0	Homo	T	57	57,0	Homo	T	7	7,0	Homo	T,C	15	6,9	Hete	T	10	10,0	Homo	T	11	11,0	Homo
TRINITY_DN35390_c3_g1	K13627	SLC12A7, KCC4	1423	T	G	T	39	39,0	Homo	T	53	53,0	Homo	T	62	61,1	Homo	T	23	23,0	Homo	T	8	8,0	Homo	T	68	68,0	Homo	T	5	5,0	Homo	T,G	19	7,12	Hete	T	8	8,0	Homo	T	17	17,0	Homo
TRINITY_DN35390_c3_g1	K13627	SLC12A7, KCC4	1999	G	A	G	31	31,0	Homo	G	26	26,0	Homo	G	67	67,0	Homo	G	16	16,0	Homo	G	9	9,0	Homo	G	42	42,0	Homo	G	10	10,0	Homo	G,A	20	14,6	Hete	G	10	10,0	Homo	G	6	6,0	Homo
TRINITY_DN35390_c3_g1	K13627	SLC12A7, KCC4	2031	C	T	C	39	39,0	Homo	C	26	26,0	Homo	C	63	63,0	Homo	C	18	18,0	Homo	C	10	10,0	Homo	C	41	41,0	Homo	C	12	12,0	Homo	C,T	19	13,6	Hete	C	9	9,0	Homo	C	6	6,0	Homo
TRINITY_DN35390_c3_g1	K13627	SLC12A7, KCC4	2120	A	T	A	30	30,0	Homo	A	31	31,0	Homo	A	78	78,0	Homo	A	15	15,0	Homo	A	9	9,0	Homo	A	36	36,0	Homo	A	11	11,0	Homo	A,T	8	5,3	Hete	A	5	5,0	Homo	A	7	7,0	Homo
TRINITY_DN35390_c3_g1	K13627	SLC12A7, KCC4	2154	G	T	G	30	30,0	Homo	G	33	33,0	Homo	G	87	87,0	Homo	G	18	18,0	Homo	G	9	9,0	Homo	G	41	41,0	Homo	G	11	11,0	Homo	G,T	15	7,8	Hete	G	7	7,0	Homo	G	5	5,0	Homo
TRINITY_DN35390_c3_g1	K13627	SLC12A7, KCC4	2336	C	G	C	13	13,0	Homo	C	14	14,0	Homo	C	69	69,0	Homo	C	16	16,0	Homo	C	6	6,0	Homo	C	32	32,0	Homo	C	9	9,0	Homo	C,G	10	6,4	Hete	C	11	11,0	Homo	C	14	14,0	Homo
TRINITY_DN35390_c3_g1	K13627	SLC12A7, KCC4	2369	G	A	G	12	12,0	Homo	G	11	11,0	Homo	G	56	56,0	Homo	G	14	14,0	Homo	G	7	7,0	Homo	G	31	31,0	Homo	G	8	8,0	Homo	G,A	10	6,4	Hete	G	9	9,0	Homo	G	13	13,0	Homo
TRINITY_DN35390_c3_g1	K13627	SLC12A7, KCC4	2501	A	G	A	1	1,0	Homo	A	1	1,0	Homo	A	5	5,0	Homo	A	2	2,0	Homo	A	1	1,0	Homo	A	5	5,0	Homo	-	-	-	-	G	4	0,4	Homo	A	1	1,0	Homo	-	-	-	-
TRINITY_DN34317_c5_g1	K15013	ACSBG	521	T	A	T	5	5,0	Homo	A	6	0,6	Homo	A	2	0,2	Homo	A	1	0,1	Homo	A	5	0,5	Homo	-	-	-	-	T	18	17,1	Homo	T	5	5,0	Homo	A	2	0,2	Homo	A	1	0,1	Homo
TRINITY_DN34317_c5_g1	K15013	ACSBG	635	C	T	T	45	0,45	Homo	C,T	46	22,24	Hete	C,T	26	8,18	Hete	C,T	95	22,73	Hete	C,T	147	47,100	Hete	T	31	0,31	Homo	T	204	0,204	Homo	T	77	0,77	Homo	C,T	58	22,36	Hete	C,T	108	24,84	Hete
TRINITY_DN34317_c5_g1	K15013	ACSBG	637	G	C	G	69	69,0	Homo	G,C	52	40,12	Hete	G	36	36,0	Homo	G,C	118	87,31	Hete	G,C	156	71,85	Hete	G,C	36	24,12	Hete	G	267	267,0	Homo	G,C	87	59,28	Hete	G,C	72	36,36	Hete	G,C	120	57,63	Hete
TRINITY_DN34317_c5_g1	K15013	ACSBG	774	G	T	G,T	361	181,180	Hete	G	359	298,61	Homo	G,T	267	130,137	Hete	G,T	721	488,233	Hete	G	734	681,52	Homo	G,T	280	200,80	Hete	G,T	747	476,271	Hete	G	627	557,70	Homo	G	650	570,80	Homo	G	722	632,90	Homo
TRINITY_DN34317_c5_g1	K15013	ACSBG	776	C	T	C,T	365	185,180	Hete	C	363	301,62	Homo	C,T	271	137,134	Hete	C,T	726	495,231	Hete	C	739	686,53	Homo	C,T	280	200,80	Hete	C,T	752	479,273	Hete	C	631	563,68	Homo	C	668	587,81	Homo	C	726	636,89	Homo
TRINITY_DN34317_c5_g1	K15013	ACSBG	801	G	A	G,A	383	191,192	Hete	G,A	386	308,78	Hete	G,A	288	150,138	Hete	G,A	656	380,276	Hete	G	686	592,94	Homo	G,A	292	191,101	Hete	G,A	685	450,235	Hete	G	649	545,104	Homo	G	685	572,113	Homo	G,A	702	574,128	Hete
TRINITY_DN34317_c5_g1	K15013	ACSBG	809	G	A	G,A	388	193,195	Hete	G	387	327,60	Homo	G,A	288	149,139	Hete	G,A	665	442,223	Hete	G	683	630,53	Homo	G,A	297	211,86	Hete	G,A	687	442,245	Hete	G	654	564,90	Homo	G	704	626,78	Homo	G	706	610,96	Homo
TRINITY_DN34317_c5_g1	K15013	ACSBG	911	C	T	C	281	281,0	Homo	C,T	268	166,102	Hete	C	193	193,0	Homo	C,T	404	297,107	Hete	C,T	472	212,260	Hete	C,T	172	118,54	Hete	C	735	735,0	Homo	C,T	392	259,133	Hete	C,T	418	203,215	Hete	C,T	391	195,196	Hete
TRINITY_DN34317_c5_g1	K15013	ACSBG	918	A	G	A	233	233,0	Homo	A,G	242	141,101	Hete	A	170	170,0	Homo	A,G	379	249,130	Hete	A,G	455	175,280	Hete	A,G	155	100,55	Hete	A	723	723,0	Homo	A,G	331	205,126	Hete	A,G	349	148,201	Hete	A,G	376	170,206	Hete
TRINITY_DN34317_c5_g1	K15013	ACSBG	926	A	G	A	191	191,0	Homo	A,G	197	115,82	Hete	A	138	138,0	Homo	A,G	345	231,114	Hete	A,G	406	164,242	Hete	A,G	132	82,50	Hete	A	649	649,0	Homo	A,G	267	171,96	Hete	A,G	267	117,150	Hete	A,G	335	149,186	Hete
TRINITY_DN34317_c5_g1	K15013	ACSBG	934	A	G	A	170	170,0	Homo	A,G	169	108,61	Hete	A	120	120,0	Homo	A,G	330	228,102	Hete	A,G	366	153,213	Hete	A,G	109	74,35	Hete	A	623	622,1	Homo	A,G	221	153,68	Hete	A,G	215	100,115	Hete	A,G	309	141,168	Hete
TRINITY_DN34317_c5_g1	K15013	ACSBG	1177	A	G	A	3	3,0	Homo	A,G	5	3,2	Hete	A	5	5,0	Homo	A	1	1,0	Homo	A	2	2,0	Homo	-	-	-	-	A	20	20,0	Homo	A,G	10	6,4	Hete	A,G	6	2,4	Hete	A,G	5	4,1	Hete
TRINITY_DN34317_c5_g1	K15013	ACSBG	1188	A	C	A	3	3,0	Homo	A,C	5	3,2	Hete	A	4	4,0	Homo	-	-	-	-	A	2	2,0	Homo	-	-	-	-	A	23	23,0	Homo	A,C	11	7,4	Hete	A,C	7	3,4	Hete	A	5	5,0	Homo
TRINITY_DN34317_c5_g1	K15013	ACSBG	1353	G	A	G,A	111	64,47	Hete	G,A	140	97,43	Hete	G,A	94	42,52	Hete	G,A	279	230,49	Hete	G,A	313	246,66	Hete	G,A	92	65,27	Hete	G,A	568	229,339	Hete	G,A	216	148,68	Hete	G,A	231	181,50	Hete	G	305	253,52	Homo
TRINITY_DN34317_c5_g1	K15013	ACSBG	1356	T	C	T,C	111	64,47	Hete	T,C	147	20,127	Hete	T,C	94	43,51	Hete	T,C	291	113,178	Hete	C	325	33,292	Homo	T,C	91	27,64	Hete	T,C	598	236,362	Hete	T,C	219	43,176	Hete	C	235	23,212	Homo	C	303	34,269	Homo
TRINITY_DN34317_c5_g1	K15013	ACSBG	1384	G	A	G,A	227	113,114	Hete	G	258	258,0	Homo	G,A	162	127,35	Hete	G	562	562,0	Homo	G	590	590,0	Homo	G,A	225	182,43	Hete	G,A	767	607,160	Hete	G	440	371,69	Homo	G	431	431,0	Homo	G	571	571,0	Homo
TRINITY_DN34317_c5_g1	K15013	ACSBG	1515	C	G	C	310	310,0	Homo	C,G	301	135,166	Hete	C	232	230,2	Homo	C,G	675	353,322	Hete	C,G	725	215,510	Hete	C,G	303	172,131	Hete	C	736	736,0	Homo	C,G	520	271,249	Hete	C,G	599	210,389	Hete	C,G	685	203,482	Hete
TRINITY_DN34317_c5_g1	K15013	ACSBG	1530	G	A	G	270	268,2	Homo	G,A	262	135,127	Hete	G	209	206,3	Homo	G,A	578	383,195	Hete	G,A	628	242,386	Hete	G,A	256	171,85	Hete	G	767	767,0	Homo	G,A	443	256,187	Hete	G,A	520	229,291	Hete	G,A	585	222,363	Hete
TRINITY_DN34317_c5_g1	K15013	ACSBG	1613	G	A	G	338	338,0	Homo	G,A	333	152,181	Hete	G	236	234,2	Homo	G,A	694	431,263	Hete	G,A	662	235,427	Hete	G,A	284	156,128	Hete	G	740	740,0	Homo	G,A	559	308,251	Hete	G,A	667	272,395	Hete	G,A	670	227,443	Hete
TRINITY_DN34317_c5_g1	K15013	ACSBG	1630	T	C	T	366	366,0	Homo	T,C	345	139,206	Hete	T	247	245,2	Homo	T,C	715	346,369	Hete	T,C	689	202,487	Hete	T,C	295	154,141	Hete	T	748	748,0	Homo	T,C	581	303,278	Hete	T,C	688	226,462	Hete	T,C	675	182,493	Hete
TRINITY_DN34317_c5_g1	K15013	ACSBG	1702	C	T	C	381	381,0	Homo	C,T	309	157,152	Hete	C	245	243,2	Homo	C,T	510	304,206	Hete	C,T	513	216,297	Hete	C,T	259	157,102	Hete	C	741	741,0	Homo	C,T	448	273,175	Hete	C,T	514	223,291	Hete	C,T	485	161,323	Hete
TRINITY_DN34317_c5_g1	K15013	ACSBG	1748	C	T	C,T	292	237,55	Hete	C,T	241	160,81	Hete	C,T	202	148,54	Hete	C	406	406,0	Homo	C	525	525,0	Homo	C,T	187	123,64	Hete	C	744	744,0	Homo	C,T	354	215,139	Hete	C	383	383,0	Homo	C	509	509,0	Homo
TRINITY_DN34317_c5_g1	K15013	ACSBG	1765	C	T	C	278	278,0	Homo	C,T	233	135,98	Hete	C	181	180,1	Homo	C,T	377	232,145	Hete	C,T	478	202,276	Hete	C,T	166	115,51	Hete	C	683	683,0	Homo	C,T	326	197,129	Hete	C,T	368	171,196	Hete	C,T	487	165,321	Hete
TRINITY_DN34317_c5_g1	K15013	ACSBG	1786	C	A	C	267	267,0	Homo	C,A	204	115,89	Hete	C	181	181,0	Homo	C,A	360	224,136	Hete	C,A	454	184,270	Hete	C,A	160	106,54	Hete	C	728	728,0	Homo	C,A	331	201,130	Hete	C,A	345	158,187	Hete	C,A	480	175,305	Hete
TRINITY_DN34317_c5_g1	K15013	ACSBG	1790	T	G	T	254	254,0	Homo	T,G	198	109,89	Hete	T	175	175,0	Homo	T,G	357	218,139	Hete	T,G	454	184,270	Hete	T,G	153	99,54	Hete	T	701	701,0	Homo	T,G	318	188,130	Hete	T,G	347	159,188	Hete	T,G	476	170,306	Hete
TRINITY_DN34317_c5_g1	K15013	ACSBG	1854	G	A	G,A	138	43,95	Hete	G,A	107	68,39	Hete	G,A	90	16,74	Hete	G	245	245,0	Homo	G	257	257,0	Homo	G,A	79	63,16	Hete	G,A	497	85,412	Hete	G,A	198	129,68	Hete	G	215	215,0	Homo	G	306	306,0	Homo
TRINITY_DN34317_c5_g1	K15013	ACSBG	1905	G	A	G,A	113	64,49	Hete	G,A	70	48,22	Hete	G,A	65	26,39	Hete	G	210	210,0	Homo	G	211	211,0	Homo	G,A	69	53,16	Hete	G,A	575	244,331	Hete	G,A	149	97,52	Hete	G	174	174,0	Homo	G	233	233,0	Homo
TRINITY_DN34317_c5_g1	K15013	ACSBG	1906	T	A	T,A	112	63,49	Hete	T,A	71	48,23	Hete	T,A	65	26,39	Hete	T	207	207,0	Homo	T	211	211,0	Homo	T,A	71	56,15	Hete	T,A	566	242,324	Hete	T,A	148	97,51	Hete	T	175	175,0	Homo	T	235	235,0	Homo
TRINITY_DN34317_c5_g1	K15013	ACSBG	1959	C	A	C	96	96,0	Homo	C,A	39	33,6	Hete	C	45	45,0	Homo	C,A	129	99,30	Hete	C,A	98	61,37	Hete	C,A	49	38,11	Hete	C	468	468,0	Homo	C,A	96	74,22	Hete	C,A	100	62,38	Hete	C,A	106	59,47	Hete
TRINITY_DN34317_c5_g1	K15013	ACSBG	1973	C	T	C	92	92,0	Homo	C,T	39	35,4	Hete	C	47	47,0	Homo	C	124	124,0	Homo	C,T	97	74,23	Hete	C,T	47	40,7	Hete	C	481	481,0	Homo	C	95	95,0	Homo	C	98	98,0	Homo	C,T	103	69,34	Hete
TRINITY_DN34317_c5_g1	K15013	ACSBG	1987	T	C	T,C	78	50,28	Hete	T,C	30	11,19	Hete	T,C	43	29,14	Hete	T,C	104	87,17	Hete	T,C	67	52,15	Hete	T,C	38	16,22	Hete	T,C	387	223,164	Hete	T,C	78	30,48	Hete	T	71	60,11	Homo	T,C	75	54,21	Hete
TRINITY_DN34317_c5_g1	K15013	ACSBG	2026	T	A	T,A	82	52,30	Hete	T,A	33	11,22	Hete	T,A	50	30,20	Hete	T,A	111	92,19	Hete	T	62	54,8	Homo	T,A	45	18,27	Hete	T,A	417	231,186	Hete	T,A	77	29,48	Hete	T	69	63,6	Homo	T	67	59,8	Homo
TRINITY_DN34317_c5_g1	K15013	ACSBG	2029	A	G	A,G	81	52,29	Hete	A,G	32	10,22	Hete	A,G	50	30,20	Hete	A	110	91,19	Homo	A	60	52,8	Homo	A,G	45	18,27	Hete	A,G	410	230,180	Hete	A,G	78	29,49	Hete	A	68	62,6	Homo	A	66	58,8	Homo
TRINITY_DN34317_c5_g1	K15013	ACSBG	2125	A	T	A	18	18,0	Homo	A	7	6,1	Homo	A	10	10,0	Homo	A	33	33,0	Homo	A,T	15	10,5	Hete	A	15	14,1	Homo	A	88	88,0	Homo	A	21	21,0	Homo	A	20	20,0	Homo	A	20	19,1	Homo
TRINITY_DN34317_c5_g1	K15013	ACSBG	2183	G	C	G	1	1,0	Homo	G	1	1,0	Homo	-	-	-	-	G,C	3	0,3	Hete	-	-	-	-	G	1	1,0	Homo	G	6	6,0	Homo	G	2	2,0	Homo	G,C	5	4,1	Hete	G	4	3,1	Homo
TRINITY_DN18672_c0_g1	K13627	SLC12A7, KCC4	162	A	G	A	16	16,0	Homo	A	30	30,0	Homo	A	19	19,0	Homo	A	13	13,0	Homo	A	10	10,0	Homo	A	26	26,0	Homo	A	3	3,0	Homo	A,G	18	4,14	Hete	A	5	5,0	Homo	A	2	2,0	Homo
TRINITY_DN18672_c0_g1	K13627	SLC12A7, KCC4	276	G	A	G	17	17,0	Homo	G	27	27,0	Homo	G	15	15,0	Homo	G	11	11,0	Homo	G	10	10,0	Homo	G	20	20,0	Homo	G	1	1,0	Homo	G,A	12	3,9	Hete	G	2	2,0	Homo	G	3	3,0	Homo
TRINITY_DN18672_c0_g1	K13627	SLC12A7, KCC4	282	T	A	T	18	18,0	Homo	T	27	27,0	Homo	T	16	16,0	Homo	T	11	11,0	Homo	T	9	9,0	Homo	T	19	19,0	Homo	T	1	1,0	Homo	T,A	12	3,9	Hete	T	2	2,0	Homo	T	3	3,0	Homo
TRINITY_DN18672_c0_g1	K13627	SLC12A7, KCC4	402	G	A	G	10	10,0	Homo	G	29	29,0	Homo	G	32	32,0	Homo	G	13	13,0	Homo	G	4	4,0	Homo	G	31	31,0	Homo	G	1	1,0	Homo	A	7	0,7	Homo	G	7	7,0	Homo	G	4	4,0	Homo
TRINITY_DN18672_c0_g1	K13627	SLC12A7, KCC4	507	A	C	A	23	23,0	Homo	A	22	22,0	Homo	A	41	41,0	Homo	A	18	18,0	Homo	A	8	8,0	Homo	A	39	39,0	Homo	A	5	5,0	Homo	A,C	8	4,4	Hete	A	3	3,0	Homo	A	5	5,0	Homo
TRINITY_DN18672_c0_g1	K13627	SLC12A7, KCC4	1056	C	G	C	19	19,0	Homo	C	34	34,0	Homo	C	52	52,0	Homo	C	18	18,0	Homo	C	12	12,0	Homo	C	48	48,0	Homo	C	2	2,0	Homo	C,G	11	7,4	Hete	C	2	2,0	Homo	C	3	3,0	Homo
TRINITY_DN18672_c0_g1	K13627	SLC12A7, KCC4	1226	G	A	G	8	8,0	Homo	G	24	24,0	Homo	G	42	42,0	Homo	G	17	17,0	Homo	G	7	7,0	Homo	G	33	33,0	Homo	G	4	4,0	Homo	G,A	11	2,9	Hete	G	2	2,0	Homo	G	2	2,0	Homo
TRINITY_DN18672_c0_g1	K13627	SLC12A7, KCC4	1257	A	G	A	5	5,0	Homo	A	20	20,0	Homo	A	37	37,0	Homo	A	10	10,0	Homo	A	5	5,0	Homo	A	32	32,0	Homo	A	5	5,0	Homo	A,G	7	1,6	Hete	A	2	2,0	Homo	A	2	2,0	Homo
TRINITY_DN18672_c0_g1	K13627	SLC12A7, KCC4	1500	G	A	G	27	27,0	Homo	G	29	29,0	Homo	G	56	56,0	Homo	G	21	21,0	Homo	G	12	12,0	Homo	G	39	39,0	Homo	G	2	2,0	Homo	G,A	12	9,3	Hete	G	1	1,0	Homo	G	1	1,0	Homo
TRINITY_DN18672_c0_g1	K13627	SLC12A7, KCC4	1685	G	T	T	35	0,35	Homo	G	48	47,1	Homo	G	50	50,0	Homo	T	18	0,18	Homo	G,T	16	9,7	Hete	G	55	55,0	Homo	G,T	4	1,3	Hete	G,T	20	18,2	Hete	T	15	0,15	Homo	G	6	6,0	Homo
TRINITY_DN18672_c0_g1	K13627	SLC12A7, KCC4	1710	C	T	C	34	34,0	Homo	C	48	48,0	Homo	C	57	57,0	Homo	C	23	23,0	Homo	C	18	18,0	Homo	C	60	60,0	Homo	C	4	4,0	Homo	C,T	22	2,20	Hete	C	15	15,0	Homo	C	5	5,0	Homo
TRINITY_DN18672_c0_g1	K13627	SLC12A7, KCC4	1882	C	T	C	15	15,0	Homo	C	34	34,0	Homo	C	36	36,0	Homo	C	14	14,0	Homo	C	10	10,0	Homo	C	34	34,0	Homo	C	6	6,0	Homo	C,T	23	6,17	Hete	C	14	14,0	Homo	C	2	2,0	Homo
TRINITY_DN18672_c0_g1	K13627	SLC12A7, KCC4	1901	A	C	A	18	18,0	Homo	A	33	33,0	Homo	A	37	37,0	Homo	A	12	12,0	Homo	A	9	9,0	Homo	A	35	35,0	Homo	A	6	6,0	Homo	A,C	24	7,17	Hete	A	13	13,0	Homo	A	2	2,0	Homo
TRINITY_DN18672_c0_g1	K13627	SLC12A7, KCC4	1904	C	T	C	16	16,0	Homo	C	31	31,0	Homo	C	36	36,0	Homo	C	12	12,0	Homo	C	8	8,0	Homo	C	36	36,0	Homo	C	6	6,0	Homo	C,T	25	7,18	Hete	C	13	13,0	Homo	C	2	2,0	Homo
TRINITY_DN18672_c0_g1	K13627	SLC12A7, KCC4	2010	T	G	T	15	15,0	Homo	T	27	27,0	Homo	T	21	21,0	Homo	T	6	6,0	Homo	T	1	1,0	Homo	T	26	26,0	Homo	T	5	5,0	Homo	T,G	15	6,9	Hete	T	3	3,0	Homo	T	2	2,0	Homo
TRINITY_DN18672_c0_g1	K13627	SLC12A7, KCC4	2053	G	A	G	13	13,0	Homo	G	20	20,0	Homo	G	6	6,0	Homo	G	5	5,0	Homo	G	2	2,0	Homo	G	20	20,0	Homo	G	1	1,0	Homo	G,A	5	2,3	Hete	G	3	3,0	Homo	-	-	-	-
TRINITY_DN18672_c0_g1	K13627	SLC12A7, KCC4	2301	C	T	C	4	4,0	Homo	C	5	5,0	Homo	C	8	8,0	Homo	C	3	3,0	Homo	C,T	4	2,2	Hete	C	9	9,0	Homo	C	2	2,0	Homo	C	2	2,0	Homo	-	-	-	-	C	2	2,0	Homo
TRINITY_DN24339_c0_g1	K04377	MYC	140	G	A	-	-	-	-	G	9	8,1	Homo	G	8	8,0	Homo	G,A	1	0,1	Hete	-	-	-	-	G,A	18	12,5	Hete	G	1	1,0	Homo	G,A	2	1,1	Hete	G	1	1,0	Homo	G	1	1,0	Homo
TRINITY_DN24339_c0_g1	K04377	MYC	145	A	T	-	-	-	-	A	9	8,1	Homo	A	8	8,0	Homo	A,T	1	0,1	Hete	-	-	-	-	A,T	19	14,5	Hete	A	1	1,0	Homo	A,T	2	1,1	Hete	A	1	1,0	Homo	A	1	1,0	Homo
TRINITY_DN24339_c0_g1	K04377	MYC	186	C	T	C	2	2,0	Homo	C,T	8	7,1	Hete	C,T	11	8,3	Hete	C,T	1	0,1	Hete	-	-	-	-	C,T	22	16,6	Hete	C	1	1,0	Homo	C	1	1,0	Homo	C	1	1,0	Homo	C	1	1,0	Homo
TRINITY_DN24339_c0_g1	K04377	MYC	322	A	G	A	2	2,0	Homo	A,G	8	5,3	Hete	A,G	7	3,4	Hete	G	2	0,2	Homo	-	-	-	-	A,G	19	10,9	Hete	-	-	-	-	A	1	1,0	Homo	-	-	-	-	A	1	1,0	Homo
TRINITY_DN24339_c0_g1	K04377	MYC	329	G	A	G	1	1,0	Homo	G,A	8	5,3	Hete	G,A	5	4,1	Hete	G,A	2	0,2	Hete	-	-	-	-	G,A	19	10,9	Hete	-	-	-	-	G	1	1,0	Homo	-	-	-	-	G	1	1,0	Homo
TRINITY_DN24339_c0_g1	K04377	MYC	475	C	T	C	1	1,0	Homo	C,T	4	3,1	Hete	C,T	5	3,2	Hete	-	-	-	-	-	-	-	-	C,T	8	5,3	Hete	-	-	-	-	C,T	2	1,1	Hete	-	-	-	-	-	-	-	-
TRINITY_DN24339_c0_g1	K04377	MYC	490	T	C	T	1	1,0	Homo	T,C	4	3,1	Hete	T,C	5	3,2	Hete	T,C	1	0,1	Hete	-	-	-	-	T,C	8	5,3	Hete	-	-	-	-	T,C	2	1,1	Hete	-	-	-	-	-	-	-	-
TRINITY_DN24339_c0_g1	K04377	MYC	547	C	T	C	1	1,0	Homo	C,T	5	4,1	Hete	C,T	5	3,2	Hete	C,T	2	0,2	Hete	-	-	-	-	C,T	14	9,5	Hete	-	-	-	-	C	2	2,0	Homo	-	-	-	-	-	-	-	-
TRINITY_DN24339_c0_g1	K04377	MYC	548	T	C	T	1	1,0	Homo	T,C	5	4,1	Hete	T,C	5	3,2	Hete	T,C	2	0,2	Hete	-	-	-	-	T,C	13	9,4	Hete	-	-	-	-	T	2	2,0	Homo	-	-	-	-	-	-	-	-
TRINITY_DN24339_c0_g1	K04377	MYC	611	T	C	T	1	1,0	Homo	T,C	8	6,2	Hete	T,C	11	8,3	Hete	C	3	0,3	Homo	-	-	-	-	T,C	16	12,4	Hete	-	-	-	-	T	1	1,0	Homo	-	-	-	-	-	-	-	-
TRINITY_DN24339_c0_g1	K04377	MYC	708	A	G	A	1	1,0	Homo	A,G	13	9,4	Hete	A,G	13	9,4	Hete	A,G	2	0,2	Hete	-	-	-	-	A,G	21	7,14	Hete	-	-	-	-	A	2	2,0	Homo	-	-	-	-	-	-	-	-
TRINITY_DN24339_c0_g1	K04377	MYC	759	A	G	A	1	1,0	Homo	A,G	13	8,5	Hete	A	6	6,0	Homo	A,G	1	0,1	Hete	-	-	-	-	A,G	28	15,13	Hete	-	-	-	-	A	2	2,0	Homo	-	-	-	-	-	-	-	-
TRINITY_DN24339_c0_g1	K04377	MYC	767	G	A	G	1	1,0	Homo	G,A	13	9,4	Hete	G,A	7	6,1	Hete	G,A	1	0,1	Hete	-	-	-	-	G,A	31	15,16	Hete	-	-	-	-	G	2	2,0	Homo	-	-	-	-	-	-	-	-
TRINITY_DN24339_c0_g1	K04377	MYC	772	T	G	T	1	1,0	Homo	T,G	13	9,4	Hete	T	8	7,1	Homo	T,G	1	0,1	Hete	-	-	-	-	T,G	30	15,15	Hete	-	-	-	-	T	2	2,0	Homo	-	-	-	-	T	1	1,0	Homo
TRINITY_DN24339_c0_g1	K04377	MYC	858	A	G	-	-	-	-	A,G	7	2,5	Hete	A,G	9	8,1	Hete	-	-	-	-	-	-	-	-	A,G	18	9,9	Hete	-	-	-	-	-	-	-	-	-	-	-	-	A	1	1,0	Homo
TRINITY_DN24339_c0_g1	K04377	MYC	915	C	T	-	-	-	-	C	6	5,1	Homo	C,T	9	2,7	Hete	-	-	-	-	-	-	-	-	C	12	10,2	Homo	-	-	-	-	-	-	-	-	-	-	-	-	C,T	1	0,1	Hete
TRINITY_DN24339_c0_g1	K04377	MYC	960	A	G	-	-	-	-	A	8	7,1	Homo	A,G	7	2,5	Hete	-	-	-	-	A	1	1,0	Homo	A	14	12,2	Homo	-	-	-	-	-	-	-	-	-	-	-	-	-	-	-	-
TRINITY_DN24339_c0_g1	K04377	MYC	1052	T	C	T	1	1,0	Homo	T,C	11	9,2	Hete	T,C	2	1,1	Hete	T	2	2,0	Homo	T	1	1,0	Homo	T,C	9	6,3	Hete	-	-	-	-	T,C	1	0,1	Hete	C	3	0,3	Homo	T	1	1,0	Homo
TRINITY_DN24339_c0_g1	K04377	MYC	1077	T	C	T,C	7	1,6	Hete	T,C	34	21,13	Hete	T,C	17	7,10	Hete	T	3	3,0	Homo	T	3	3,0	Homo	T,C	61	42,19	Hete	T,C	2	1,1	Hete	C	2	0,2	Homo	C	4	0,4	Homo	T,C	3	2,1	Hete
TRINITY_DN24339_c0_g1	K04377	MYC	1086	A	T	A,T	6	1,5	Hete	A,T	38	21,17	Hete	A,T	21	9,12	Hete	A	5	5,0	Homo	A	3	3,0	Homo	A,T	67	46,21	Hete	A,T	2	1,1	Hete	T	2	0,2	Homo	T	4	0,4	Homo	A,T	3	2,1	Hete
TRINITY_DN24339_c0_g1	K04377	MYC	1131	C	T	C,T	8	3,5	Hete	C,T	64	34,30	Hete	C,T	46	23,23	Hete	C	5	5,0	Homo	C,T	9	8,1	Hete	C,T	146	98,48	Hete	C,T	12	4,8	Hete	C,T	9	2,7	Hete	C,T	6	2,4	Hete	C,T	4	1,3	Hete
TRINITY_DN24339_c0_g1	K04377	MYC	1360	A	C	A,C	8	2,6	Hete	A,C	120	79,41	Hete	A,C	83	42,41	Hete	A	22	22,0	Homo	A	22	22,0	Homo	A,C	240	166,74	Hete	A,C	14	4,10	Hete	A,C	10	3,7	Hete	A,C	6	4,2	Hete	A,C	15	7,8	Hete
TRINITY_DN24339_c0_g1	K04377	MYC	1473	C	T	C,T	9	5,4	Hete	C,T	123	75,48	Hete	C,T	131	72,59	Hete	C	32	32,0	Homo	C	23	23,0	Homo	C,T	269	173,96	Hete	C,T	14	7,7	Hete	C,T	12	7,5	Hete	C,T	10	6,4	Hete	C,T	11	3,8	Hete
TRINITY_DN24339_c0_g1	K04377	MYC	1494	G	A	G,A	9	4,5	Hete	G,A	104	63,41	Hete	G,A	124	66,58	Hete	G	28	28,0	Homo	G	18	18,0	Homo	G,A	244	152,92	Hete	G,A	17	8,9	Hete	G,A	13	6,7	Hete	G,A	10	6,4	Hete	G,A	8	2,6	Hete
TRINITY_DN21753_c0_g1	K01946	ACACB	19	G	A	G	9	9,0	Homo	G,A	4	3,1	Hete	G	8	8,0	Homo	G,A	2	0,2	Hete	G	2	2,0	Homo	G,A	2	1,1	Hete	-	-	-	-	-	-	-	-	-	-	-	-	G	1	1,0	Homo
TRINITY_DN21753_c0_g1	K01946	ACACB	163	G	A	G	23	23,0	Homo	G,A	10	7,3	Hete	G	20	20,0	Homo	G,A	9	3,6	Hete	G,A	5	4,1	Hete	G,A	22	11,11	Hete	G	4	4,0	Homo	G,A	12	7,5	Hete	G,A	1	0,1	Hete	G	1	1,0	Homo
TRINITY_DN21753_c0_g1	K01946	ACACB	169	G	A	G	23	23,0	Homo	G,A	10	7,3	Hete	G	23	23,0	Homo	G,A	10	4,6	Hete	G,A	6	5,1	Hete	G,A	24	13,11	Hete	G	4	4,0	Homo	G,A	12	7,5	Hete	G,A	1	0,1	Hete	G	2	2,0	Homo
TRINITY_DN21753_c0_g1	K01946	ACACB	226	A	T	A	32	32,0	Homo	A	14	13,1	Homo	A	34	34,0	Homo	A,T	14	5,9	Hete	A,T	7	3,4	Hete	A,T	36	13,23	Hete	A	7	7,0	Homo	A,T	14	8,6	Hete	A,T	2	0,2	Hete	A	4	4,0	Homo
TRINITY_DN21753_c0_g1	K01946	ACACB	253	G	A	G	35	35,0	Homo	G,A	17	12,5	Hete	G	38	38,0	Homo	G,A	21	10,11	Hete	G,A	8	4,4	Hete	G,A	37	16,21	Hete	G	7	7,0	Homo	G,A	15	10,5	Hete	G,A	2	0,2	Hete	G	3	3,0	Homo
TRINITY_DN21753_c0_g1	K01946	ACACB	547	G	T	G	28	28,0	Homo	G,T	19	9,10	Hete	G	36	36,0	Homo	G,T	17	12,5	Hete	G,T	9	8,1	Hete	G,T	35	15,20	Hete	G	11	11,0	Homo	G,T	16	6,10	Hete	G,T	2	1,1	Hete	G,T	8	4,4	Hete
TRINITY_DN21753_c0_g1	K01946	ACACB	610	A	G	A	26	26,0	Homo	A,G	18	7,11	Hete	A	40	40,0	Homo	A,G	15	7,8	Hete	A	4	4,0	Homo	A,G	36	14,22	Hete	A	6	6,0	Homo	A,G	18	9,9	Hete	A,G	2	1,1	Hete	-	-	-	-
TRINITY_DN21753_c0_g1	K01946	ACACB	955	A	C	A	37	37,0	Homo	A,C	18	10,8	Hete	A	17	17,0	Homo	A,C	27	11,16	Hete	A,C	11	9,2	Hete	A,C	35	15,20	Hete	A	6	6,0	Homo	A,C	14	9,5	Hete	A	3	3,0	Homo	A,C	6	3,3	Hete
TRINITY_DN21753_c0_g1	K01946	ACACB	961	C	T	C	37	37,0	Homo	C,T	19	10,9	Hete	C	16	16,0	Homo	C,T	26	10,16	Hete	C,T	12	9,3	Hete	C,T	34	15,19	Hete	C	6	6,0	Homo	C,T	14	9,5	Hete	C	3	3,0	Homo	C,T	6	3,3	Hete
TRINITY_DN25734_c0_g1	K06618;K13912	DMBT1;RB1	320	A	T	A,T	14	9,5	Hete	A	3	3,0	Homo	A	4	4,0	Homo	A	10	10,0	Homo	A	6	6,0	Homo	A	4	4,0	Homo	-	-	-	-	A	2	2,0	Homo	-	-	-	-	-	-	-	-
TRINITY_DN25734_c0_g1	K06618;K13912	DMBT1;RB1	395	C	T	C,T	14	8,6	Hete	C	3	3,0	Homo	C	2	2,0	Homo	C	8	8,0	Homo	C	7	7,0	Homo	C	8	8,0	Homo	-	-	-	-	C	1	1,0	Homo	-	-	-	-	-	-	-	-
TRINITY_DN25734_c0_g1	K06618;K13912	DMBT1;RB1	428	T	C	T,C	11	5,6	Hete	T	1	1,0	Homo	T	4	4,0	Homo	T	7	7,0	Homo	T	7	7,0	Homo	T	7	7,0	Homo	-	-	-	-	T	1	1,0	Homo	-	-	-	-	-	-	-	-
TRINITY_DN25734_c0_g1	K06618;K13912	DMBT1;RB1	476	T	C	T,C	13	6,7	Hete	-	-	-	-	T	2	2,0	Homo	T	7	7,0	Homo	T	4	4,0	Homo	T	7	7,0	Homo	-	-	-	-	T	1	1,0	Homo	-	-	-	-	-	-	-	-
TRINITY_DN25734_c0_g1	K06618;K13912	DMBT1;RB1	566	G	C	G,C	12	7,5	Hete	G	2	2,0	Homo	G	2	2,0	Homo	G	6	6,0	Homo	G	4	4,0	Homo	G	2	2,0	Homo	-	-	-	-	G,C	2	1,1	Hete	-	-	-	-	-	-	-	-
TRINITY_DN25734_c0_g1	K06618;K13912	DMBT1;RB1	797	C	T	C,T	10	7,3	Hete	C	3	3,0	Homo	-	-	-	-	C	8	8,0	Homo	C	3	3,0	Homo	C	4	4,0	Homo	-	-	-	-	C,T	2	1,1	Hete	-	-	-	-	-	-	-	-
TRINITY_DN25734_c0_g1	K06618;K13912	DMBT1;RB1	838	G	T	G,T	10	7,3	Hete	G	3	3,0	Homo	-	-	-	-	G	8	8,0	Homo	G	3	3,0	Homo	G	3	3,0	Homo	-	-	-	-	G,T	2	1,1	Hete	-	-	-	-	-	-	-	-
TRINITY_DN25734_c0_g1	K06618;K13912	DMBT1;RB1	979	C	A	C,A	13	8,5	Hete	C,A	3	1,2	Hete	C	2	2,0	Homo	A	3	0,3	Homo	C	4	4,0	Homo	-	-	-	-	A	1	0,1	Homo	-	-	-	-	-	-	-	-	-	-	-	-
TRINITY_DN26722_c0_g1	K00797	speE, SRM	72	C	T	C	2	2,0	Homo	C	2	2,0	Homo	C	1	1,0	Homo	C,T	3	2,1	Hete	-	-	-	-	-	-	-	-	C	10	10,0	Homo	C	2	2,0	Homo	C,T	13	6,7	Hete	C	3	3,0	Homo
TRINITY_DN26722_c0_g1	K00797	speE, SRM	86	A	G	A	2	2,0	Homo	A	4	4,0	Homo	A	1	1,0	Homo	A,G	3	2,1	Hete	A	3	3,0	Homo	-	-	-	-	A	12	12,0	Homo	A	2	2,0	Homo	A,G	13	6,7	Hete	A	6	6,0	Homo
TRINITY_DN26722_c0_g1	K00797	speE, SRM	238	G	A	G	3	3,0	Homo	G	18	18,0	Homo	G	5	5,0	Homo	G,A	13	7,6	Hete	G	20	20,0	Homo	G	5	5,0	Homo	G	60	60,0	Homo	G	18	18,0	Homo	G,A	35	16,19	Hete	G	15	15,0	Homo
TRINITY_DN26722_c0_g1	K00797	speE, SRM	273	T	C	T	3	3,0	Homo	T	19	19,0	Homo	T	6	6,0	Homo	T,C	15	7,8	Hete	T	23	23,0	Homo	T	5	5,0	Homo	T	58	58,0	Homo	T	13	13,0	Homo	T,C	38	19,19	Hete	T	16	16,0	Homo
TRINITY_DN26722_c0_g1	K00797	speE, SRM	307	C	A	C	4	4,0	Homo	C	27	27,0	Homo	C	10	10,0	Homo	C,A	27	12,15	Hete	C	42	42,0	Homo	C	4	4,0	Homo	C	97	97,0	Homo	C	23	23,0	Homo	C,A	60	29,31	Hete	C	32	32,0	Homo
TRINITY_DN26722_c0_g1	K00797	speE, SRM	367	A	G	A	5	5,0	Homo	A	27	27,0	Homo	A	13	13,0	Homo	A,G	26	11,15	Hete	A	45	45,0	Homo	A	5	5,0	Homo	A	116	116,0	Homo	A	35	35,0	Homo	A,G	77	35,42	Hete	A	40	40,0	Homo
TRINITY_DN26722_c0_g1	K00797	speE, SRM	510	A	G	A	4	4,0	Homo	A	41	41,0	Homo	A	5	5,0	Homo	A,G	40	20,20	Hete	A	42	42,0	Homo	A	10	10,0	Homo	A	140	140,0	Homo	A	34	34,0	Homo	A,G	86	35,51	Hete	A	53	53,0	Homo
TRINITY_DN26722_c0_g1	K00797	speE, SRM	511	C	G	C	4	4,0	Homo	C	42	42,0	Homo	C	5	5,0	Homo	C,G	39	19,20	Hete	C	43	43,0	Homo	C	10	10,0	Homo	C	139	139,0	Homo	C	34	34,0	Homo	C,G	84	36,48	Hete	C	52	52,0	Homo
TRINITY_DN26722_c0_g1	K00797	speE, SRM	514	A	C	A	4	4,0	Homo	A	42	42,0	Homo	A	5	5,0	Homo	A	40	40,0	Homo	A,C	43	29,14	Hete	A,C	10	2,8	Hete	A,C	130	66,64	Hete	A,C	32	17,15	Hete	A	85	85,0	Homo	A,C	51	26,25	Hete
TRINITY_DN26722_c0_g1	K00797	speE, SRM	533	T	C	T	7	7,0	Homo	T	39	39,0	Homo	T	12	12,0	Homo	T,C	41	21,20	Hete	T	47	47,0	Homo	T	11	11,0	Homo	T	130	130,0	Homo	T	37	37,0	Homo	T,C	93	38,55	Hete	T	53	53,0	Homo
TRINITY_DN26722_c0_g1	K00797	speE, SRM	718	T	A	T	10	10,0	Homo	T	67	67,0	Homo	T	13	13,0	Homo	T,A	48	25,23	Hete	T	51	51,0	Homo	T	12	12,0	Homo	T	119	119,0	Homo	T	44	44,0	Homo	T,A	104	55,49	Hete	T	59	59,0	Homo
TRINITY_DN26722_c0_g1	K00797	speE, SRM	752	G	A	G	10	10,0	Homo	G	55	55,0	Homo	G	12	12,0	Homo	G,A	32	17,15	Hete	G	43	43,0	Homo	G	11	11,0	Homo	G	106	106,0	Homo	G	29	29,0	Homo	G,A	89	42,47	Hete	G	48	48,0	Homo
TRINITY_DN26722_c0_g1	K00797	speE, SRM	962	T	G	T	11	11,0	Homo	T	44	44,0	Homo	T	16	16,0	Homo	T,G	66	22,44	Hete	T	60	60,0	Homo	T	11	11,0	Homo	T	176	176,0	Homo	T	49	49,0	Homo	T,G	123	61,62	Hete	T	67	67,0	Homo
TRINITY_DN26722_c0_g1	K00797	speE, SRM	1048	T	G	T	13	13,0	Homo	T	49	49,0	Homo	T	19	19,0	Homo	T,G	82	35,47	Hete	T	69	69,0	Homo	T	17	17,0	Homo	T	211	211,0	Homo	T	50	50,0	Homo	T,G	148	70,78	Hete	T	94	94,0	Homo
TRINITY_DN26722_c0_g1	K00797	speE, SRM	1315	A	C	A	8	8,0	Homo	A	47	47,0	Homo	A	21	21,0	Homo	A,C	68	39,29	Hete	A	85	85,0	Homo	A	21	21,0	Homo	A	205	205,0	Homo	A	53	53,0	Homo	A,C	128	62,66	Hete	A	83	83,0	Homo
TRINITY_DN26722_c0_g1	K00797	speE, SRM	1423	C	T	C	6	6,0	Homo	C	44	44,0	Homo	C	23	23,0	Homo	C,T	61	34,27	Hete	C	65	65,0	Homo	C	11	11,0	Homo	C	178	178,0	Homo	C	43	43,0	Homo	C,T	97	44,53	Hete	C	83	83,0	Homo
TRINITY_DN26722_c0_g1	K00797	speE, SRM	1684	A	G	A	7	7,0	Homo	A	32	32,0	Homo	A	7	7,0	Homo	A	43	43,0	Homo	A	29	29,0	Homo	A,G	5	1,4	Hete	A	114	114,0	Homo	A,G	26	10,16	Hete	A,G	74	37,37	Hete	A,G	39	16,23	Hete
TRINITY_DN26722_c0_g1	K00797	speE, SRM	1726	T	C	T	9	9,0	Homo	T	36	36,0	Homo	T	9	9,0	Homo	T,C	44	20,24	Hete	T	38	38,0	Homo	T	6	6,0	Homo	T	95	95,0	Homo	T	27	27,0	Homo	T,C	62	29,33	Hete	T	32	32,0	Homo
TRINITY_DN26722_c0_g1	K00797	speE, SRM	1729	C	G	C	9	9,0	Homo	C	36	36,0	Homo	C	9	9,0	Homo	C,G	43	20,23	Hete	C	36	36,0	Homo	C	6	6,0	Homo	C	97	97,0	Homo	C	27	27,0	Homo	C,G	61	29,32	Hete	C	32	32,0	Homo
TRINITY_DN26722_c0_g1	K00797	speE, SRM	1819	T	C	T	8	8,0	Homo	T	38	38,0	Homo	T	10	10,0	Homo	T,C	41	22,19	Hete	T	46	46,0	Homo	T	9	9,0	Homo	T	85	85,0	Homo	T	41	41,0	Homo	T,C	56	30,26	Hete	T	34	34,0	Homo
TRINITY_DN26722_c0_g1	K00797	speE, SRM	1828	A	G	A	7	7,0	Homo	A	36	36,0	Homo	A	9	9,0	Homo	A,G	37	18,19	Hete	A	46	46,0	Homo	A	10	10,0	Homo	A	80	80,0	Homo	A	40	40,0	Homo	A,G	52	28,24	Hete	A	33	33,0	Homo
TRINITY_DN26722_c0_g1	K00797	speE, SRM	1893	G	A	G	4	4,0	Homo	G	16	16,0	Homo	G	6	6,0	Homo	G,A	28	12,16	Hete	G	28	28,0	Homo	G	10	10,0	Homo	G	47	47,0	Homo	G	24	24,0	Homo	G,A	33	21,12	Hete	G	19	19,0	Homo
TRINITY_DN26722_c0_g1	K00797	speE, SRM	1898	A	C	A	4	4,0	Homo	A	19	19,0	Homo	A	6	6,0	Homo	A,C	27	11,16	Hete	A	26	26,0	Homo	A	10	10,0	Homo	A	39	39,0	Homo	A	23	23,0	Homo	A,C	33	20,13	Hete	A	18	18,0	Homo
TRINITY_DN26722_c0_g1	K00797	speE, SRM	2104	A	G	-	-	-	-	-	-	-	-	A	1	1,0	Homo	A,G	3	1,2	Hete	A	3	3,0	Homo	-	-	-	-	A	2	2,0	Homo	-	-	-	-	A,G	1	0,1	Hete	-	-	-	-
TRINITY_DN34164_c0_g1	K00558	DNMT1, dcm	428	G	T	G	4	4,0	Homo	G,T	13	5,8	Hete	G,T	8	4,4	Hete	G	20	20,0	Homo	G	16	16,0	Homo	G	7	7,0	Homo	G	8	6,2	Homo	G	5	5,0	Homo	G	7	7,0	Homo	G	4	4,0	Homo
TRINITY_DN34164_c0_g1	K00558	DNMT1, dcm	440	T	A	T	4	4,0	Homo	T,A	10	4,6	Hete	T,A	8	4,4	Hete	T	26	26,0	Homo	T	16	16,0	Homo	T	9	9,0	Homo	T	9	7,2	Homo	T	6	6,0	Homo	T	7	7,0	Homo	T	5	5,0	Homo
TRINITY_DN34164_c0_g1	K00558	DNMT1, dcm	475	G	T	G,T	11	6,5	Hete	G,T	19	9,10	Hete	G,T	11	6,5	Hete	G	35	35,0	Homo	G	18	18,0	Homo	G	15	15,0	Homo	G,T	18	12,6	Hete	G	18	18,0	Homo	G	12	12,0	Homo	G	5	5,0	Homo
TRINITY_DN34164_c0_g1	K00558	DNMT1, dcm	537	T	C	T,C	15	6,9	Hete	T,C	25	16,9	Hete	T,C	13	8,5	Hete	T	55	55,0	Homo	T	22	22,0	Homo	T	14	14,0	Homo	T,C	20	13,7	Hete	T	20	20,0	Homo	T	17	17,0	Homo	T	8	8,0	Homo
TRINITY_DN34164_c0_g1	K00558	DNMT1, dcm	549	T	C	T,C	16	7,9	Hete	T,C	27	16,11	Hete	T,C	11	7,4	Hete	T	54	54,0	Homo	T	21	21,0	Homo	T	15	15,0	Homo	T,C	20	13,7	Hete	T	20	20,0	Homo	T	17	17,0	Homo	T	11	11,0	Homo
TRINITY_DN34164_c0_g1	K00558	DNMT1, dcm	618	C	T	C,T	18	10,8	Hete	C,T	30	18,12	Hete	C,T	16	8,8	Hete	C	45	45,0	Homo	C	23	23,0	Homo	C	13	13,0	Homo	C,T	20	12,8	Hete	C	14	14,0	Homo	C	18	18,0	Homo	C	17	17,0	Homo
TRINITY_DN34164_c0_g1	K00558	DNMT1, dcm	726	G	A	G,A	18	12,6	Hete	G,A	36	25,11	Hete	G,A	33	24,9	Hete	G	57	57,0	Homo	G	36	36,0	Homo	G	22	22,0	Homo	G,A	26	11,15	Hete	G	9	9,0	Homo	G	15	15,0	Homo	G	17	17,0	Homo
TRINITY_DN34164_c0_g1	K00558	DNMT1, dcm	972	C	T	C,T	28	14,14	Hete	C,T	42	25,16	Hete	C,T	18	13,5	Hete	C	43	43,0	Homo	C	24	24,0	Homo	C	15	15,0	Homo	C,T	21	9,12	Hete	C	10	10,0	Homo	C	9	9,0	Homo	C	13	13,0	Homo
TRINITY_DN34164_c0_g1	K00558	DNMT1, dcm	975	A	G	A,G	29	14,15	Hete	A,G	43	25,18	Hete	A,G	21	13,8	Hete	A	43	43,0	Homo	A	25	25,0	Homo	A	15	15,0	Homo	A,G	22	10,12	Hete	A	10	10,0	Homo	A	9	9,0	Homo	A	15	15,0	Homo
TRINITY_DN34164_c0_g1	K00558	DNMT1, dcm	1170	A	C	A,C	19	8,11	Hete	A,C	26	13,13	Hete	A,C	18	9,9	Hete	A	34	34,0	Homo	A	22	22,0	Homo	A	14	14,0	Homo	A,C	23	9,14	Hete	A	16	15,1	Homo	A	8	8,0	Homo	A	4	4,0	Homo
TRINITY_DN34164_c0_g1	K00558	DNMT1, dcm	1197	A	C	A,C	20	7,13	Hete	A,C	26	14,12	Hete	A,C	18	8,10	Hete	A	30	30,0	Homo	A	22	22,0	Homo	A	17	17,0	Homo	A,C	24	10,14	Hete	A	19	18,1	Homo	A	7	7,0	Homo	A	4	4,0	Homo
TRINITY_DN34164_c0_g1	K00558	DNMT1, dcm	1275	A	G	A,G	17	7,10	Hete	A,G	22	12,10	Hete	A,G	17	9,8	Hete	A	25	25,0	Homo	A	21	21,0	Homo	A	12	12,0	Homo	A,G	14	7,7	Hete	A	24	23,1	Homo	A	8	8,0	Homo	A	4	4,0	Homo
TRINITY_DN34164_c0_g1	K00558	DNMT1, dcm	1371	C	A	C,A	17	10,7	Hete	C,A	17	6,11	Hete	C,A	12	7,5	Hete	C	31	31,0	Homo	C	11	11,0	Homo	C	8	8,0	Homo	C,A	17	8,9	Hete	C	20	19,1	Homo	C	17	17,0	Homo	C	3	3,0	Homo
TRINITY_DN34164_c0_g1	K00558	DNMT1, dcm	1376	A	G	A,G	16	9,7	Hete	A,G	17	6,11	Hete	A,G	11	6,5	Hete	A	33	33,0	Homo	A	7	7,0	Homo	A	7	7,0	Homo	A,G	16	6,10	Hete	A	17	16,1	Homo	A	17	17,0	Homo	A	2	2,0	Homo
TRINITY_DN34164_c0_g1	K00558	DNMT1, dcm	1461	A	G	A,G	12	4,8	Hete	A,G	21	11,10	Hete	A,G	10	5,5	Hete	A	29	29,0	Homo	A	12	12,0	Homo	A	18	18,0	Homo	A,G	11	8,3	Hete	A	15	15,0	Homo	A	15	15,0	Homo	A	8	8,0	Homo
TRINITY_DN34164_c0_g1	K00558	DNMT1, dcm	1491	G	A	G,A	10	5,5	Hete	G,A	22	13,9	Hete	G,A	7	3,4	Hete	G	32	32,0	Homo	G	17	17,0	Homo	G	20	20,0	Homo	G,A	8	5,3	Hete	G	17	17,0	Homo	G	17	17,0	Homo	G	8	8,0	Homo
TRINITY_DN34164_c0_g1	K00558	DNMT1, dcm	1596	G	T	G,T	11	6,5	Hete	G,T	19	10,9	Hete	G,T	9	4,5	Hete	G	27	27,0	Homo	G	18	18,0	Homo	G	9	9,0	Homo	G,T	5	3,2	Hete	G	13	13,0	Homo	G	12	12,0	Homo	G	6	6,0	Homo
TRINITY_DN34164_c0_g1	K00558	DNMT1, dcm	1635	T	A	T,A	15	10,5	Hete	T,A	21	9,12	Hete	T,A	10	5,5	Hete	T	39	39,0	Homo	T	14	14,0	Homo	T	17	17,0	Homo	T,A	11	6,5	Hete	T	12	12,0	Homo	T	12	12,0	Homo	T	9	9,0	Homo
TRINITY_DN34164_c0_g1	K00558	DNMT1, dcm	1662	A	C	A,C	20	12,8	Hete	A,C	14	5,9	Hete	A,C	10	4,6	Hete	A	37	37,0	Homo	A	11	11,0	Homo	A	14	14,0	Homo	A,C	10	6,4	Hete	A	11	11,0	Homo	A	13	13,0	Homo	A	10	10,0	Homo
TRINITY_DN34164_c0_g1	K00558	DNMT1, dcm	1668	G	A	G,A	18	10,8	Hete	G,A	16	5,11	Hete	G,A	10	4,6	Hete	G	36	36,0	Homo	G	10	10,0	Homo	G	14	14,0	Homo	G,A	11	6,5	Hete	G	12	12,0	Homo	G	12	12,0	Homo	G	9	9,0	Homo
TRINITY_DN34164_c0_g1	K00558	DNMT1, dcm	2028	G	T	G,T	22	11,11	Hete	G,T	19	9,10	Hete	G,T	17	7,10	Hete	G	37	37,0	Homo	G	17	17,0	Homo	G	10	10,0	Homo	G,T	10	6,4	Hete	G	10	10,0	Homo	G	6	6,0	Homo	G	3	3,0	Homo
TRINITY_DN34164_c0_g1	K00558	DNMT1, dcm	2151	T	C	T,C	11	7,4	Hete	T,C	16	11,5	Hete	T,C	9	3,6	Hete	T	33	33,0	Homo	T	16	16,0	Homo	T	5	5,0	Homo	T,C	12	8,4	Hete	T	11	11,0	Homo	T	7	7,0	Homo	T	6	6,0	Homo
TRINITY_DN34164_c0_g1	K00558	DNMT1, dcm	2337	A	T	A,T	24	9,15	Hete	A,T	21	10,11	Hete	A,T	18	13,5	Hete	A	37	37,0	Homo	A	16	16,0	Homo	A	19	19,0	Homo	A,T	17	9,8	Hete	A	10	10,0	Homo	A	3	3,0	Homo	A	7	7,0	Homo
TRINITY_DN34164_c0_g1	K00558	DNMT1, dcm	2394	A	G	A,G	21	7,14	Hete	A,G	16	6,10	Hete	A,G	17	11,6	Hete	A	37	37,0	Homo	A	15	15,0	Homo	A	21	21,0	Homo	A,G	17	11,6	Hete	A	9	9,0	Homo	A	3	3,0	Homo	A	5	5,0	Homo
TRINITY_DN34164_c0_g1	K00558	DNMT1, dcm	2400	A	T	A,T	20	7,13	Hete	A,T	16	6,10	Hete	A,T	17	11,6	Hete	A	36	36,0	Homo	A	16	16,0	Homo	A	21	21,0	Homo	A,T	17	11,6	Hete	A	9	9,0	Homo	A	2	2,0	Homo	A	5	5,0	Homo
TRINITY_DN34164_c0_g1	K00558	DNMT1, dcm	2418	C	T	C,T	17	5,12	Hete	C,T	12	5,7	Hete	C,T	11	5,6	Hete	C	32	32,0	Homo	C	15	15,0	Homo	C	19	19,0	Homo	C,T	16	10,6	Hete	C	6	6,0	Homo	C	2	2,0	Homo	C	1	1,0	Homo
TRINITY_DN34164_c0_g1	K00558	DNMT1, dcm	2535	C	T	C,T	8	4,4	Hete	C,T	9	5,4	Hete	C,T	13	6,7	Hete	C	25	25,0	Homo	C	11	11,0	Homo	C	12	12,0	Homo	C,T	15	10,5	Hete	C	5	5,0	Homo	C	7	7,0	Homo	C	5	5,0	Homo
TRINITY_DN34164_c0_g1	K00558	DNMT1, dcm	2617	C	T	C,T	11	6,5	Hete	C,T	11	4,7	Hete	C,T	10	3,7	Hete	C	18	18,0	Homo	C	9	9,0	Homo	C	14	14,0	Homo	C,T	9	5,4	Hete	C	5	5,0	Homo	C	5	5,0	Homo	C	7	7,0	Homo
TRINITY_DN34164_c0_g1	K00558	DNMT1, dcm	2625	G	A	G,A	11	6,5	Hete	G,A	11	4,7	Hete	G,A	9	4,5	Hete	G	15	15,0	Homo	G	8	8,0	Homo	G	14	14,0	Homo	G,A	7	3,4	Hete	G	5	5,0	Homo	G	7	7,0	Homo	G	7	7,0	Homo
TRINITY_DN34164_c0_g1	K00558	DNMT1, dcm	2652	A	C	A,C	12	5,7	Hete	A,C	14	7,7	Hete	A,C	10	4,6	Hete	A	15	15,0	Homo	A	9	9,0	Homo	A	12	12,0	Homo	A,C	8	4,4	Hete	A	4	4,0	Homo	A	10	10,0	Homo	A	6	6,0	Homo
TRINITY_DN34164_c0_g1	K00558	DNMT1, dcm	2796	G	A	G,A	9	5,4	Hete	G,A	25	14,11	Hete	G,A	12	7,5	Hete	G	26	26,0	Homo	G	9	9,0	Homo	G	19	19,0	Homo	G,A	11	4,7	Hete	G	5	5,0	Homo	G	1	1,0	Homo	G	9	9,0	Homo
TRINITY_DN34164_c0_g1	K00558	DNMT1, dcm	2832	C	A	C,A	8	4,4	Hete	C,A	15	6,9	Hete	C,A	9	6,3	Hete	C	17	17,0	Homo	C	8	8,0	Homo	C	20	20,0	Homo	C,A	11	5,6	Hete	C	5	5,0	Homo	-	-	-	-	C	9	9,0	Homo
TRINITY_DN34164_c0_g1	K00558	DNMT1, dcm	2931	A	G	A,G	16	6,10	Hete	A,G	20	9,11	Hete	A,G	12	9,3	Hete	A	28	28,0	Homo	A	11	11,0	Homo	A	19	19,0	Homo	A,G	15	9,6	Hete	A	1	1,0	Homo	A	8	8,0	Homo	A	7	7,0	Homo
TRINITY_DN34164_c0_g1	K00558	DNMT1, dcm	2973	C	A	C,A	16	9,7	Hete	C,A	25	14,11	Hete	C,A	16	12,4	Hete	C	31	31,0	Homo	C	11	11,0	Homo	C	17	17,0	Homo	C,A	16	7,9	Hete	C	2	2,0	Homo	C	8	8,0	Homo	C	10	10,0	Homo
TRINITY_DN34164_c0_g1	K00558	DNMT1, dcm	2997	G	A	G,A	19	9,10	Hete	G,A	29	12,17	Hete	G,A	16	11,5	Hete	G	27	27,0	Homo	G	11	11,0	Homo	G	16	16,0	Homo	G,A	14	7,7	Hete	G	4	4,0	Homo	G	8	8,0	Homo	G	10	10,0	Homo
TRINITY_DN34164_c0_g1	K00558	DNMT1, dcm	3024	C	T	C,T	15	7,8	Hete	C,T	29	11,18	Hete	C,T	16	10,6	Hete	C	25	25,0	Homo	C	11	11,0	Homo	C	8	8,0	Homo	C,T	14	8,6	Hete	C	5	5,0	Homo	C	5	5,0	Homo	C	12	12,0	Homo
TRINITY_DN34164_c0_g1	K00558	DNMT1, dcm	3186	T	C	T,C	16	8,8	Hete	T,C	38	18,20	Hete	T,C	8	4,4	Hete	T	32	32,0	Homo	T	17	17,0	Homo	T	21	21,0	Homo	T,C	15	9,6	Hete	T	13	13,0	Homo	T	2	2,0	Homo	T	10	10,0	Homo
TRINITY_DN34164_c0_g1	K00558	DNMT1, dcm	3291	A	G	A,G	19	8,11	Hete	A,G	42	24,18	Hete	A,G	18	11,7	Hete	A	38	38,0	Homo	A	22	22,0	Homo	A	16	16,0	Homo	A,G	20	12,8	Hete	A	12	12,0	Homo	A	5	5,0	Homo	A	16	16,0	Homo
TRINITY_DN34164_c0_g1	K00558	DNMT1, dcm	3294	T	C	T,C	19	8,11	Hete	T,C	40	22,18	Hete	T,C	18	11,7	Hete	T	38	38,0	Homo	T	21	21,0	Homo	T	13	13,0	Homo	T,C	20	12,8	Hete	T	13	13,0	Homo	T	5	5,0	Homo	T	15	15,0	Homo
TRINITY_DN34164_c0_g1	K00558	DNMT1, dcm	3810	A	G	A,G	14	9,5	Hete	A,G	24	12,12	Hete	A,G	14	10,4	Hete	A	34	34,0	Homo	A	7	7,0	Homo	A	10	10,0	Homo	A,G	8	1,7	Hete	A	12	12,0	Homo	A	4	4,0	Homo	A	8	8,0	Homo
TRINITY_DN34164_c0_g1	K00558	DNMT1, dcm	3903	C	T	C,T	19	10,9	Hete	C,T	28	15,13	Hete	C,T	12	4,8	Hete	C	37	37,0	Homo	C	11	11,0	Homo	C	13	13,0	Homo	C,T	6	2,4	Hete	C	16	16,0	Homo	C	7	7,0	Homo	C	11	11,0	Homo
TRINITY_DN34164_c0_g1	K00558	DNMT1, dcm	4089	T	A	T,A	7	3,4	Hete	T,A	21	11,10	Hete	T,A	11	5,6	Hete	T	18	18,0	Homo	T	9	9,0	Homo	T	7	7,0	Homo	T,A	7	2,5	Hete	T	6	6,0	Homo	T	8	8,0	Homo	T	8	8,0	Homo
TRINITY_DN34164_c0_g1	K00558	DNMT1, dcm	4131	C	G	C,G	9	5,4	Hete	C,G	20	8,12	Hete	C,G	7	1,6	Hete	C	21	21,0	Homo	C	7	7,0	Homo	C	9	9,0	Homo	C,G	4	2,2	Hete	C	7	7,0	Homo	C	8	8,0	Homo	C	5	5,0	Homo
TRINITY_DN34164_c0_g1	K00558	DNMT1, dcm	4362	T	C	T,C	20	9,11	Hete	T,C	32	16,16	Hete	T,C	14	5,9	Hete	T	45	45,0	Homo	T	27	27,0	Homo	T	4	4,0	Homo	T,C	10	5,5	Hete	T	7	7,0	Homo	T	14	14,0	Homo	T	4	4,0	Homo
TRINITY_DN34164_c0_g1	K00558	DNMT1, dcm	4663	T	C	T,C	13	6,7	Hete	T,C	27	14,13	Hete	T,C	16	9,7	Hete	T	32	32,0	Homo	T	18	18,0	Homo	T	21	21,0	Homo	T,C	9	6,3	Hete	T	15	15,0	Homo	T	4	4,0	Homo	T	10	10,0	Homo
TRINITY_DN34164_c0_g1	K00558	DNMT1, dcm	4743	T	C	T,C	8	5,3	Hete	T,C	25	15,10	Hete	T,C	13	5,8	Hete	T	31	31,0	Homo	T	18	18,0	Homo	T	23	23,0	Homo	T,C	12	9,3	Hete	T	13	13,0	Homo	T	5	5,0	Homo	T	10	10,0	Homo
TRINITY_DN34164_c0_g1	K00558	DNMT1, dcm	4878	A	G	A,G	10	8,2	Hete	A,G	11	8,3	Hete	A,G	9	2,7	Hete	A	21	21,0	Homo	A	8	8,0	Homo	A	15	15,0	Homo	A,G	15	12,3	Hete	A	11	11,0	Homo	A	6	6,0	Homo	A	5	5,0	Homo
TRINITY_DN34164_c0_g1	K00558	DNMT1, dcm	4884	A	G	A,G	10	8,2	Hete	A,G	9	6,3	Hete	A,G	7	1,6	Hete	A	18	18,0	Homo	A	8	8,0	Homo	A	14	14,0	Homo	A,G	13	10,3	Hete	A	8	8,0	Homo	A	6	6,0	Homo	A	6	6,0	Homo
TRINITY_DN34164_c0_g1	K00558	DNMT1, dcm	4948	G	T	G,T	6	3,3	Hete	G,T	11	6,5	Hete	G,T	8	1,7	Hete	G	7	7,0	Homo	G	5	5,0	Homo	G	9	9,0	Homo	G	7	7,0	Homo	G	5	5,0	Homo	G	4	4,0	Homo	G	6	6,0	Homo
TRINITY_DN34164_c0_g1	K00558	DNMT1, dcm	5054	G	A	G,A	7	3,4	Hete	G,A	20	11,9	Hete	A	5	0,5	Homo	G	12	12,0	Homo	G	6	6,0	Homo	G	10	10,0	Homo	G	5	5,0	Homo	G	6	6,0	Homo	G	1	1,0	Homo	G	2	2,0	Homo
TRINITY_DN34164_c0_g1	K00558	DNMT1, dcm	5058	T	C	T,C	7	3,4	Hete	T,C	18	9,9	Hete	C	5	0,5	Homo	T	12	12,0	Homo	T	5	5,0	Homo	T	11	11,0	Homo	T	5	5,0	Homo	T	6	6,0	Homo	T	1	1,0	Homo	T	2	2,0	Homo
TRINITY_DN31244_c0_g1	K11204	GCLC	12	T	A	-	-	-	-	A	6	0,6	Homo	A	2	0,2	Homo	A	1	0,1	Homo	T,A	8	5,3	Hete	A	2	0,2	Homo	A	8	0,8	Homo	T,A	3	3,0	Hete	A	1	0,1	Homo	A	5	0,5	Homo
TRINITY_DN31244_c0_g1	K11204	GCLC	44	C	A	C	2	2,0	Homo	C	12	12,0	Homo	C	10	10,0	Homo	C,A	16	13,3	Hete	C,A	21	12,9	Hete	C	6	6,0	Homo	C	27	27,0	Homo	C,A	9	5,4	Hete	C	7	7,0	Homo	C	16	16,0	Homo
TRINITY_DN31244_c0_g1	K11204	GCLC	49	C	T	C	1	1,0	Homo	C	12	12,0	Homo	C	11	11,0	Homo	T	15	1,14	Homo	C,T	22	8,14	Hete	C	7	7,0	Homo	C	27	27,0	Homo	T	9	0,9	Homo	C	7	7,0	Homo	C	16	16,0	Homo
TRINITY_DN31244_c0_g1	K11204	GCLC	106	C	T	C,T	6	2,4	Hete	C	12	12,0	Homo	C	11	11,0	Homo	C,T	21	9,12	Hete	C,T	28	22,6	Hete	C	7	7,0	Homo	C	27	27,0	Homo	C,T	10	5,5	Hete	C	7	7,0	Homo	C	17	17,0	Homo
TRINITY_DN31244_c0_g1	K11204	GCLC	133	C	T	C	7	7,0	Homo	C,T	12	4,8	Hete	T	9	1,8	Homo	C	29	29,0	Homo	C,T	32	24,8	Hete	C,T	7	3,4	Hete	T	26	0,26	Homo	C	12	12,0	Homo	C,T	7	2,5	Hete	C,T	18	4,14	Hete
TRINITY_DN31244_c0_g1	K11204	GCLC	141	T	G	T,G	7	4,3	Hete	G	12	0,12	Homo	G	10	0,10	Homo	T,G	31	17,14	Hete	T,G	31	6,25	Hete	G	7	0,7	Homo	G	26	0,26	Homo	T,G	11	6,5	Hete	G	6	0,6	Homo	G	16	0,16	Homo
TRINITY_DN31244_c0_g1	K11204	GCLC	152	A	C	A	7	6,1	Homo	C	11	0,11	Homo	C	10	0,10	Homo	A	31	30,1	Homo	A,C	33	25,8	Hete	C	8	0,8	Homo	C	23	0,23	Homo	A	11	11,0	Homo	C	6	0,6	Homo	C	21	0,21	Homo
TRINITY_DN31244_c0_g1	K11204	GCLC	154	C	G	C	7	6,1	Homo	G	11	0,11	Homo	G	9	0,9	Homo	C	30	29,1	Homo	C,G	33	25,8	Hete	G	9	0,9	Homo	G	23	0,23	Homo	C	11	11,0	Homo	G	6	0,6	Homo	G	20	0,20	Homo
TRINITY_DN31244_c0_g1	K11204	GCLC	172	T	C	T,C	5	3,2	Hete	C	3	0,3	Homo	-	-	-	-	T	18	17,1	Homo	T,C	10	7,3	Hete	C	4	0,4	Homo	C	2	0,2	Homo	T	6	6,0	Homo	C	2	0,2	Homo	C	1	0,1	Homo
TRINITY_DN31244_c0_g1	K11204	GCLC	180	G	T	G,T	4	3,1	Hete	T	2	0,2	Homo	T	3	0,3	Homo	G,T	21	18,3	Hete	G,T	15	10,5	Hete	T	2	0,2	Homo	T	2	0,2	Homo	G	6	6,0	Homo	T	2	0,2	Homo	T	2	0,2	Homo
TRINITY_DN31244_c0_g1	K11204	GCLC	189	A	T	A,T	8	5,3	Hete	T	12	0,12	Homo	T	11	0,11	Homo	A	35	32,3	Homo	A,T	32	21,11	Hete	T	11	0,11	Homo	T	22	0,22	Homo	A	13	13,0	Homo	T	8	0,8	Homo	T	17	0,17	Homo
TRINITY_DN31244_c0_g1	K11204	GCLC	197	A	T	A,T	17	7,10	Hete	T	20	0,20	Homo	T	22	0,22	Homo	A,T	35	31,4	Hete	A,T	38	20,18	Hete	T	17	0,17	Homo	T	41	0,41	Homo	A	15	15,0	Homo	T	16	0,16	Homo	T	36	0,36	Homo
TRINITY_DN31244_c0_g1	K11204	GCLC	243	T	G	T,G	27	19,8	Hete	T	37	37,0	Homo	T	52	52,0	Homo	T,G	40	5,35	Hete	T,G	54	29,25	Hete	T	25	25,0	Homo	T	73	73,0	Homo	G	19	0,19	Homo	T	28	28,0	Homo	T	70	70,0	Homo
TRINITY_DN31244_c0_g1	K11204	GCLC	273	G	A	G,A	29	25,4	Hete	G	43	43,0	Homo	G	65	65,0	Homo	G,A	39	24,15	Hete	G,A	59	43,16	Hete	G	31	31,0	Homo	G	91	91,0	Homo	G,A	17	12,5	Hete	G	33	33,0	Homo	G	88	88,0	Homo
TRINITY_DN31244_c0_g1	K11204	GCLC	460	G	C	G,C	53	44,9	Hete	G	95	95,0	Homo	G	103	103,0	Homo	G,C	34	10,24	Hete	G,C	75	50,25	Hete	G	76	76,0	Homo	G	172	172,0	Homo	G,C	22	6,16	Hete	G	55	55,0	Homo	G	124	124,0	Homo
TRINITY_DN31244_c0_g1	K11204	GCLC	506	C	G	C,G	55	49,6	Hete	C	88	88,0	Homo	C	98	98,0	Homo	C,G	31	11,20	Hete	C,G	67	50,17	Hete	C	59	59,0	Homo	C	170	170,0	Homo	C,G	22	6,16	Hete	C	57	57,0	Homo	C	132	132,0	Homo
TRINITY_DN31244_c0_g1	K11204	GCLC	530	C	T	C	51	46,5	Homo	C	79	79,0	Homo	C	105	105,0	Homo	C,T	33	7,26	Hete	C,T	70	51,19	Hete	C	58	58,0	Homo	C	165	165,0	Homo	C,T	26	9,17	Hete	C	65	65,0	Homo	C	119	119,0	Homo
TRINITY_DN31244_c0_g1	K11204	GCLC	669	G	A	G,A	36	28,8	Hete	G	43	43,0	Homo	G	76	76,0	Homo	G,A	36	11,25	Hete	G,A	46	30,16	Hete	G	51	51,0	Homo	G	94	94,0	Homo	G,A	33	8,25	Hete	G	59	59,0	Homo	G	64	64,0	Homo
TRINITY_DN31244_c0_g1	K11204	GCLC	821	A	G	A,G	40	29,11	Hete	A	54	54,0	Homo	A	73	73,0	Homo	A,G	46	12,34	Hete	A,G	63	37,26	Hete	A	45	45,0	Homo	A	107	107,0	Homo	A,G	24	9,15	Hete	A	41	41,0	Homo	A	88	88,0	Homo
TRINITY_DN31244_c0_g1	K11204	GCLC	989	G	A	G,A	32	26,6	Hete	G	54	54,0	Homo	G	62	62,0	Homo	G,A	33	10,23	Hete	G,A	59	33,26	Hete	G	39	39,0	Homo	G	104	104,0	Homo	G,A	29	10,19	Hete	G	52	52,0	Homo	G	74	74,0	Homo
TRINITY_DN31244_c0_g1	K11204	GCLC	1008	T	C	T	29	27,2	Homo	T	55	55,0	Homo	T	63	63,0	Homo	T,C	35	22,13	Hete	T,C	59	44,15	Hete	T	40	40,0	Homo	T	97	97,0	Homo	T,C	25	21,4	Hete	T	54	54,0	Homo	T	70	70,0	Homo
TRINITY_DN31244_c0_g1	K11204	GCLC	1089	A	G	A,G	22	19,3	Hete	A	33	33,0	Homo	A	38	38,0	Homo	A,G	33	11,22	Hete	A,G	28	18,10	Hete	A	20	20,0	Homo	A	53	52,0	Homo	A,G	11	3,8	Hete	A	31	31,0	Homo	A	45	45,0	Homo
TRINITY_DN31244_c0_g1	K11204	GCLC	1091	A	G	A,G	22	19,3	Hete	A	33	33,0	Homo	A	41	41,0	Homo	A,G	33	11,22	Hete	A,G	29	19,10	Hete	A	22	22,0	Homo	A	55	55,0	Homo	A,G	11	3,8	Hete	A	32	32,0	Homo	A	44	44,0	Homo
TRINITY_DN31244_c0_g1	K11204	GCLC	1178	G	T	G,T	28	25,3	Hete	G	34	34,0	Homo	G	53	53,0	Homo	G,T	33	17,16	Hete	G,T	41	33,8	Hete	G	27	27,0	Homo	G	71	71,0	Homo	G,T	19	14,5	Hete	G	38	38,0	Homo	G	65	65,0	Homo
TRINITY_DN31244_c0_g1	K11204	GCLC	1331	G	A	G,A	24	13,11	Hete	G	35	35,0	Homo	G	45	45,0	Homo	G,A	37	9,28	Hete	G,A	49	27,22	Hete	G	11	11,0	Homo	G	74	74,0	Homo	A	13	0,13	Homo	G	25	25,0	Homo	G	73	73,0	Homo
TRINITY_DN31244_c0_g1	K11204	GCLC	1424	C	T	C,T	38	26,12	Hete	C	51	51,0	Homo	C	80	80,0	Homo	C,T	43	14,29	Hete	C,T	72	46,26	Hete	C	24	24,0	Homo	C	123	123,0	Homo	C,T	16	6,10	Hete	C	35	35,0	Homo	C	124	124,0	Homo
TRINITY_DN31244_c0_g1	K11204	GCLC	1427	T	G	T,G	36	25,11	Hete	T	49	49,0	Homo	T	80	80,0	Homo	T,G	41	14,27	Hete	T,G	71	45,26	Hete	T	24	24,0	Homo	T	120	120,0	Homo	T,G	16	6,10	Hete	T	35	35,0	Homo	T	122	122,0	Homo
TRINITY_DN31244_c0_g1	K11204	GCLC	1634	C	G	C,G	40	32,8	Hete	C	49	49,0	Homo	C	71	71,0	Homo	C,G	46	13,33	Hete	C,G	71	54,17	Hete	C	38	38,0	Homo	C	99	99,0	Homo	C,G	24	11,13	Hete	C	60	60,0	Homo	C	95	95,0	Homo
TRINITY_DN31244_c0_g1	K11204	GCLC	2040	G	A	G,A	13	4,9	Hete	G	14	14,0	Homo	G	18	18,0	Homo	G,A	12	4,8	Hete	G,A	13	4,9	Hete	G	5	5,0	Homo	G	22	22,0	Homo	G,A	10	2,8	Hete	G	9	9,0	Homo	G	17	17,0	Homo
TRINITY_DN31244_c0_g1	K11204	GCLC	2112	G	C	G	6	6,0	Homo	-	-	-	-	-	-	-	-	G	5	5,0	Homo	G	8	8,0	Homo	-	-	-	-	G,C	1	0,1	Hete	G	7	7,0	Homo	-	-	-	-	G,C	2	0,2	Hete
TRINITY_DN31244_c0_g1	K11204	GCLC	2132	G	A	G	5	5,0	Homo	-	-	-	-	-	-	-	-	G	4	4,0	Homo	G	8	8,0	Homo	-	-	-	-	G,A	1	0,1	Hete	G	7	7,0	Homo	-	-	-	-	G,A	2	0,2	Hete
TRINITY_DN31244_c0_g1	K11204	GCLC	2145	A	G	A	3	3,0	Homo	-	-	-	-	-	-	-	-	A	5	5,0	Homo	A	7	7,0	Homo	-	-	-	-	A,G	1	0,1	Hete	A	7	7,0	Homo	-	-	-	-	A,G	2	0,2	Hete
TRINITY_DN21375_c0_g1	K00544	BHMT	276	A	G	-	-	-	-	A,G	2	1,1	Hete	A	2	2,0	Homo	-	-	-	-	A	3	3,0	Homo	A	1	1,0	Homo	A	11	11,0	Homo	A,G	2	1,1	Hete	A	8	8,0	Homo	A,G	4	2,2	Hete
TRINITY_DN21375_c0_g1	K00544	BHMT	383	A	T	-	-	-	-	A	1	1,0	Homo	A	1	1,0	Homo	-	-	-	-	A	3	3,0	Homo	-	-	-	-	A	12	12,0	Homo	A,T	2	0,2	Hete	A	12	12,0	Homo	A	5	5,0	Homo
TRINITY_DN21375_c0_g1	K00544	BHMT	384	T	A	-	-	-	-	T	1	1,0	Homo	T	1	1,0	Homo	-	-	-	-	T	3	3,0	Homo	-	-	-	-	T	12	12,0	Homo	T,A	2	0,2	Hete	T	13	13,0	Homo	T	5	5,0	Homo
TRINITY_DN21375_c0_g1	K00544	BHMT	515	G	A	-	-	-	-	-	-	-	-	-	-	-	-	-	-	-	-	G,A	5	3,2	Hete	-	-	-	-	A	9	0,9	Homo	G,A	5	3,2	Hete	G,A	11	3,8	Hete	G,A	6	3,3	Hete
TRINITY_DN21375_c0_g1	K00544	BHMT	518	G	A	-	-	-	-	-	-	-	-	-	-	-	-	-	-	-	-	G,A	5	3,2	Hete	-	-	-	-	A	9	0,9	Homo	G,A	5	3,2	Hete	G,A	11	3,8	Hete	G,A	6	3,3	Hete
TRINITY_DN21375_c0_g1	K00544	BHMT	586	A	T	-	-	-	-	-	-	-	-	A	1	1,0	Homo	-	-	-	-	T	2	0,2	Homo	-	-	-	-	A	7	7,0	Homo	A,T	3	2,1	Hete	A,T	7	4,3	Hete	A,T	4	1,3	Hete
TRINITY_DN21375_c0_g1	K00544	BHMT	849	A	G	A	3	3,0	Homo	A	1	1,0	Homo	-	-	-	-	-	-	-	-	A	3	3,0	Homo	-	-	-	-	A	2	2,0	Homo	-	-	-	-	A	9	9,0	Homo	A,G	3	1,2	Hete
TRINITY_DN21375_c0_g1	K00544	BHMT	912	T	A	T	3	3,0	Homo	-	-	-	-	-	-	-	-	-	-	-	-	T	4	4,0	Homo	-	-	-	-	T	3	3,0	Homo	-	-	-	-	T,A	9	6,3	Hete	T	5	5,0	Homo
TRINITY_DN21375_c0_g1	K00544	BHMT	968	C	T	C	1	1,0	Homo	C	1	1,0	Homo	-	-	-	-	-	-	-	-	C	8	8,0	Homo	-	-	-	-	C	5	5,0	Homo	C	1	1,0	Homo	C	15	15,0	Homo	C,T	4	2,2	Hete
TRINITY_DN21375_c0_g1	K00544	BHMT	1077	G	T	-	-	-	-	G	1	1,0	Homo	-	-	-	-	G	1	1,0	Homo	G,T	4	3,1	Hete	-	-	-	-	G	5	5,0	Homo	G,T	2	1,1	Hete	G,T	12	8,4	Hete	G	3	3,0	Homo
TRINITY_DN21375_c0_g1	K00544	BHMT	1141	C	T	-	-	-	-	-	-	-	-	-	-	-	-	C	1	1,0	Homo	C,T	6	1,5	Hete	-	-	-	-	C	6	6,0	Homo	C	1	1,0	Homo	C	17	17,0	Homo	C	6	6,0	Homo
TRINITY_DN21375_c0_g1	K00544	BHMT	1180	A	G	-	-	-	-	G	2	0,2	Homo	-	-	-	-	A,G	1	1,0	Hete	A,G	7	1,6	Hete	G	1	0,1	Homo	A	5	5,0	Homo	G	2	0,2	Homo	A,G	16	8,8	Hete	A,G	7	4,3	Hete
TRINITY_DN21375_c0_g1	K00544	BHMT	1202	C	T	-	-	-	-	T	2	0,2	Homo	-	-	-	-	-	-	-	-	C	7	7,0	Homo	C,T	1	0,1	Hete	C	5	5,0	Homo	C	2	2,0	Homo	C	16	16,0	Homo	C,T	6	3,3	Hete
TRINITY_DN21375_c0_g1	K00544	BHMT	1214	T	A	-	-	-	-	A	2	0,2	Homo	-	-	-	-	-	-	-	-	T	7	7,0	Homo	T,A	1	0,1	Hete	T	5	5,0	Homo	T	2	2,0	Homo	T	16	16,0	Homo	T,A	6	3,3	Hete
TRINITY_DN21375_c0_g1	K00544	BHMT	1250	G	C	-	-	-	-	C	2	0,2	Homo	G	1	1,0	Homo	-	-	-	-	G	3	3,0	Homo	G,C	1	0,1	Hete	G	4	4,0	Homo	C	2	0,2	Homo	G,C	13	10,3	Hete	G,C	4	2,2	Hete
TRINITY_DN21375_c0_g1	K00544	BHMT	1486	C	T	-	-	-	-	C	1	1,0	Homo	C	4	4,0	Homo	-	-	-	-	C	6	6,0	Homo	C	2	2,0	Homo	C	8	8,0	Homo	C,T	6	2,4	Hete	C,T	9	7,2	Hete	C	4	4,0	Homo
TRINITY_DN21375_c0_g1	K00544	BHMT	1518	C	T	-	-	-	-	C	1	1,0	Homo	C	4	4,0	Homo	-	-	-	-	T	6	0,6	Homo	T	2	0,2	Homo	C	7	7,0	Homo	C,T	7	2,5	Hete	C,T	11	9,2	Hete	T	3	0,3	Homo
TRINITY_DN21375_c0_g1	K00544	BHMT	1610	C	T	C	49	49,0	Homo	C	60	59,0	Homo	C	114	114,0	Homo	C,T	121	67,54	Hete	C	103	103,0	Homo	C	109	109,0	Homo	C	79	79,0	Homo	C,T	64	41,23	Hete	C,T	73	44,29	Hete	C	35	35,0	Homo
TRINITY_DN21375_c0_g1	K00544	BHMT	1655	A	G	A	49	49,0	Homo	A,G	61	35,26	Hete	A	109	109,0	Homo	A,G	123	68,55	Hete	A,G	101	59,42	Hete	A,G	108	60,48	Hete	A	76	76,0	Homo	A,G	61	41,20	Hete	A,G	72	42,30	Hete	A,G	34	17,17	Hete
TRINITY_DN21375_c0_g1	K00544	BHMT	1734	T	C	T	38	38,0	Homo	T,C	45	28,17	Hete	T	86	86,0	Homo	T,C	68	52,16	Hete	T,C	67	44,23	Hete	T,C	74	50,24	Hete	T	57	57,0	Homo	T,C	46	34,12	Hete	T,C	42	31,11	Hete	T,C	21	10,11	Hete
TRINITY_DN22202_c0_g1	K01946	ACACB	32	G	A	G	5	5,0	Homo	G,A	2	1,1	Hete	G	6	6,0	Homo	G,A	1	0,1	Hete	G	1	1,0	Homo	G,A	8	7,1	Hete	-	-	-	-	G,A	4	1,3	Hete	G	1	1,0	Homo	G,A	1	0,1	Hete
TRINITY_DN22202_c0_g1	K01946	ACACB	50	T	C	T	6	6,0	Homo	T,C	5	3,2	Hete	T	7	7,0	Homo	T,C	1	0,1	Hete	T	4	4,0	Homo	T,C	10	7,3	Hete	-	-	-	-	T,C	4	1,3	Hete	T	1	1,0	Homo	T,C	1	0,1	Hete
TRINITY_DN22202_c0_g1	K01946	ACACB	66	T	C	T	9	9,0	Homo	T,C	5	3,2	Hete	T	9	9,0	Homo	T	1	1,0	Homo	T	4	4,0	Homo	T,C	13	8,5	Hete	-	-	-	-	T	3	3,0	Homo	T	1	1,0	Homo	T,C	1	0,1	Hete
TRINITY_DN22202_c0_g1	K01946	ACACB	219	T	C	T	3	3,0	Homo	T,C	2	1,1	Hete	T	6	6,0	Homo	T	2	2,0	Homo	-	-	-	-	T,C	6	3,3	Hete	-	-	-	-	-	-	-	-	-	-	-	-	-	-	-	-
TRINITY_DN22202_c0_g1	K01946	ACACB	247	C	A	C	2	2,0	Homo	C,A	2	1,1	Hete	C	4	4,0	Homo	C	2	2,0	Homo	-	-	-	-	C,A	3	2,1	Hete	-	-	-	-	-	-	-	-	-	-	-	-	-	-	-	-
TRINITY_DN22202_c0_g1	K01946	ACACB	415	T	A	T	10	10,0	Homo	T,A	13	7,6	Hete	T	10	10,0	Homo	T,A	6	2,4	Hete	T	4	4,0	Homo	T,A	24	6,18	Hete	T	2	2,0	Homo	T,A	3	1,2	Hete	-	-	-	-	A	4	0,4	Homo
TRINITY_DN22202_c0_g1	K01946	ACACB	424	G	T	G	11	11,0	Homo	G,T	14	7,7	Hete	G	10	10,0	Homo	G,T	7	3,4	Hete	G	4	4,0	Homo	G,T	25	7,18	Hete	G	2	2,0	Homo	G,T	3	1,2	Hete	-	-	-	-	T	4	0,4	Homo
TRINITY_DN22202_c0_g1	K01946	ACACB	452	G	A	G	11	11,0	Homo	G,A	14	7,7	Hete	G	11	11,0	Homo	G,A	7	3,4	Hete	G	5	5,0	Homo	G,A	24	7,17	Hete	G	2	2,0	Homo	G,A	3	1,2	Hete	G	1	1,0	Homo	A	4	0,4	Homo
TRINITY_DN22202_c0_g1	K01946	ACACB	541	G	T	G	7	7,0	Homo	G,T	6	2,4	Hete	G	15	15,0	Homo	G,T	5	3,2	Hete	G	1	1,0	Homo	G,T	21	7,14	Hete	G	1	1,0	Homo	G,T	11	3,8	Hete	G	1	1,0	Homo	T	3	0,3	Homo
TRINITY_DN22202_c0_g1	K01946	ACACB	549	T	C	T	7	7,0	Homo	T,C	6	2,4	Hete	T	14	14,0	Homo	T,C	4	2,2	Hete	T	1	1,0	Homo	T,C	20	7,13	Hete	T	1	1,0	Homo	T,C	12	3,9	Hete	T	1	1,0	Homo	C	3	0,3	Homo
TRINITY_DN22202_c0_g1	K01946	ACACB	557	A	G	A	7	7,0	Homo	A,G	6	2,4	Hete	A	16	16,0	Homo	A,G	5	3,2	Hete	A	1	1,0	Homo	A,G	20	7,13	Hete	A	1	1,0	Homo	A,G	12	3,9	Hete	A	1	1,0	Homo	G	3	0,3	Homo
TRINITY_DN22202_c0_g1	K01946	ACACB	828	T	C	T	8	8,0	Homo	T,C	5	3,2	Hete	T	6	6,0	Homo	T	2	2,0	Homo	T,C	4	1,3	Hete	T,C	16	4,12	Hete	T	1	1,0	Homo	T,C	8	3,5	Hete	-	-	-	-	-	-	-	-
TRINITY_DN22202_c0_g1	K01946	ACACB	832	T	G	T	6	6,0	Homo	T,G	5	3,2	Hete	T	7	7,0	Homo	T	2	2,0	Homo	T,G	4	1,3	Hete	T,G	15	4,11	Hete	T	1	1,0	Homo	T,G	8	3,5	Hete	-	-	-	-	-	-	-	-
TRINITY_DN36054_c0_g1	K11262	ACACA	153	A	G	-	-	-	-	A	3	3,0	Homo	-	-	-	-	-	-	-	-	-	-	-	-	-	-	-	-	A	5	5,0	Homo	-	-	-	-	A,G	2	0,2	Hete	-	-	-	-
TRINITY_DN36054_c0_g1	K11262	ACACA	391	G	C	-	-	-	-	G,C	1	1,0	Hete	G,C	1	1,0	Hete	C	1	0,1	Homo	-	-	-	-	-	-	-	-	G,C	34	29,5	Hete	-	-	-	-	C	5	0,5	Homo	C	4	0,4	Homo
TRINITY_DN36054_c0_g1	K11262	ACACA	567	C	T	-	-	-	-	-	-	-	-	-	-	-	-	T	1	0,1	Homo	-	-	-	-	-	-	-	-	C,T	29	25,4	Hete	-	-	-	-	T	3	0,3	Homo	T	3	0,3	Homo
TRINITY_DN36054_c0_g1	K11262	ACACA	630	T	C	-	-	-	-	-	-	-	-	-	-	-	-	-	-	-	-	-	-	-	-	-	-	-	-	T	30	30,0	Homo	C	1	0,1	Homo	C	3	0,3	Homo	C	2	0,2	Homo
TRINITY_DN36054_c0_g1	K11262	ACACA	633	C	T	-	-	-	-	-	-	-	-	-	-	-	-	-	-	-	-	-	-	-	-	-	-	-	-	C	35	35,0	Homo	T	1	0,1	Homo	T	3	0,3	Homo	T	2	0,2	Homo
TRINITY_DN36054_c0_g1	K11262	ACACA	636	G	T	-	-	-	-	-	-	-	-	-	-	-	-	-	-	-	-	-	-	-	-	-	-	-	-	G	36	36,0	Homo	T	1	0,1	Homo	T	3	0,3	Homo	T	2	0,2	Homo
TRINITY_DN36054_c0_g1	K11262	ACACA	754	T	A	-	-	-	-	-	-	-	-	-	-	-	-	-	-	-	-	-	-	-	-	-	-	-	-	T	22	22,0	Homo	-	-	-	-	A	3	0,3	Homo	A	2	0,2	Homo
TRINITY_DN36054_c0_g1	K11262	ACACA	810	C	A	C	55	55,0	Homo	C,A	11	8,3	Hete	-	-	-	-	C	185	185,0	Homo	C	73	73,0	Homo	C	6	6,0	Homo	C,A	331	176,155	Hete	C	31	31,0	Homo	C	190	190,0	Homo	C	180	180,0	Homo
TRINITY_DN36054_c0_g1	K11262	ACACA	1144	A	G	A	210	210,0	Homo	A,G	90	58,32	Hete	A,G	38	23,15	Hete	A	641	641,0	Homo	A	294	294,0	Homo	A	29	29,0	Homo	A,G	579	297,282	Hete	A	192	192,0	Homo	A	627	627,0	Homo	A	623	623,0	Homo
TRINITY_DN36054_c0_g1	K11262	ACACA	1258	A	G	A	154	154,0	Homo	A,G	87	44,43	Hete	A,G	28	16,12	Hete	A	515	515,0	Homo	A	232	232,0	Homo	A	26	26,0	Homo	A,G	740	320,420	Hete	A	143	143,0	Homo	A	602	602,0	Homo	A	495	495,0	Homo
TRINITY_DN36054_c0_g1	K11262	ACACA	1264	C	T	C	168	168,0	Homo	C,T	105	48,57	Hete	C,T	36	21,15	Hete	C	583	581,2	Homo	C	245	245,0	Homo	C	23	23,0	Homo	C,T	764	320,444	Hete	C	154	154,0	Homo	C	690	689,1	Homo	C	547	544,2	Homo
TRINITY_DN36054_c0_g1	K11262	ACACA	1320	A	C	A	162	162,0	Homo	A,C	99	43,56	Hete	A,C	29	17,12	Hete	A	541	541,0	Homo	A	211	211,0	Homo	A	16	16,0	Homo	A,C	722	296,426	Hete	A	131	130,1	Homo	A	615	615,0	Homo	A	509	509,0	Homo
TRINITY_DN36054_c0_g1	K11262	ACACA	1409	T	G	T	144	142,0	Homo	T,G	81	38,43	Hete	T,G	22	13,9	Hete	T	556	556,0	Homo	T	180	180,0	Homo	T	18	18,0	Homo	T,G	699	300,399	Hete	T	116	115,1	Homo	T	590	590,0	Homo	T	499	499,0	Homo
TRINITY_DN36054_c0_g1	K11262	ACACA	1410	C	T	C	140	140,0	Homo	C,T	78	37,41	Hete	C,T	22	12,10	Hete	C	548	548,0	Homo	C	180	180,0	Homo	C	18	18,0	Homo	C,T	704	295,409	Hete	C	119	118,1	Homo	C	578	578,0	Homo	C	489	489,0	Homo
TRINITY_DN36054_c0_g1	K11262	ACACA	1411	A	C	A	135	135,0	Homo	A,C	80	37,43	Hete	A,C	21	12,9	Hete	A	535	535,0	Homo	A	178	178,0	Homo	A	18	18,0	Homo	A,C	703	301,402	Hete	A	112	111,1	Homo	A	568	568,0	Homo	A	487	487,0	Homo
TRINITY_DN36054_c0_g1	K11262	ACACA	1544	T	C	T	550	550,0	Homo	T,C	332	168,164	Hete	T,C	105	54,51	Hete	T	724	724,0	Homo	T	663	663,0	Homo	T	91	91,0	Homo	T,C	746	390,356	Hete	T	520	517,3	Homo	T	710	710,0	Homo	T	693	693,0	Homo
TRINITY_DN36054_c0_g1	K11262	ACACA	1557	T	C	T	608	608,0	Homo	T,C	336	174,162	Hete	T,C	118	64,54	Hete	T	734	734,0	Homo	T	667	667,0	Homo	T	101	101,0	Homo	T,C	708	388,319	Hete	T	575	571,4	Homo	T	737	736,0	Homo	T	729	729,0	Homo
TRINITY_DN36054_c0_g1	K11262	ACACA	1563	C	T	C	668	668,0	Homo	C,T	361	198,163	Hete	C,T	126	70,56	Hete	C	730	730,0	Homo	C	648	648,0	Homo	C	115	115,0	Homo	C,T	735	412,322	Hete	C	629	625,3	Homo	C	709	709,0	Homo	C	692	692,0	Homo
TRINITY_DN36054_c0_g1	K11262	ACACA	1721	G	A	G	679	678,0	Homo	G,A	480	232,248	Hete	G,A	160	89,71	Hete	G	770	770,0	Homo	G	724	724,0	Homo	G	125	125,0	Homo	G,A	766	411,355	Hete	G	661	659,2	Homo	G	772	772,0	Homo	G	766	766,0	Homo
TRINITY_DN36054_c0_g1	K11262	ACACA	1737	A	T	A	685	685,0	Homo	A,T	480	229,251	Hete	A,T	159	83,76	Hete	A	741	741,0	Homo	A	716	716,0	Homo	A	122	122,0	Homo	A,T	768	409,359	Hete	A	660	659,1	Homo	A	739	739,0	Homo	A	729	729,0	Homo
TRINITY_DN36054_c0_g1	K11262	ACACA	1886	T	C	T	651	651,0	Homo	T,C	487	230,257	Hete	T,C	169	75,94	Hete	T	766	766,0	Homo	T	760	760,0	Homo	T	123	123,0	Homo	T,C	763	372,391	Hete	T	679	675,4	Homo	T	721	721,0	Homo	T	742	742,0	Homo
TRINITY_DN36054_c0_g1	K11262	ACACA	2173	A	T	A	427	427,0	Homo	A,T	243	112,131	Hete	A,T	74	32,42	Hete	A	736	736,0	Homo	A	504	504,0	Homo	A	76	76,0	Homo	A,T	729	337,392	Hete	A	425	423,2	Homo	A	726	726,0	Homo	A	702	702,0	Homo
TRINITY_DN36054_c0_g1	K11262	ACACA	2258	A	G	A	304	304,0	Homo	A,G	191	76,115	Hete	A,G	57	23,34	Hete	A	753	753,0	Homo	A	460	460,0	Homo	A	51	51,0	Homo	A,G	759	330,429	Hete	A	297	296,1	Homo	A	755	755,0	Homo	A	743	743,0	Homo
TRINITY_DN36054_c0_g1	K11262	ACACA	2325	C	T	C,T	317	148,169	Hete	C	210	209,1	Homo	C	71	71,0	Homo	C	741	741,0	Homo	C	467	467,0	Homo	C	49	49,0	Homo	C	783	783,0	Homo	C	340	340,0	Homo	C	737	736,1	Homo	C	760	760,0	Homo
TRINITY_DN36054_c0_g1	K11262	ACACA	2374	G	A	G	661	660,1	Homo	G,A	386	181,205	Hete	G,A	155	86,69	Hete	G	756	756,0	Homo	G	746	745,1	Homo	G	109	109,0	Homo	G,A	752	352,400	Hete	G	666	663,3	Homo	G	768	767,1	Homo	G	766	766,0	Homo
TRINITY_DN36054_c0_g1	K11262	ACACA	2379	T	G	T	676	675,1	Homo	T,G	393	186,207	Hete	T,G	156	86,70	Hete	T	748	748,0	Homo	T	750	750,0	Homo	T	111	111,0	Homo	T,G	740	356,384	Hete	T	679	676,3	Homo	T	755	755,0	Homo	T	756	756,0	Homo
TRINITY_DN36054_c0_g1	K11262	ACACA	2394	C	T	C	653	652,1	Homo	C,T	373	175,198	Hete	C,T	147	79,68	Hete	C	705	705,0	Homo	C	678	678,0	Homo	C	106	106,0	Homo	C,T	743	341,402	Hete	C	652	649,3	Homo	C	692	692,0	Homo	C	699	699,0	Homo
TRINITY_DN36054_c0_g1	K11262	ACACA	2500	C	T	C	580	580,0	Homo	C,T	374	163,211	Hete	C,T	148	79,69	Hete	C	762	762,0	Homo	C	668	668,0	Homo	C	101	101,0	Homo	C,T	750	366,384	Hete	C	593	591,2	Homo	C	734	732,2	Homo	C	747	747,0	Homo
TRINITY_DN36054_c0_g1	K11262	ACACA	2596	T	G	T	708	707,0	Homo	T,G	441	192,249	Hete	T,G	204	112,92	Hete	T	750	750,0	Homo	T	707	707,0	Homo	T	146	146,0	Homo	T,G	748	361,387	Hete	T	697	693,4	Homo	T	752	752,0	Homo	T	732	732,0	Homo
TRINITY_DN36054_c0_g1	K11262	ACACA	2620	C	T	C	719	719,0	Homo	C,T	431	191,240	Hete	C,T	177	91,86	Hete	C	737	737,0	Homo	C	708	708,0	Homo	C	143	143,0	Homo	C,T	747	368,379	Hete	C	706	702,4	Homo	C	747	747,0	Homo	C	733	733,0	Homo
TRINITY_DN36054_c0_g1	K11262	ACACA	2839	G	A	G	551	551,0	Homo	G,A	261	125,136	Hete	G,A	91	54,37	Hete	G	735	734,0	Homo	G	636	636,0	Homo	G	87	87,0	Homo	G,A	744	440,304	Hete	G	557	553,4	Homo	G	719	718,1	Homo	G	737	736,0	Homo
TRINITY_DN36054_c0_g1	K11262	ACACA	2875	T	C	T	622	622,0	Homo	T,C	287	141,146	Hete	T,C	122	67,55	Hete	T	749	749,0	Homo	T	703	703,0	Homo	T	98	98,0	Homo	T,C	723	416,307	Hete	T	646	642,4	Homo	T	747	747,0	Homo	T	747	747,0	Homo
TRINITY_DN36054_c0_g1	K11262	ACACA	3172	T	G	T	535	535,0	Homo	T,G	274	118,156	Hete	T,G	101	60,41	Hete	T	746	746,0	Homo	T	711	710,0	Homo	T	91	91,0	Homo	T,G	754	357,397	Hete	T	636	634,2	Homo	T	704	704,0	Homo	T	708	708,0	Homo
TRINITY_DN36054_c0_g1	K11262	ACACA	3178	A	G	A	539	538,1	Homo	A,G	278	115,163	Hete	A,G	102	60,42	Hete	A	739	739,0	Homo	A	708	708,0	Homo	A	91	91,0	Homo	A,G	736	350,385	Hete	A	634	632,2	Homo	A	717	714,1	Homo	A	720	720,0	Homo
TRINITY_DN36054_c0_g1	K11262	ACACA	3244	T	C	T	474	474,0	Homo	T,C	261	113,148	Hete	T,C	96	48,48	Hete	T	719	719,0	Homo	T	628	628,0	Homo	T	72	72,0	Homo	T,C	752	358,394	Hete	T	581	579,2	Homo	T	735	735,0	Homo	T	697	697,0	Homo
TRINITY_DN36054_c0_g1	K11262	ACACA	3385	A	G	A	514	514,0	Homo	A,G	291	173,118	Hete	A,G	114	67,47	Hete	A	709	709,0	Homo	A	688	688,0	Homo	A	94	94,0	Homo	A,G	730	369,361	Hete	A	622	618,4	Homo	A	714	714,0	Homo	A	708	708,0	Homo
TRINITY_DN36054_c0_g1	K11262	ACACA	3448	T	C	T	447	447,0	Homo	T,C	249	135,114	Hete	T,C	87	45,42	Hete	T	746	746,0	Homo	T	704	704,0	Homo	T	79	79,0	Homo	T,C	724	401,323	Hete	T	557	554,3	Homo	T	748	748,0	Homo	T	747	747,0	Homo
TRINITY_DN36054_c0_g1	K11262	ACACA	3715	G	T	G	432	432,0	Homo	G,T	208	96,112	Hete	G,T	67	35,32	Hete	G	751	751,0	Homo	G	729	729,0	Homo	G	82	82,0	Homo	G,T	750	377,372	Hete	G	438	435,3	Homo	G	748	748,0	Homo	G	756	755,1	Homo
TRINITY_DN36054_c0_g1	K11262	ACACA	3732	T	C	T	407	407,0	Homo	T,C	205	94,111	Hete	T,C	66	34,32	Hete	T	744	744,0	Homo	T	702	702,0	Homo	T	79	79,0	Homo	T,C	751	376,375	Hete	T	434	431,3	Homo	T	728	727,0	Homo	T	732	732,0	Homo
TRINITY_DN36054_c0_g1	K11262	ACACA	4027	A	G	A	324	324,0	Homo	A,G	174	82,92	Hete	A,G	51	27,24	Hete	A	720	720,0	Homo	A	526	526,0	Homo	A	64	64,0	Homo	A,G	730	303,427	Hete	A	368	367,1	Homo	A	639	639,0	Homo	A	688	688,0	Homo
TRINITY_DN36054_c0_g1	K11262	ACACA	4138	A	G	A	329	329,0	Homo	A,G	180	63,117	Hete	A,G	66	35,31	Hete	A	747	747,0	Homo	A	608	608,0	Homo	A	60	60,0	Homo	A,G	755	299,456	Hete	A	376	376,0	Homo	A	727	727,0	Homo	A	742	742,0	Homo
TRINITY_DN36054_c0_g1	K11262	ACACA	4240	A	G	A	379	379,0	Homo	A,G	235	104,131	Hete	A,G	75	41,34	Hete	A	715	715,0	Homo	A	631	631,0	Homo	A	57	57,0	Homo	A,G	685	308,377	Hete	A	404	404,0	Homo	A	675	675,0	Homo	A	698	698,0	Homo
TRINITY_DN36054_c0_g1	K11262	ACACA	4380	G	A	G	402	402,0	Homo	G,A	264	137,127	Hete	G,A	81	46,35	Hete	G	753	753,0	Homo	G	588	588,0	Homo	G	75	75,0	Homo	G,A	726	349,377	Hete	G	466	465,1	Homo	G	737	737,0	Homo	G	729	729,0	Homo
TRINITY_DN36054_c0_g1	K11262	ACACA	5037	C	T	C	9	9,0	Homo	C,T	22	16,6	Hete	C,T	1	0,1	Hete	C	30	30,0	Homo	C	13	13,0	Homo	C	2	2,0	Homo	C,T	36	21,15	Hete	C	8	8,0	Homo	C	5	5,0	Homo	C	11	11,0	Homo
TRINITY_DN36054_c0_g1	K11262	ACACA	5148	A	G	A	6	6,0	Homo	A,G	24	13,11	Hete	-	-	-	-	A	56	56,0	Homo	A	25	25,0	Homo	A	4	4,0	Homo	A,G	40	23,17	Hete	A	7	7,0	Homo	A	9	9,0	Homo	A	6	6,0	Homo
TRINITY_DN36054_c0_g1	K11262	ACACA	5278	T	G	T	3	3,0	Homo	T,G	6	2,4	Hete	-	-	-	-	T	38	38,0	Homo	T	16	16,0	Homo	-	-	-	-	T,G	22	13,9	Hete	T	2	2,0	Homo	T	6	6,0	Homo	T	7	7,0	Homo
TRINITY_DN36054_c0_g1	K11262	ACACA	5309	A	T	A	5	5,0	Homo	A,T	5	2,3	Hete	A,T	2	1,1	Hete	A	40	40,0	Homo	A	18	18,0	Homo	A	1	1,0	Homo	A,T	21	13,8	Hete	A	2	2,0	Homo	A	6	6,0	Homo	A	6	6,0	Homo
TRINITY_DN36054_c0_g1	K11262	ACACA	5450	A	G	A	8	8,0	Homo	A,G	29	17,12	Hete	A,G	1	0,1	Hete	A	52	52,0	Homo	A	23	23,0	Homo	-	-	-	-	A	37	37,0	Homo	A	7	7,0	Homo	A	8	8,0	Homo	A	18	18,0	Homo
TRINITY_DN36054_c0_g1	K11262	ACACA	5522	C	T	C	8	8,0	Homo	C	11	9,2	Homo	-	-	-	-	C	58	58,0	Homo	C	29	29,0	Homo	C	1	1,0	Homo	C,T	11	7,4	Hete	C	10	10,0	Homo	C	5	5,0	Homo	C	14	14,0	Homo
TRINITY_DN36054_c0_g1	K11262	ACACA	5523	T	G	T	8	8,0	Homo	T	11	9,2	Homo	-	-	-	-	T	58	58,0	Homo	T	28	28,0	Homo	T	1	1,0	Homo	T,G	12	8,4	Hete	T	9	9,0	Homo	T	5	5,0	Homo	T	14	14,0	Homo
TRINITY_DN36054_c0_g1	K11262	ACACA	5528	C	A	C	8	8,0	Homo	C	9	8,1	Homo	-	-	-	-	C	58	58,0	Homo	C	30	30,0	Homo	C	1	1,0	Homo	C,A	9	6,3	Hete	C	10	10,0	Homo	C	4	4,0	Homo	C	14	14,0	Homo
TRINITY_DN36054_c0_g1	K11262	ACACA	5573	A	T	A	10	10,0	Homo	A,T	13	9,4	Hete	-	-	-	-	A	54	54,0	Homo	A	31	31,0	Homo	A	2	2,0	Homo	A,T	17	10,7	Hete	A	8	8,0	Homo	A	3	3,0	Homo	A	18	18,0	Homo
TRINITY_DN36054_c0_g1	K11262	ACACA	5575	A	G	A	10	10,0	Homo	A,G	13	9,4	Hete	-	-	-	-	A	52	52,0	Homo	A	31	31,0	Homo	A	2	2,0	Homo	A,G	17	10,7	Hete	A	8	8,0	Homo	A	2	2,0	Homo	A	18	18,0	Homo
TRINITY_DN36054_c0_g1	K11262	ACACA	5699	T	C	T	110	110,0	Homo	T,C	78	39,39	Hete	T,C	34	9,25	Hete	T	490	490,0	Homo	T	226	226,0	Homo	T	19	19,0	Homo	T,C	685	370,315	Hete	T	135	134,1	Homo	T	285	285,0	Homo	T	424	423,1	Homo
TRINITY_DN36054_c0_g1	K11262	ACACA	5969	C	T	C	359	359,0	Homo	C,T	197	97,100	Hete	C,T	65	35,30	Hete	C	748	748,0	Homo	C	711	711,0	Homo	C	88	88,0	Homo	C,T	727	385,342	Hete	C	465	463,2	Homo	C	735	734,0	Homo	C	733	732,1	Homo
TRINITY_DN36054_c0_g1	K11262	ACACA	6362	C	T	C	260	260,0	Homo	C,T	93	51,42	Hete	C,T	52	24,28	Hete	C	666	666,0	Homo	C	396	396,0	Homo	C	44	44,0	Homo	C,T	702	393,309	Hete	C	290	289,1	Homo	C	582	582,0	Homo	C	617	617,0	Homo
TRINITY_DN36054_c0_g1	K11262	ACACA	6437	A	G	A	225	225,0	Homo	A,G	100	59,41	Hete	A,G	50	22,28	Hete	A	760	760,0	Homo	A	404	404,0	Homo	A	40	40,0	Homo	A,G	756	378,377	Hete	A	239	239,0	Homo	A	573	573,0	Homo	A	686	686,0	Homo
TRINITY_DN36054_c0_g1	K11262	ACACA	6659	A	G	A	236	236,0	Homo	A,G	123	61,62	Hete	A,G	63	26,37	Hete	A	654	654,0	Homo	A	596	596,0	Homo	A	70	70,0	Homo	A,G	670	353,317	Hete	A	318	318,0	Homo	A	630	630,0	Homo	A	700	700,0	Homo
TRINITY_DN36054_c0_g1	K11262	ACACA	6734	A	G	A	231	231,0	Homo	A,G	77	38,39	Hete	A,G	57	25,32	Hete	A	745	745,0	Homo	A	498	498,0	Homo	A	49	49,0	Homo	A,G	749	368,381	Hete	A	263	261,2	Homo	A	645	645,0	Homo	A	734	734,0	Homo
TRINITY_DN36054_c0_g1	K11262	ACACA	6944	T	C	T	318	318,0	Homo	T,C	128	69,59	Hete	T,C	55	28,27	Hete	T	762	762,0	Homo	T	680	680,0	Homo	T	68	68,0	Homo	T,C	753	398,355	Hete	T	382	378,4	Homo	T	744	744,0	Homo	T	763	763,0	Homo
TRINITY_DN36054_c0_g1	K11262	ACACA	7208	A	G	A	338	337,1	Homo	A,G	158	64,94	Hete	A,G	78	43,35	Hete	A	728	728,0	Homo	A	628	628,0	Homo	A	60	60,0	Homo	A,G	748	383,364	Hete	A	439	436,3	Homo	A	686	686,0	Homo	A	737	736,1	Homo
TRINITY_DN36054_c0_g1	K11262	ACACA	7250	G	A	G	319	319,0	Homo	G,A	143	65,78	Hete	G,A	68	34,34	Hete	G	750	750,0	Homo	G	618	618,0	Homo	G	67	67,0	Homo	G,A	757	391,366	Hete	G	402	398,4	Homo	G	704	703,0	Homo	G	731	731,0	Homo
TRINITY_DN36054_c0_g1	K11262	ACACA	7349	G	T	G	320	320,0	Homo	G,T	166	80,86	Hete	G,T	61	33,28	Hete	G	607	607,0	Homo	G	507	507,0	Homo	G	58	58,0	Homo	G,T	732	357,375	Hete	G	347	346,1	Homo	G	564	564,0	Homo	G	692	691,0	Homo
TRINITY_DN36054_c0_g1	K11262	ACACA	7385	C	T	C	308	308,0	Homo	C,T	144	72,72	Hete	C,T	60	30,30	Hete	C	710	710,0	Homo	C	526	526,0	Homo	C	57	57,0	Homo	C,T	743	379,364	Hete	C	337	337,0	Homo	C	551	551,0	Homo	C	691	691,0	Homo
TRINITY_DN36054_c0_g1	K11262	ACACA	7454	A	G	A	242	242,0	Homo	A,G	109	47,62	Hete	A,G	51	21,30	Hete	A	737	737,0	Homo	A	373	373,0	Homo	A	51	51,0	Homo	A,G	712	351,360	Hete	A	284	284,0	Homo	A	472	472,0	Homo	A	713	713,0	Homo
TRINITY_DN36054_c0_g1	K11262	ACACA	7496	A	T	A,T	237	116,121	Hete	A,T	112	65,47	Hete	A,T	52	28,24	Hete	A	651	651,0	Homo	A,T	366	162,204	Hete	A,T	58	37,21	Hete	A	739	739,0	Homo	A	256	256,0	Homo	A	451	451,0	Homo	A	684	684,0	Homo
TRINITY_DN36054_c0_g1	K11262	ACACA	7919	C	G	C	296	296,0	Homo	C,G	150	70,80	Hete	C,G	56	29,27	Hete	C	710	710,0	Homo	C	547	547,0	Homo	C	52	52,0	Homo	C,G	715	349,366	Hete	C	321	319,2	Homo	C	548	548,0	Homo	C	711	711,0	Homo
TRINITY_DN36054_c0_g1	K11262	ACACA	8045	A	G	A	244	243,0	Homo	A,G	148	71,77	Hete	A,G	70	37,33	Hete	A	720	720,0	Homo	A	497	497,0	Homo	A	44	44,0	Homo	A,G	752	328,424	Hete	A	309	304,5	Homo	A	489	489,0	Homo	A	741	741,0	Homo
TRINITY_DN36054_c0_g1	K11262	ACACA	8408	G	A	G	222	222,0	Homo	G,A	127	60,67	Hete	G,A	43	27,16	Hete	G	683	683,0	Homo	G	441	441,0	Homo	G	52	52,0	Homo	G,A	664	342,322	Hete	G	282	282,0	Homo	G	480	480,0	Homo	G	645	645,0	Homo
TRINITY_DN36054_c0_g1	K11262	ACACA	8458	G	A	G	243	243,0	Homo	G,A	130	66,64	Hete	G,A	43	22,21	Hete	G	717	717,0	Homo	G	480	480,0	Homo	G	58	58,0	Homo	G,A	730	391,339	Hete	G	287	287,0	Homo	G	528	528,0	Homo	G	721	721,0	Homo
TRINITY_DN36054_c0_g1	K11262	ACACA	8504	A	G	A	244	244,0	Homo	A,G	124	71,53	Hete	A,G	43	21,22	Hete	A	693	693,0	Homo	A	450	450,0	Homo	A	45	45,0	Homo	A,G	754	395,359	Hete	A	271	271,0	Homo	A	499	499,0	Homo	A	719	719,0	Homo
TRINITY_DN36054_c0_g1	K11262	ACACA	8747	G	A	G	163	163,0	Homo	G,A	74	40,34	Hete	G,A	30	15,15	Hete	G	626	626,0	Homo	G	279	279,0	Homo	G	31	31,0	Homo	G,A	667	377,290	Hete	G	199	199,0	Homo	G	370	369,1	Homo	G	593	593,0	Homo
TRINITY_DN36054_c0_g1	K11262	ACACA	8768	T	C	T	170	170,0	Homo	T,C	83	45,38	Hete	T,C	29	13,16	Hete	T	693	692,1	Homo	T	294	294,0	Homo	T	29	29,0	Homo	T,C	730	418,312	Hete	T	240	240,0	Homo	T	387	387,0	Homo	T	630	630,0	Homo
TRINITY_DN36054_c0_g1	K11262	ACACA	8828	G	A	G	174	174,0	Homo	G,A	99	59,40	Hete	G,A	31	12,19	Hete	G	689	689,0	Homo	G	356	356,0	Homo	G	41	41,0	Homo	G,A	736	417,319	Hete	G	257	255,2	Homo	G	408	408,0	Homo	G	706	706,0	Homo
TRINITY_DN36054_c0_g1	K11262	ACACA	9014	C	G	C	153	153,0	Homo	C,G	69	40,29	Hete	C,G	26	17,9	Hete	C	697	697,0	Homo	C	342	342,0	Homo	C	39	39,0	Homo	C,G	734	442,292	Hete	C	205	202,3	Homo	C	351	351,0	Homo	C	638	638,0	Homo
TRINITY_DN36054_c0_g1	K11262	ACACA	9053	A	G	A	152	152,0	Homo	A,G	58	40,18	Hete	A,G	26	19,7	Hete	A	704	704,0	Homo	A	345	345,0	Homo	A	36	36,0	Homo	A,G	666	426,240	Hete	A	207	204,3	Homo	A	338	337,0	Homo	A	662	662,0	Homo
TRINITY_DN36054_c0_g1	K11262	ACACA	9071	A	G	A	144	144,0	Homo	A,G	58	40,18	Hete	A,G	27	20,7	Hete	A	684	684,0	Homo	A	331	331,0	Homo	A	43	43,0	Homo	A,G	669	430,239	Hete	A	200	199,1	Homo	A	330	330,0	Homo	A	638	638,0	Homo
TRINITY_DN36054_c0_g1	K11262	ACACA	9092	G	A	G	142	142,0	Homo	G,A	71	40,31	Hete	G,A	25	19,6	Hete	G	667	667,0	Homo	G	338	338,0	Homo	G	42	42,0	Homo	G,A	714	419,295	Hete	G	190	189,1	Homo	G	341	341,0	Homo	G	640	640,0	Homo
TRINITY_DN36054_c0_g1	K11262	ACACA	9122	A	G	A	153	153,0	Homo	A,G	65	32,33	Hete	A,G	31	23,8	Hete	A	648	648,0	Homo	A	353	352,0	Homo	A	39	39,0	Homo	A,G	644	374,270	Hete	A	191	191,0	Homo	A	326	326,0	Homo	A	640	640,0	Homo
TRINITY_DN36054_c0_g1	K11262	ACACA	9173	G	A	G	198	198,0	Homo	G,A	96	43,53	Hete	G,A	44	32,12	Hete	G	713	713,0	Homo	G	452	452,0	Homo	G	57	57,0	Homo	G,A	742	367,375	Hete	G	264	264,0	Homo	G	402	402,0	Homo	G	703	703,0	Homo
TRINITY_DN36054_c0_g1	K11262	ACACA	9434	G	A	G	182	182,0	Homo	G,A	112	52,60	Hete	G,A	46	26,20	Hete	G	628	628,0	Homo	G	357	356,1	Homo	G	42	42,0	Homo	G,A	649	315,334	Hete	G	247	245,2	Homo	G	350	350,0	Homo	G	644	644,0	Homo
TRINITY_DN36054_c0_g1	K11262	ACACA	9506	A	G	A	146	146,0	Homo	A,G	97	55,42	Hete	A,G	28	9,19	Hete	A	559	559,0	Homo	A	304	304,0	Homo	A	28	28,0	Homo	A,G	751	382,369	Hete	A	204	202,2	Homo	A	310	310,0	Homo	A	547	547,0	Homo
TRINITY_DN36054_c0_g1	K11262	ACACA	9956	C	T	C	239	238,1	Homo	C,T	139	63,76	Hete	C,T	50	31,19	Hete	C	737	737,0	Homo	C	456	456,0	Homo	C	64	64,0	Homo	C,T	732	343,389	Hete	C	320	320,0	Homo	C	454	454,0	Homo	C	684	682,0	Homo
TRINITY_DN36054_c0_g1	K11262	ACACA	10031	A	T	A	223	223,0	Homo	A,T	105	49,56	Hete	A,T	54	31,23	Hete	A	705	705,0	Homo	A	399	399,0	Homo	A	46	46,0	Homo	A,T	744	346,398	Hete	A	263	263,0	Homo	A	382	382,0	Homo	A	666	666,0	Homo
TRINITY_DN36054_c0_g1	K11262	ACACA	10292	A	G	A	127	127,0	Homo	A,G	96	37,59	Hete	A,G	41	20,21	Hete	A	467	467,0	Homo	A	263	263,0	Homo	A	33	33,0	Homo	A,G	582	273,309	Hete	A	185	185,0	Homo	A	247	247,0	Homo	A	462	462,0	Homo
TRINITY_DN36054_c0_g1	K11262	ACACA	10444	T	C	T	10	10,0	Homo	T,C	19	13,6	Hete	T,C	11	7,4	Hete	T	27	27,0	Homo	T	19	19,0	Homo	T	14	14,0	Homo	T,C	20	9,11	Hete	T	26	26,0	Homo	T	6	6,0	Homo	T	8	8,0	Homo
TRINITY_DN12949_c0_g1	K03363	CDC20	134	C	T	C,T	32	22,10	Hete	C	43	43,0	Homo	C	90	90,0	Homo	C	20	20,0	Homo	C	41	41,0	Homo	C	86	86,0	Homo	C	6	6,0	Homo	C,T	1	0,1	Hete	-	-	-	-	C	3	3,0	Homo
TRINITY_DN12949_c0_g1	K03363	CDC20	143	T	C	T,C	30	21,9	Hete	T	48	48,0	Homo	T	89	89,0	Homo	T	21	21,0	Homo	T	40	40,0	Homo	T	88	88,0	Homo	T	5	5,0	Homo	T,C	1	0,1	Hete	-	-	-	-	T	3	3,0	Homo
TRINITY_DN12949_c0_g1	K03363	CDC20	186	G	T	G,T	26	16,10	Hete	G	40	40,0	Homo	G	72	72,0	Homo	G	19	19,0	Homo	G	33	33,0	Homo	G	82	82,0	Homo	G	3	3,0	Homo	G,T	1	0,1	Hete	G	2	2,0	Homo	G	3	3,0	Homo
TRINITY_DN12949_c0_g1	K03363	CDC20	326	A	G	A,G	32	25,7	Hete	A	35	35,0	Homo	A	68	68,0	Homo	A	13	13,0	Homo	A	38	38,0	Homo	A	86	86,0	Homo	A,G	6	5,1	Hete	A	1	1,0	Homo	A	2	2,0	Homo	A	2	2,0	Homo
TRINITY_DN12949_c0_g1	K03363	CDC20	350	G	A	G,A	26	22,4	Hete	G	33	33,0	Homo	G	53	53,0	Homo	G	9	9,0	Homo	G	31	31,0	Homo	G	79	79,0	Homo	G,A	7	6,1	Hete	G	1	1,0	Homo	G	2	2,0	Homo	G	3	3,0	Homo
TRINITY_DN12949_c0_g1	K03363	CDC20	671	T	C	T,C	10	7,3	Hete	T	22	22,0	Homo	T	54	54,0	Homo	T	8	8,0	Homo	T	15	15,0	Homo	T	49	49,0	Homo	T,C	1	0,1	Hete	T	1	1,0	Homo	T	1	1,0	Homo	T	3	3,0	Homo
TRINITY_DN12949_c0_g1	K03363	CDC20	771	T	C	T,C	12	8,4	Hete	T	26	26,0	Homo	T	53	53,0	Homo	T	6	6,0	Homo	T	16	16,0	Homo	T	51	51,0	Homo	T	2	2,0	Homo	-	-	-	-	T	1	1,0	Homo	T	4	4,0	Homo
TRINITY_DN12949_c0_g1	K03363	CDC20	776	A	C	A,C	11	8,3	Hete	A	26	26,0	Homo	A	51	51,0	Homo	A	6	6,0	Homo	A	16	16,0	Homo	A	48	48,0	Homo	A	1	1,0	Homo	-	-	-	-	A	1	1,0	Homo	A	4	4,0	Homo
TRINITY_DN12949_c0_g1	K03363	CDC20	870	G	T	G,T	16	12,4	Hete	G	40	40,0	Homo	G	67	67,0	Homo	G	12	12,0	Homo	G	22	22,0	Homo	G	81	81,0	Homo	G,T	9	4,5	Hete	G,T	2	1,1	Hete	-	-	-	-	G	6	6,0	Homo
TRINITY_DN12949_c0_g1	K03363	CDC20	932	G	A	G,A	17	12,5	Hete	G	53	53,0	Homo	G	83	83,0	Homo	G	14	14,0	Homo	G	21	21,0	Homo	G	78	78,0	Homo	G,A	8	5,3	Hete	G,A	2	1,1	Hete	-	-	-	-	G	6	6,0	Homo
TRINITY_DN12949_c0_g1	K03363	CDC20	944	T	C	T,C	19	14,5	Hete	T	52	52,0	Homo	T	68	68,0	Homo	T	13	13,0	Homo	T	19	19,0	Homo	T	66	66,0	Homo	T,C	8	5,3	Hete	T,C	1	0,1	Hete	-	-	-	-	T	6	6,0	Homo
TRINITY_DN12949_c0_g1	K03363	CDC20	1492	C	T	C,T	32	25,7	Hete	C	35	35,0	Homo	C	82	82,0	Homo	C	11	11,0	Homo	C	18	18,0	Homo	C	48	48,0	Homo	C	2	2,0	Homo	C	1	1,0	Homo	C	3	3,0	Homo	C	6	6,0	Homo
TRINITY_DN12949_c0_g1	K03363	CDC20	1604	G	A	G	18	18,0	Homo	G	18	18,0	Homo	G	51	51,0	Homo	G,A	6	4,2	Hete	G,A	25	12,13	Hete	G	32	32,0	Homo	G	3	3,0	Homo	-	-	-	-	G,A	3	1,2	Hete	G	3	3,0	Homo
TRINITY_DN12949_c0_g1	K03363	CDC20	1627	A	G	A,G	14	10,4	Hete	A	19	19,0	Homo	A	46	46,0	Homo	A	6	6,0	Homo	A	23	23,0	Homo	A	29	29,0	Homo	A	3	3,0	Homo	-	-	-	-	A	2	2,0	Homo	A	3	3,0	Homo
TRINITY_DN24073_c0_g1	K01946	ACACB	77	C	T	C	14	14,0	Homo	C,T	12	6,6	Hete	C	19	19,0	Homo	C,T	8	4,4	Hete	C	3	3,0	Homo	C,T	25	14,11	Hete	C	2	2,0	Homo	C	7	7,0	Homo	C,T	3	2,1	Hete	-	-	-	-
TRINITY_DN24073_c0_g1	K01946	ACACB	446	C	T	C	32	32,0	Homo	C,T	30	14,16	Hete	C	58	58,0	Homo	C,T	24	17,7	Hete	C,T	11	6,5	Hete	C,T	57	41,16	Hete	C	11	11,0	Homo	C,T	20	14,6	Hete	C	2	2,0	Homo	C,T	12	8,4	Hete
TRINITY_DN24073_c0_g1	K01946	ACACB	506	T	C	T	22	22,0	Homo	T,C	34	15,19	Hete	T	42	42,0	Homo	T,C	16	9,7	Hete	T,C	7	6,1	Hete	T,C	48	28,20	Hete	T	10	10,0	Homo	T,C	16	8,8	Hete	T,C	2	1,1	Hete	T	4	4,0	Homo
TRINITY_DN24073_c0_g1	K01946	ACACB	527	C	T	C	28	28,0	Homo	C,T	38	18,20	Hete	C	46	46,0	Homo	C	23	23,0	Homo	C	8	8,0	Homo	C,T	48	27,21	Hete	C	7	7,0	Homo	C	13	13,0	Homo	C	1	1,0	Homo	C	7	7,0	Homo
TRINITY_DN24073_c0_g1	K01946	ACACB	535	G	C	G	28	28,0	Homo	G,C	38	19,19	Hete	G	42	42,0	Homo	G,C	22	15,7	Hete	G	8	8,0	Homo	G,C	48	25,23	Hete	G	9	9,0	Homo	G,C	12	6,6	Hete	G,C	1	0,1	Hete	G	6	6,0	Homo
TRINITY_DN24073_c0_g1	K01946	ACACB	638	C	T	C	29	29,0	Homo	C,T	46	24,22	Hete	C	54	54,0	Homo	C,T	30	24,6	Hete	C,T	9	7,2	Hete	C,T	48	27,21	Hete	C	5	5,0	Homo	C,T	16	11,5	Hete	C,T	2	1,1	Hete	C,T	9	8,1	Hete
TRINITY_DN24073_c0_g1	K01946	ACACB	698	C	T	C	29	29,0	Homo	C,T	36	18,18	Hete	C	51	51,0	Homo	C,T	27	19,8	Hete	C,T	12	5,7	Hete	C,T	51	27,24	Hete	C	6	6,0	Homo	C,T	28	16,12	Hete	C,T	2	1,1	Hete	C,T	6	4,2	Hete
TRINITY_DN24073_c0_g1	K01946	ACACB	1025	A	G	A	55	55,0	Homo	A,G	36	19,17	Hete	A	63	63,0	Homo	A,G	35	23,12	Hete	A,G	14	8,6	Hete	A,G	53	25,28	Hete	A	7	7,0	Homo	A,G	41	28,13	Hete	A	2	2,0	Homo	A	15	14,1	Homo
TRINITY_DN24073_c0_g1	K01946	ACACB	1091	T	C	T	58	58,0	Homo	T,C	37	20,17	Hete	T	72	72,0	Homo	T,C	44	27,17	Hete	T,C	20	12,8	Hete	T,C	60	25,35	Hete	T	11	11,0	Homo	T,C	33	21,12	Hete	T	3	3,0	Homo	T	13	12,1	Homo
TRINITY_DN24073_c0_g1	K01946	ACACB	1382	A	G	A	29	29,0	Homo	A,G	30	16,14	Hete	A	44	44,0	Homo	A,G	30	20,10	Hete	A,G	13	6,7	Hete	A,G	36	18,18	Hete	A	13	13,0	Homo	A,G	32	23,9	Hete	A,G	4	3,1	Hete	A,G	7	5,2	Hete
TRINITY_DN24073_c0_g1	K01946	ACACB	1529	T	G	T	17	17,0	Homo	T,G	28	18,10	Hete	T	29	29,0	Homo	T,G	23	18,5	Hete	T,G	16	9,7	Hete	T,G	29	8,21	Hete	T	9	9,0	Homo	T,G	22	14,8	Hete	T	2	2,0	Homo	T	1	1,0	Homo
TRINITY_DN24073_c0_g1	K01946	ACACB	1583	C	T	C	19	19,0	Homo	C,T	23	14,9	Hete	C	35	35,0	Homo	C,T	24	21,3	Hete	C,T	10	4,6	Hete	C,T	31	15,16	Hete	C	7	7,0	Homo	C,T	23	13,10	Hete	C	3	3,0	Homo	C	4	4,0	Homo
TRINITY_DN32339_c0_g1	K15013	ACSBG	399	C	G	G	10	0,10	Homo	C	14	14,0	Homo	C,G	19	14,5	Hete	C	28	28,0	Homo	C	35	35,0	Homo	G	2	0,2	Homo	G	16	0,16	Homo	G	11	0,11	Homo	C	10	10,0	Homo	C	3	3,0	Homo
TRINITY_DN32339_c0_g1	K15013	ACSBG	432	G	A	A	24	0,24	Homo	G	12	12,0	Homo	G,A	23	16,7	Hete	G	25	25,0	Homo	G	34	34,0	Homo	A	3	0,3	Homo	A	25	0,25	Homo	A	13	0,13	Homo	G	9	9,0	Homo	G	5	5,0	Homo
TRINITY_DN32339_c0_g1	K15013	ACSBG	468	T	G	G	22	0,22	Homo	T	12	12,0	Homo	T,G	25	20,5	Hete	T	25	25,0	Homo	T	29	29,0	Homo	G	2	0,2	Homo	G	24	0,24	Homo	G	15	0,15	Homo	T	11	11,0	Homo	T	5	5,0	Homo
TRINITY_DN32339_c0_g1	K15013	ACSBG	470	T	G	G	23	0,23	Homo	T	12	12,0	Homo	T,G	26	21,5	Hete	T	25	25,0	Homo	T	31	31,0	Homo	G	2	0,2	Homo	G	25	1,24	Homo	G	15	0,15	Homo	T	11	11,0	Homo	T	5	5,0	Homo
TRINITY_DN32339_c0_g1	K15013	ACSBG	521	G	C	G	30	30,0	Homo	C	17	0,17	Homo	G,C	29	11,18	Hete	C	20	0,20	Homo	C	35	0,35	Homo	G	3	3,0	Homo	G	37	37,0	Homo	G	20	20,0	Homo	C	7	0,7	Homo	C	5	0,5	Homo
TRINITY_DN32339_c0_g1	K15013	ACSBG	673	T	G	T	34	34,0	Homo	T,G	19	16,3	Hete	T	32	32,0	Homo	T,G	45	38,7	Hete	T,G	26	21,5	Hete	T,G	9	5,4	Hete	T	43	43,0	Homo	T,G	25	18,7	Hete	T,G	6	5,1	Hete	T,G	13	9,4	Hete
TRINITY_DN32339_c0_g1	K15013	ACSBG	674	G	T	G	34	34,0	Homo	G,T	19	16,3	Hete	G	31	31,0	Homo	G,T	47	40,7	Hete	G,T	25	20,5	Hete	G,T	9	5,4	Hete	G	42	42,0	Homo	G,T	24	17,7	Hete	G	5	5,0	Homo	G,T	12	8,4	Hete
TRINITY_DN32339_c0_g1	K15013	ACSBG	705	A	T	A,T	35	16,19	Hete	A	22	22,0	Homo	A,T	41	28,13	Hete	A	76	76,0	Homo	A	31	31,0	Homo	A,T	9	6,3	Hete	A,T	54	33,21	Hete	A,T	29	12,17	Hete	A	7	7,0	Homo	A	14	14,0	Homo
TRINITY_DN32339_c0_g1	K15013	ACSBG	734	C	G	C	38	38,0	Homo	C,G	21	9,12	Hete	C,G	43	30,13	Hete	C,G	77	44,33	Hete	C,G	31	12,19	Hete	C,G	9	5,4	Hete	C	57	57,0	Homo	C,G	25	15,10	Hete	C,G	7	4,3	Hete	C,G	16	8,8	Hete
TRINITY_DN32339_c0_g1	K15013	ACSBG	952	T	A	T,A	48	26,22	Hete	T	35	35,0	Homo	T,A	78	64,14	Hete	T	111	111,0	Homo	T	75	75,0	Homo	T,A	21	18,3	Hete	T,A	83	55,28	Hete	T,A	59	41,18	Hete	T	23	23,0	Homo	T	17	17,0	Homo
TRINITY_DN32339_c0_g1	K15013	ACSBG	960	A	G	A	49	49,0	Homo	A	34	34,0	Homo	A	77	77,0	Homo	A,G	112	91,21	Hete	A	74	74,0	Homo	A	22	22,0	Homo	A	84	84,0	Homo	A	59	54,5	Homo	A,G	24	21,3	Hete	A	17	17,0	Homo
TRINITY_DN32339_c0_g1	K15013	ACSBG	998	G	A	G	49	49,0	Homo	G,A	31	18,13	Hete	G	76	76,0	Homo	G,A	111	89,22	Hete	G,A	71	51,20	Hete	G,A	24	21,3	Hete	G	89	89,0	Homo	G,A	59	44,15	Hete	G,A	27	17,10	Hete	G,A	17	14,3	Hete
TRINITY_DN32339_c0_g1	K15013	ACSBG	1008	G	T	G	46	46,0	Homo	G,T	27	16,11	Hete	G	71	71,0	Homo	G,T	101	81,20	Hete	G,T	67	48,19	Hete	G	18	17,1	Homo	G	75	75,0	Homo	G,T	59	44,15	Hete	G,T	26	17,9	Hete	G,T	15	13,2	Hete
TRINITY_DN32339_c0_g1	K15013	ACSBG	1019	T	C	T	30	30,0	Homo	T	24	23,1	Homo	T	60	60,0	Homo	T,C	91	70,21	Hete	T	47	43,4	Homo	T	11	11,0	Homo	T	64	64,0	Homo	T,C	44	39,5	Hete	T,C	22	19,3	Hete	T,C	7	5,2	Hete
TRINITY_DN32339_c0_g1	K15013	ACSBG	1082	A	T	A,T	35	8,27	Hete	A,T	27	23,4	Hete	A,T	60	18,42	Hete	A,T	85	50,35	Hete	A	44	42,2	Homo	A,T	9	5,4	Hete	A,T	89	24,65	Hete	A,T	49	28,21	Hete	A,T	16	13,3	Hete	A,T	13	9,4	Hete
TRINITY_DN32339_c0_g1	K15013	ACSBG	1089	T	C	T	36	36,0	Homo	T,C	28	12,16	Hete	T	58	58,0	Homo	T,C	83	64,19	Hete	T,C	41	22,19	Hete	T,C	10	8,2	Hete	T	92	92,0	Homo	T,C	50	36,14	Hete	T,C	15	7,8	Hete	T,C	13	11,2	Hete
TRINITY_DN32339_c0_g1	K15013	ACSBG	1102	C	G	C,G	35	7,28	Hete	C,G	27	23,4	Hete	C,G	59	16,43	Hete	C,G	85	52,33	Hete	C	42	39,3	Homo	C,G	10	6,4	Hete	C,G	92	26,66	Hete	C,G	57	35,22	Hete	C,G	16	13,3	Hete	C,G	15	11,4	Hete
TRINITY_DN32339_c0_g1	K15013	ACSBG	1121	G	C	C	33	0,33	Homo	G,C	36	26,10	Hete	C	62	0,62	Homo	G,C	84	32,52	Hete	G,C	40	24,16	Hete	G,C	9	2,7	Hete	C	84	0,84	Homo	G,C	62	25,37	Hete	G,C	13	7,6	Hete	G,C	15	6,9	Hete
TRINITY_DN32339_c0_g1	K15013	ACSBG	1173	C	G	C	51	51,0	Homo	C,G	44	24,20	Hete	C	61	61,0	Homo	C,G	107	72,35	Hete	C,G	40	24,16	Hete	C,G	20	13,7	Hete	C	114	114,0	Homo	C,G	74	44,30	Hete	C,G	16	10,6	Hete	C,G	17	14,3	Hete
TRINITY_DN32339_c0_g1	K15013	ACSBG	1224	A	G	A	54	54,0	Homo	A,G	42	25,17	Hete	A	49	49,0	Homo	A,G	131	108,23	Hete	A,G	52	28,24	Hete	A,G	23	19,4	Hete	A	104	104,0	Homo	A,G	63	33,30	Hete	A,G	19	15,4	Hete	A,G	25	19,6	Hete
TRINITY_DN32339_c0_g1	K15013	ACSBG	1299	A	G	A	51	51,0	Homo	A,G	54	29,25	Hete	A	73	73,0	Homo	A,G	160	114,46	Hete	A,G	67	35,32	Hete	A,G	16	9,7	Hete	A	98	98,0	Homo	A,G	74	47,27	Hete	A,G	23	13,10	Hete	A,G	28	18,10	Hete
TRINITY_DN32339_c0_g1	K15013	ACSBG	1375	G	T	G,T	64	41,23	Hete	G	72	72,0	Homo	G	102	102,0	Homo	G	215	215,0	Homo	G	139	139,0	Homo	G,T	31	24,7	Hete	G	189	189,0	Homo	G,T	124	85,39	Hete	G	45	45,0	Homo	G	68	68,0	Homo
TRINITY_DN32339_c0_g1	K15013	ACSBG	1484	T	A	T	98	98,0	Homo	T,A	113	54,59	Hete	T	104	104,0	Homo	T,A	254	141,113	Hete	T,A	281	86,195	Hete	T,A	65	43,22	Hete	T	365	365,0	Homo	T,A	174	97,77	Hete	T,A	137	52,85	Hete	T,A	199	59,140	Hete
TRINITY_DN32339_c0_g1	K15013	ACSBG	1495	T	C	T	94	94,0	Homo	T,C	114	54,60	Hete	T	94	94,0	Homo	T,C	247	136,111	Hete	T,C	274	84,190	Hete	T,C	61	39,22	Hete	T	351	351,0	Homo	T,C	163	89,74	Hete	T,C	134	50,84	Hete	T,C	193	55,138	Hete
TRINITY_DN32339_c0_g1	K15013	ACSBG	1601	T	A	A	2	0,2	Homo	T	3	3,0	Homo	A	4	0,4	Homo	A	3	0,3	Homo	T	3	3,0	Homo	-	-	-	-	A	13	0,13	Homo	T,A	12	6,6	Hete	T,A	6	3,3	Hete	-	-	-	-
TRINITY_DN32339_c0_g1	K15013	ACSBG	1862	A	G	A	4	4,0	Homo	A,G	8	5,3	Hete	A	2	2,0	Homo	A	1	1,0	Homo	A,G	4	1,3	Hete	-	-	-	-	A	16	16,0	Homo	A,G	4	3,1	Hete	A	3	3,0	Homo	A,G	4	3,1	Hete
TRINITY_DN32339_c0_g1	K15013	ACSBG	1938	T	G	T,G	5	3,2	Hete	T	9	9,0	Homo	T,G	2	1,1	Hete	T	1	1,0	Homo	T	6	6,0	Homo	T	1	1,0	Homo	T,G	9	7,2	Hete	T,G	12	7,5	Hete	-	-	-	-	T	2	2,0	Homo
TRINITY_DN32339_c0_g1	K15013	ACSBG	1941	G	T	G,T	5	3,2	Hete	G	9	9,0	Homo	G,T	2	1,1	Hete	G	1	1,0	Homo	G	6	6,0	Homo	G	1	1,0	Homo	G,T	9	7,2	Hete	G,T	12	7,5	Hete	-	-	-	-	G	2	2,0	Homo
TRINITY_DN32339_c0_g1	K15013	ACSBG	2024	A	G	A	1	1,0	Homo	A,G	3	1,2	Hete	-	-	-	-	-	-	-	-	G	3	0,3	Homo	A	1	1,0	Homo	A	12	12,0	Homo	A,G	4	3,1	Hete	G	2	0,2	Homo	A,G	2	1,1	Hete
TRINITY_DN32339_c0_g1	K15013	ACSBG	2046	C	A	C,A	4	1,3	Hete	C	2	2,0	Homo	-	-	-	-	-	-	-	-	C	1	1,0	Homo	C	1	1,0	Homo	C	13	12,1	Homo	C,A	12	4,8	Hete	C,A	3	2,1	Hete	C	1	1,0	Homo
TRINITY_DN32339_c0_g1	K15013	ACSBG	2087	G	A	G,A	4	3,1	Hete	G,A	2	1,1	Hete	-	-	-	-	-	-	-	-	G	2	2,0	Homo	G,A	1	0,1	Hete	G,A	12	1,11	Hete	G,A	8	6,2	Hete	G	3	3,0	Homo	G,A	1	0,1	Hete
TRINITY_DN32339_c0_g1	K15013	ACSBG	2128	A	T	A	2	2,0	Homo	A	1	1,0	Homo	-	-	-	-	-	-	-	-	A,T	2	0,2	Hete	A	1	1,0	Homo	A	11	11,0	Homo	A,T	7	6,1	Hete	A	1	1,0	Homo	A	1	1,0	Homo
TRINITY_DN33053_c0_g1	K01946	ACACB	364	A	G	A	24	24,0	Homo	A,G	24	12,12	Hete	A	45	45,0	Homo	A,G	9	6,3	Hete	A	8	8,0	Homo	A,G	34	18,16	Hete	A	7	7,0	Homo	A,G	15	7,8	Hete	A,G	5	4,1	Hete	A,G	14	6,8	Hete
TRINITY_DN33053_c0_g1	K01946	ACACB	414	T	C	T	25	25,0	Homo	T,C	28	12,16	Hete	T	46	46,0	Homo	T,C	9	7,2	Hete	T,C	7	5,2	Hete	T,C	33	18,15	Hete	T	10	10,0	Homo	T,C	21	8,13	Hete	T	3	3,0	Homo	T,C	9	5,4	Hete
TRINITY_DN33053_c0_g1	K01946	ACACB	576	C	T	C	19	19,0	Homo	C,T	31	7,24	Hete	C	34	34,0	Homo	C,T	13	4,9	Hete	C,T	10	7,3	Hete	C,T	31	9,22	Hete	C	7	7,0	Homo	C,T	13	5,8	Hete	C,T	4	3,1	Hete	C,T	4	2,2	Hete
TRINITY_DN33053_c0_g1	K01946	ACACB	611	A	G	A	28	28,0	Homo	A,G	43	12,31	Hete	A	32	32,0	Homo	A,G	16	7,9	Hete	A,G	9	7,2	Hete	A,G	46	21,25	Hete	A	6	6,0	Homo	A,G	11	4,7	Hete	A,G	3	2,1	Hete	A,G	5	2,3	Hete
TRINITY_DN33053_c0_g1	K01946	ACACB	862	C	T	C	58	58,0	Homo	C,T	32	18,14	Hete	C	84	84,0	Homo	C,T	40	22,18	Hete	C,T	9	8,1	Hete	C,T	81	47,34	Hete	C	20	20,0	Homo	C,T	28	17,11	Hete	C,T	5	4,1	Hete	C	5	5,0	Homo
TRINITY_DN33053_c0_g1	K01946	ACACB	870	G	C	G	61	61,0	Homo	G,C	35	19,16	Hete	G	84	84,0	Homo	G,C	42	25,17	Hete	G,C	10	9,1	Hete	G,C	77	47,30	Hete	G	20	20,0	Homo	G,C	27	17,10	Hete	G,C	5	4,1	Hete	G	6	6,0	Homo
TRINITY_DN33053_c0_g1	K01946	ACACB	1032	T	C	T	41	41,0	Homo	T,C	43	26,16	Hete	T	65	65,0	Homo	T,C	29	16,13	Hete	T,C	16	13,3	Hete	T,C	79	48,30	Hete	T	19	19,0	Homo	T,C	20	12,8	Hete	T,C	5	1,4	Hete	T,C	14	8,6	Hete
TRINITY_DN33053_c0_g1	K01946	ACACB	1240	C	T	C	34	34,0	Homo	C,T	24	19,5	Hete	C	63	63,0	Homo	C	32	32,0	Homo	C	19	19,0	Homo	C	69	69,0	Homo	C	23	23,0	Homo	C	28	28,0	Homo	C	6	6,0	Homo	C	16	16,0	Homo
TRINITY_DN33053_c0_g1	K01946	ACACB	1317	T	C	T	33	33,0	Homo	T,C	21	7,14	Hete	T	65	65,0	Homo	T,C	23	15,8	Hete	T,C	15	12,3	Hete	T,C	49	24,25	Hete	T	13	13,0	Homo	T,C	16	9,7	Hete	T,C	6	2,4	Hete	T,C	10	4,6	Hete
TRINITY_DN33053_c0_g1	K01946	ACACB	1587	C	T	C	38	38,0	Homo	C,T	35	17,18	Hete	C	79	79,0	Homo	C,T	24	17,7	Hete	C,T	12	8,4	Hete	C,T	53	22,31	Hete	C	15	15,0	Homo	C,T	22	11,11	Hete	C,T	9	5,4	Hete	C,T	13	7,6	Hete
TRINITY_DN33053_c0_g1	K01946	ACACB	1634	T	C	T	53	53,0	Homo	T,C	51	29,22	Hete	T	83	83,0	Homo	T,C	34	22,12	Hete	T,C	14	10,4	Hete	T,C	72	27,45	Hete	T	16	16,0	Homo	T,C	29	14,15	Hete	T,C	10	7,3	Hete	T,C	14	8,6	Hete
TRINITY_DN33053_c0_g1	K01946	ACACB	1845	A	C	A	76	76,0	Homo	A,C	49	30,19	Hete	A	102	102,0	Homo	A,C	46	35,11	Hete	A,C	22	13,9	Hete	A,C	80	35,45	Hete	A	23	23,0	Homo	A,C	38	19,19	Hete	A,C	13	10,3	Hete	A,C	13	9,4	Hete
TRINITY_DN33053_c0_g1	K01946	ACACB	1869	T	C	T	68	68,0	Homo	T,C	44	29,15	Hete	T	95	95,0	Homo	T,C	43	31,12	Hete	T,C	20	13,7	Hete	T,C	73	30,43	Hete	T	22	22,0	Homo	T,C	41	25,16	Hete	T,C	9	7,2	Hete	T,C	17	10,7	Hete
TRINITY_DN33053_c0_g1	K01946	ACACB	2199	A	G	A	12	12,0	Homo	A,G	8	4,4	Hete	A	22	22,0	Homo	A,G	9	6,3	Hete	A,G	4	3,1	Hete	A,G	13	10,3	Hete	-	-	-	-	A,G	5	2,3	Hete	-	-	-	-	A,G	1	0,1	Hete
TRINITY_DN33053_c0_g1	K01946	ACACB	2237	C	T	C	17	17,0	Homo	C,T	12	6,6	Hete	C	33	33,0	Homo	C,T	14	9,5	Hete	C,T	3	2,1	Hete	C,T	17	10,7	Hete	C	5	5,0	Homo	C,T	11	7,4	Hete	C	2	2,0	Homo	C,T	3	1,2	Hete
TRINITY_DN33053_c0_g1	K01946	ACACB	2585	C	T	C	40	40,0	Homo	C,T	37	21,16	Hete	C	54	54,0	Homo	C,T	38	26,12	Hete	C,T	12	7,5	Hete	C,T	56	25,31	Hete	C	11	11,0	Homo	C,T	25	17,8	Hete	C,T	12	5,7	Hete	C,T	13	11,2	Hete
TRINITY_DN33053_c0_g1	K01946	ACACB	2627	T	A	T	50	50,0	Homo	T,A	46	25,21	Hete	T	72	72,0	Homo	T,A	40	26,14	Hete	T,A	17	11,6	Hete	T,A	73	30,43	Hete	T	23	23,0	Homo	T,A	35	21,14	Hete	T,A	14	7,7	Hete	T,A	14	11,3	Hete
TRINITY_DN33053_c0_g1	K01946	ACACB	2986	A	G	A	44	44,0	Homo	A,G	34	15,19	Hete	A	63	63,0	Homo	A,G	26	15,11	Hete	A,G	19	13,6	Hete	A,G	72	30,42	Hete	A	9	9,0	Homo	A,G	35	24,11	Hete	A,G	4	3,1	Hete	A,G	14	10,4	Hete
TRINITY_DN33053_c0_g1	K01946	ACACB	3253	T	G	T	57	57,0	Homo	T,G	33	18,15	Hete	T	52	52,0	Homo	T,G	31	21,10	Hete	T,G	17	11,6	Hete	T,G	71	27,44	Hete	T	18	18,0	Homo	T,G	22	9,13	Hete	T,G	8	5,3	Hete	T,G	8	2,6	Hete
TRINITY_DN33053_c0_g1	K01946	ACACB	3742	T	A	T	82	82,0	Homo	T,A	89	50,39	Hete	T	113	113,0	Homo	T,A	63	35,28	Hete	T,A	25	15,10	Hete	T,A	105	45,60	Hete	T	26	26,0	Homo	T,A	30	19,11	Hete	T,A	14	9,5	Hete	T,A	16	14,2	Hete
TRINITY_DN33053_c0_g1	K01946	ACACB	3806	T	C	C	69	0,69	Homo	T,C	66	24,42	Hete	C	93	2,91	Homo	T,C	51	19,32	Hete	T,C	25	11,14	Hete	T,C	115	71,44	Hete	C	25	0,25	Homo	T,C	32	15,17	Hete	T,C	10	4,6	Hete	T,C	14	5,9	Hete
TRINITY_DN33053_c0_g1	K01946	ACACB	3855	C	G	C	48	48,0	Homo	C,G	46	29,17	Hete	C	72	72,0	Homo	C,G	39	26,13	Hete	C,G	25	16,9	Hete	C,G	93	32,61	Hete	C	24	24,0	Homo	C,G	25	14,11	Hete	C	5	5,0	Homo	C,G	13	7,6	Hete
TRINITY_DN33053_c0_g1	K01946	ACACB	3902	G	A	G	50	50,0	Homo	G,A	44	27,17	Hete	G	83	83,0	Homo	G,A	37	24,13	Hete	G,A	24	16,8	Hete	G,A	92	34,58	Hete	G	20	20,0	Homo	G,A	34	20,14	Hete	G,A	10	6,4	Hete	G,A	17	11,6	Hete
TRINITY_DN33053_c0_g1	K01946	ACACB	3914	G	A	G	54	54,0	Homo	G,A	46	30,16	Hete	G	99	99,0	Homo	G,A	39	25,14	Hete	G,A	26	18,8	Hete	G,A	99	41,58	Hete	G	30	30,0	Homo	G,A	28	18,10	Hete	G,A	13	9,4	Hete	G,A	16	14,2	Hete
TRINITY_DN33053_c0_g1	K01946	ACACB	4083	A	C	A	35	35,0	Homo	A,C	33	21,12	Hete	A	59	59,0	Homo	A,C	28	15,13	Hete	A,C	15	11,4	Hete	A,C	46	22,24	Hete	A	19	19,0	Homo	A,C	18	14,4	Hete	A,C	14	8,6	Hete	A,C	8	4,4	Hete
TRINITY_DN33053_c0_g1	K01946	ACACB	4363	C	T	C	42	42,0	Homo	C,T	27	17,10	Hete	C	49	49,0	Homo	C,T	27	17,10	Hete	C,T	10	7,3	Hete	C,T	33	21,12	Hete	C	16	16,0	Homo	C,T	7	4,3	Hete	C,T	12	10,2	Hete	C,T	4	3,1	Hete
TRINITY_DN33053_c0_g1	K01946	ACACB	4421	G	A	G	44	44,0	Homo	G,A	30	15,15	Hete	G	67	67,0	Homo	G,A	25	18,7	Hete	G	13	10,3	Homo	G,A	45	25,20	Hete	G	22	22,0	Homo	G,A	12	6,6	Hete	G	12	10,2	Homo	G	4	3,1	Homo
TRINITY_DN33053_c0_g1	K01946	ACACB	4426	A	G	A	45	45,0	Homo	A,G	29	15,14	Hete	A	69	69,0	Homo	A,G	23	16,7	Hete	A,G	12	9,3	Hete	A,G	46	26,20	Hete	A	21	21,0	Homo	A,G	11	6,5	Hete	A	14	12,2	Homo	A	4	3,1	Homo
TRINITY_DN33053_c0_g1	K01946	ACACB	4435	T	G	T	50	50,0	Homo	T,G	32	15,17	Hete	T	67	67,0	Homo	T,G	25	19,6	Hete	T	15	12,3	Homo	T,G	48	26,22	Hete	T	20	20,0	Homo	T,G	12	7,5	Hete	T	14	12,2	Homo	T,G	5	3,2	Hete
TRINITY_DN33053_c0_g1	K01946	ACACB	4469	A	G	A	51	51,0	Homo	A,G	36	17,19	Hete	A	69	69,0	Homo	A,G	37	26,11	Hete	A,G	16	13,3	Hete	A,G	57	27,30	Hete	A	21	21,0	Homo	A,G	12	8,4	Hete	A	15	13,2	Homo	A,G	8	4,4	Hete
TRINITY_DN33053_c0_g1	K01946	ACACB	4515	T	A	A	31	1,30	Homo	T,A	33	17,16	Hete	A	49	0,49	Homo	T,A	38	15,23	Hete	T,A	13	3,10	Hete	T,A	43	27,16	Hete	A	11	0,11	Homo	T,A	16	9,7	Hete	A	10	1,9	Homo	T,A	9	4,5	Hete
TRINITY_DN33053_c0_g1	K01946	ACACB	4565	T	C	T	34	34,0	Homo	T,C	32	18,14	Hete	T	59	59,0	Homo	T,C	46	30,16	Hete	T,C	12	9,3	Hete	T,C	40	13,27	Hete	T	14	14,0	Homo	T,C	22	10,12	Hete	T,C	10	8,2	Hete	T,C	8	5,3	Hete
TRINITY_DN33129_c1_g1	K01697	CBS	93	A	G	A	24	24,0	Homo	A,G	24	11,13	Hete	A,G	22	14,8	Hete	A	12	12,0	Homo	A	54	54,0	Homo	A	29	29,0	Homo	A,G	72	39,33	Hete	A	36	36,0	Homo	A	111	111,0	Homo	A	72	72,0	Homo
TRINITY_DN33129_c1_g1	K01697	CBS	309	T	A	T	158	158,0	Homo	T	300	252,48	Homo	T	171	145,26	Homo	T	185	185,0	Homo	T	604	604,0	Homo	T	323	323,0	Homo	T,A	597	436,161	Hete	T	423	423,0	Homo	T	732	732,0	Homo	T	709	709,0	Homo
TRINITY_DN33129_c1_g1	K01697	CBS	313	G	A	G	162	162,0	Homo	G	299	252,47	Homo	G	167	144,23	Homo	G	185	185,0	Homo	G	618	618,0	Homo	G	322	322,0	Homo	G,A	589	435,154	Hete	G	425	425,0	Homo	G	729	729,0	Homo	G	710	710,0	Homo
TRINITY_DN33129_c1_g1	K01697	CBS	331	A	T,G	A	207	207,0,0	Homo	T,G	328	0,253,75	Hete	T,G	171	1,141,29	Hete	A	243	242,0,1	Homo	A	692	692,0,0	Homo	A	420	420,0,0	Homo	T,G	664	0,441,223	Hete	A	556	552,1,3	Homo	A	735	735,0,0	Homo	A	713	713,0,0	Homo
TRINITY_DN33129_c1_g1	K01697	CBS	452	G	C	G	144	144,0	Homo	G,C	343	158,185	Hete	G,C	141	77,63	Hete	G	168	168,0	Homo	G	460	460,0	Homo	G	314	314,0	Homo	G,C	469	175,294	Hete	G	368	368,0	Homo	G	674	674,0	Homo	G	463	463,0	Homo
TRINITY_DN33129_c1_g1	K01697	CBS	517	A	C	A	129	129,0	Homo	A,C	287	176,111	Hete	A,C	135	99,36	Hete	A	138	138,0	Homo	A	502	502,0	Homo	A	272	272,0	Homo	A,C	375	196,179	Hete	A	336	335,1	Homo	A	716	716,0	Homo	A	607	607,0	Homo
TRINITY_DN33129_c1_g1	K01697	CBS	518	G	C	G	131	131,0	Homo	G,C	287	176,111	Hete	G,C	136	102,34	Hete	G	137	137,0	Homo	G	513	512,0	Homo	G	282	282,0	Homo	G,C	385	200,185	Hete	G	340	339,1	Homo	G	722	722,0	Homo	G	622	621,0	Homo
TRINITY_DN33129_c1_g1	K01697	CBS	519	G	T	G	128	128,0	Homo	G,T	287	177,110	Hete	G,T	133	97,36	Hete	G	139	139,0	Homo	G	508	508,0	Homo	G	283	283,0	Homo	G,T	386	201,184	Hete	G	324	324,0	Homo	G	714	714,0	Homo	G	612	612,0	Homo
TRINITY_DN33129_c1_g1	K01697	CBS	620	T	A	T	183	183,0	Homo	T,A	312	143,169	Hete	T,A	155	86,69	Hete	T	207	207,0	Homo	T	659	659,0	Homo	T	383	383,0	Homo	T,A	612	251,361	Hete	T	507	506,1	Homo	T	687	687,0	Homo	T	697	697,0	Homo
TRINITY_DN33129_c1_g1	K01697	CBS	626	G	C	G	184	184,0	Homo	G,C	309	178,131	Hete	G,C	152	74,78	Hete	G	208	208,0	Homo	G	676	676,0	Homo	G	388	388,0	Homo	G,C	613	370,240	Hete	G	497	497,0	Homo	G	699	698,0	Homo	G	686	686,0	Homo
TRINITY_DN33129_c1_g1	K01697	CBS	631	G	A	G	256	256,0	Homo	G,A	420	245,175	Hete	G,A	203	133,70	Hete	G	283	283,0	Homo	G	693	693,0	Homo	G	541	541,0	Homo	G,A	710	338,372	Hete	G	694	692,2	Homo	G	729	729,0	Homo	G	706	706,0	Homo
TRINITY_DN33129_c1_g1	K01697	CBS	632	T	C	T	258	258,0	Homo	C	422	8,414	Homo	C	201	9,192	Homo	T	293	293,0	Homo	T	703	702,1	Homo	T	553	553,0	Homo	C	690	9,681	Homo	T	714	712,2	Homo	T	733	733,0	Homo	T	708	708,0	Homo
TRINITY_DN33129_c1_g1	K01697	CBS	794	A	T	A	347	346,1	Homo	A,T	518	266,252	Hete	A	496	495,0	Homo	A	379	379,0	Homo	A	730	730,0	Homo	A	519	519,0	Homo	A,T	726	258,468	Hete	A	538	537,1	Homo	A	742	742,0	Homo	A	741	740,0	Homo
TRINITY_DN33129_c1_g1	K01697	CBS	868	G	A	G	304	303,1	Homo	G,A	718	339,379	Hete	G,A	445	254,191	Hete	G	318	318,0	Homo	G	709	709,0	Homo	G	564	564,0	Homo	G,A	761	260,501	Hete	G	724	724,0	Homo	G	740	739,0	Homo	G	710	710,0	Homo
TRINITY_DN33129_c1_g1	K01697	CBS	930	G	C	G	276	274,2	Homo	G,C	741	369,372	Hete	G,C	411	241,170	Hete	G	293	293,0	Homo	G	754	754,0	Homo	G	586	586,0	Homo	G,C	740	275,465	Hete	G	726	725,0	Homo	G	750	750,0	Homo	G	756	756,0	Homo
TRINITY_DN33129_c1_g1	K01697	CBS	1058	A	G	A	224	224,0	Homo	A,G	686	301,385	Hete	A,G	342	192,150	Hete	A	225	224,0	Homo	A	655	655,0	Homo	A	512	512,0	Homo	A,G	718	228,490	Hete	A	655	650,5	Homo	A	702	702,0	Homo	A	687	687,0	Homo
TRINITY_DN33129_c1_g1	K01697	CBS	1091	A	G	A	212	212,0	Homo	A,G	691	302,389	Hete	A,G	326	187,139	Hete	A	219	219,0	Homo	A	634	634,0	Homo	A	477	477,0	Homo	A,G	699	220,479	Hete	A	579	574,5	Homo	A	677	676,0	Homo	A	667	665,1	Homo
TRINITY_DN33129_c1_g1	K01697	CBS	1307	T	C	T,C	137	60,77	Hete	C	444	0,444	Homo	C	235	1,234	Homo	C	161	0,161	Homo	T,C	568	272,296	Hete	T,C	304	147,157	Hete	C	702	0,702	Homo	T	453	452,0	Homo	T	687	687,0	Homo	T,C	688	323,364	Hete
TRINITY_DN33129_c1_g1	K01697	CBS	1319	G	A	G	125	125,0	Homo	G,A	454	227,227	Hete	G	227	227,0	Homo	G	164	164,0	Homo	G	564	564,0	Homo	G	301	301,0	Homo	G,A	657	233,424	Hete	G	430	430,0	Homo	G	704	704,0	Homo	G	677	676,1	Homo
TRINITY_DN33129_c1_g1	K01697	CBS	1376	C	T	C,T	140	58,82	Hete	C	567	567,0	Homo	C	276	276,0	Homo	T	189	0,189	Homo	C,T	681	344,337	Hete	C,T	340	168,172	Hete	C	752	752,0	Homo	C	509	509,0	Homo	C	750	749,1	Homo	C,T	680	341,338	Hete
TRINITY_DN33129_c1_g1	K01697	CBS	1382	G	A	G	145	145,0	Homo	G,A	547	275,272	Hete	G,A	279	167,112	Hete	G	199	199,0	Homo	G	692	692,0	Homo	G	336	336,0	Homo	G,A	720	255,465	Hete	G	526	524,2	Homo	G	738	738,0	Homo	G	702	702,0	Homo
TRINITY_DN33129_c1_g1	K01697	CBS	1625	A	T	A	199	199,0	Homo	A,T	613	349,263	Hete	A,T	337	133,204	Hete	A	261	261,0	Homo	A	727	727,0	Homo	A	425	425,0	Homo	A,T	721	501,220	Hete	A	580	580,0	Homo	A	747	746,1	Homo	A	726	725,0	Homo
TRINITY_DN33129_c1_g1	K01697	CBS	1839	G	A	G,A	1	0,1	Hete	G	41	41,0	Homo	G	3	3,0	Homo	-	-	-	-	A	4	0,4	Homo	-	-	-	-	G	5	5,0	Homo	G,A	1	0,1	Hete	-	-	-	-	-	-	-	-
TRINITY_DN33129_c1_g1	K01697	CBS	1845	C	A	A	1	0,1	Homo	C,A	39	23,16	Hete	C,A	4	3,1	Hete	-	-	-	-	A	4	0,4	Homo	-	-	-	-	C	5	5,0	Homo	A	1	0,1	Homo	-	-	-	-	-	-	-	-
TRINITY_DN33129_c1_g1	K01697	CBS	1907	T	C	T	2	2,0	Homo	T,C	32	16,16	Hete	T,C	3	2,1	Hete	T	2	2,0	Homo	T	3	3,0	Homo	T	1	1,0	Homo	T,C	1	0,1	Hete	T	2	2,0	Homo	T	1	1,0	Homo	-	-	-	-
TRINITY_DN33129_c1_g1	K01697	CBS	2051	C	A	-	-	-	-	C,A	27	18,9	Hete	A	4	0,4	Homo	A	3	0,3	Homo	A	3	0,3	Homo	A	4	0,4	Homo	C,A	6	4,2	Hete	A	4	0,4	Homo	A	2	0,2	Homo	-	-	-	-
TRINITY_DN33129_c1_g1	K01697	CBS	2091	C	A	-	-	-	-	C,A	40	27,13	Hete	C,A	4	1,3	Hete	A	3	0,3	Homo	A	3	0,3	Homo	A	3	0,3	Homo	C,A	8	6,2	Hete	A	4	0,4	Homo	A	2	0,2	Homo	-	-	-	-
TRINITY_DN33129_c1_g1	K01697	CBS	2104	C	T	-	-	-	-	C,T	53	31,22	Hete	C,T	4	1,3	Hete	T	5	0,5	Homo	T	3	0,3	Homo	T	5	0,5	Homo	C,T	8	6,2	Hete	T	4	0,4	Homo	T	2	0,2	Homo	-	-	-	-
TRINITY_DN33129_c1_g1	K01697	CBS	2131	C	T	-	-	-	-	C,T	52	28,24	Hete	C,T	4	1,3	Hete	C	5	5,0	Homo	C	3	3,0	Homo	C	6	6,0	Homo	C	8	6,2	Homo	C	4	4,0	Homo	-	-	-	-	-	-	-	-
TRINITY_DN33129_c1_g1	K01697	CBS	2227	A	G	-	-	-	-	A	45	45,0	Homo	A	8	8,0	Homo	A	6	6,0	Homo	A	3	3,0	Homo	A	3	3,0	Homo	A	5	5,0	Homo	A	2	2,0	Homo	A,G	2	0,2	Hete	A	1	1,0	Homo
TRINITY_DN33129_c1_g1	K01697	CBS	2234	G	A	-	-	-	-	G,A	44	24,20	Hete	G,A	7	3,4	Hete	G	6	6,0	Homo	G	3	3,0	Homo	G	3	3,0	Homo	G,A	5	4,1	Hete	G	2	2,0	Homo	G	2	2,0	Homo	G	1	1,0	Homo
TRINITY_DN33129_c1_g1	K01697	CBS	2326	T	C	-	-	-	-	T,C	17	12,5	Hete	T,C	3	2,1	Hete	-	-	-	-	T	2	2,0	Homo	-	-	-	-	T	2	2,0	Homo	T	1	1,0	Homo	-	-	-	-	-	-	-	-
TRINITY_DN33129_c1_g1	K01697	CBS	2352	T	C	-	-	-	-	T,C	18	11,7	Hete	T	2	2,0	Homo	-	-	-	-	T	2	2,0	Homo	-	-	-	-	T,C	2	1,1	Hete	T	1	1,0	Homo	-	-	-	-	-	-	-	-
TRINITY_DN33129_c1_g1	K01697	CBS	2375	T	A	-	-	-	-	T,A	18	12,6	Hete	T,A	3	2,1	Hete	-	-	-	-	-	-	-	-	-	-	-	-	A	1	0,1	Homo	-	-	-	-	-	-	-	-	-	-	-	-
TRINITY_DN33129_c1_g1	K01697	CBS	2538	T	C	-	-	-	-	T,C	12	3,9	Hete	-	-	-	-	T	1	1,0	Homo	-	-	-	-	T	1	1,0	Homo	T,C	3	1,2	Hete	-	-	-	-	-	-	-	-	T	1	1,0	Homo
TRINITY_DN33129_c1_g1	K01697	CBS	2554	A	T	-	-	-	-	A,T	14	10,4	Hete	-	-	-	-	-	-	-	-	-	-	-	-	A	1	1,0	Homo	A,T	4	3,1	Hete	-	-	-	-	-	-	-	-	A	1	1,0	Homo
TRINITY_DN33129_c1_g1	K01697	CBS	2604	A	C	-	-	-	-	A	29	29,0	Homo	A	2	2,0	Homo	C	5	0,5	Homo	-	-	-	-	C	2	0,2	Homo	A	6	6,0	Homo	C	1	0,1	Homo	C	1	0,1	Homo	C	1	0,1	Homo
TRINITY_DN33129_c1_g1	K01697	CBS	2773	T	G	T	171	171,0	Homo	T,G	550	237,313	Hete	T,G	258	142,116	Hete	T	166	166,0	Homo	T	668	668,0	Homo	T	367	367,0	Homo	T,G	751	261,490	Hete	T	523	520,3	Homo	T	758	758,0	Homo	T	719	719,0	Homo
TRINITY_DN33129_c1_g1	K01697	CBS	2822	C	G	C	196	196,0	Homo	G	607	0,606	Homo	G	292	0,292	Homo	C	187	187,0	Homo	C	716	716,0	Homo	C	430	430,0	Homo	G	737	0,737	Homo	C	594	591,3	Homo	C	741	741,0	Homo	C	727	727,0	Homo
TRINITY_DN33129_c1_g1	K01697	CBS	2852	C	T	C	194	194,0	Homo	C,T	532	256,276	Hete	C,T	268	158,109	Hete	C	177	177,0	Homo	C	702	702,0	Homo	C	439	439,0	Homo	C,T	618	264,353	Hete	C	595	593,2	Homo	C	727	727,0	Homo	C	694	694,0	Homo
TRINITY_DN33129_c1_g1	K01697	CBS	2964	C	G	C	235	235,0	Homo	C,G	699	299,400	Hete	C,G	375	196,179	Hete	C	239	239,0	Homo	C	745	745,0	Homo	C	548	548,0	Homo	C,G	752	273,479	Hete	C	684	682,2	Homo	C	752	751,1	Homo	C	750	750,0	Homo
TRINITY_DN33129_c1_g1	K01697	CBS	3260	G	A	G	252	252,0	Homo	G,A	577	247,330	Hete	G,A	473	273,200	Hete	G	339	339,0	Homo	G	529	529,0	Homo	G	608	608,0	Homo	G,A	565	214,351	Hete	G	602	601,1	Homo	G	627	627,0	Homo	G	523	523,0	Homo
TRINITY_DN33129_c1_g1	K01697	CBS	3381	T	C	T	4	4,0	Homo	T,C	17	10,7	Hete	T	3	3,0	Homo	T	3	3,0	Homo	T	23	23,0	Homo	T	14	14,0	Homo	T,C	18	3,15	Hete	T	16	16,0	Homo	T	27	27,0	Homo	T	21	21,0	Homo
TRINITY_DN33129_c1_g1	K01697	CBS	3408	C	G	-	-	-	-	C,G	4	1,3	Hete	-	-	-	-	C	2	2,0	Homo	C	3	3,0	Homo	-	-	-	-	G	5	0,5	Homo	C	2	2,0	Homo	C	3	3,0	Homo	C	4	4,0	Homo
TRINITY_DN30574_c0_g1	K06627	CCNA	105	T	C	T,C	10	4,6	Hete	T,C	13	8,5	Hete	T	6	6,0	Homo	T,C	7	2,5	Hete	T	1	1,0	Homo	T	6	6,0	Homo	-	-	-	-	-	-	-	-	-	-	-	-	-	-	-	-
TRINITY_DN30574_c0_g1	K06627	CCNA	119	C	G	C	10	10,0	Homo	C,G	14	9,5	Hete	C	7	7,0	Homo	C	7	7,0	Homo	C	1	1,0	Homo	C	7	7,0	Homo	-	-	-	-	-	-	-	-	-	-	-	-	-	-	-	-
TRINITY_DN30574_c0_g1	K06627	CCNA	283	C	T	C	8	7,1	Homo	C,T	24	15,9	Hete	C	22	22,0	Homo	C,T	15	9,6	Hete	C	6	5,1	Homo	C	17	17,0	Homo	C	3	3,0	Homo	C	2	2,0	Homo	-	-	-	-	C	1	1,0	Homo
TRINITY_DN30574_c0_g1	K06627	CCNA	288	G	C	G	8	7,1	Homo	G,C	22	13,9	Hete	G	24	24,0	Homo	G,C	14	9,5	Hete	G	6	5,1	Homo	G	18	18,0	Homo	G	3	3,0	Homo	G	2	2,0	Homo	-	-	-	-	G	1	1,0	Homo
TRINITY_DN30574_c0_g1	K06627	CCNA	296	T	C	T	8	7,1	Homo	T,C	21	13,8	Hete	T	25	25,0	Homo	T,C	14	9,5	Hete	T	6	5,1	Homo	T	18	18,0	Homo	T	3	3,0	Homo	T	2	2,0	Homo	-	-	-	-	T	1	1,0	Homo
TRINITY_DN30574_c0_g1	K06627	CCNA	315	G	A	G	8	7,1	Homo	G,A	21	13,8	Hete	G	22	22,0	Homo	G,A	15	9,6	Hete	G,A	7	5,2	Hete	G	18	18,0	Homo	G	3	3,0	Homo	G	2	2,0	Homo	-	-	-	-	G	2	2,0	Homo
TRINITY_DN30574_c0_g1	K06627	CCNA	356	C	T	C,T	10	7,3	Hete	C	12	11,1	Homo	C	25	25,0	Homo	C,T	19	13,6	Hete	C,T	5	4,1	Hete	C	15	15,0	Homo	C	1	1,0	Homo	C,T	4	2,2	Hete	C,T	1	0,1	Hete	C	2	2,0	Homo
TRINITY_DN30574_c0_g1	K06627	CCNA	461	T	A	T,A	31	18,13	Hete	T	20	20,0	Homo	T	38	38,0	Homo	T,A	28	19,9	Hete	T,A	9	6,3	Hete	T	27	27,0	Homo	T	9	9,0	Homo	T,A	9	6,3	Hete	T	1	1,0	Homo	T	4	4,0	Homo
TRINITY_DN30574_c0_g1	K06627	CCNA	469	C	A	C,A	29	13,16	Hete	C	28	28,0	Homo	C	35	35,0	Homo	C,A	26	11,15	Hete	C	9	9,0	Homo	C,A	27	21,6	Hete	C	9	9,0	Homo	C	9	9,0	Homo	C	3	3,0	Homo	C	4	4,0	Homo
TRINITY_DN30574_c0_g1	K06627	CCNA	474	A	T	A,T	31	18,13	Hete	A,T	27	21,6	Hete	A	36	36,0	Homo	A,T	30	20,10	Hete	A,T	8	6,2	Hete	A	28	28,0	Homo	A	9	9,0	Homo	A,T	7	5,2	Hete	A,T	3	1,2	Hete	A	4	4,0	Homo
TRINITY_DN30574_c0_g1	K06627	CCNA	501	A	T	A,T	34	22,12	Hete	A,T	43	34,9	Hete	A	52	52,0	Homo	A,T	33	21,12	Hete	A,T	8	6,2	Hete	A	40	40,0	Homo	A	11	11,0	Homo	A,T	9	7,2	Hete	A,T	2	1,1	Hete	A	3	3,0	Homo
TRINITY_DN30574_c0_g1	K06627	CCNA	535	A	G	A,G	38	26,12	Hete	A,G	54	47,7	Hete	A	68	68,0	Homo	A,G	45	33,12	Hete	A	11	10,1	Homo	A	52	52,0	Homo	A	11	11,0	Homo	A	9	8,1	Homo	A,G	2	1,1	Hete	A,G	4	3,1	Hete
TRINITY_DN30574_c0_g1	K06627	CCNA	905	T	G	T,G	60	33,27	Hete	T,G	111	66,45	Hete	T	79	79,0	Homo	T,G	53	26,27	Hete	T,G	14	7,7	Hete	T	71	71,0	Homo	T	15	15,0	Homo	T,G	5	4,1	Hete	T,G	1	0,1	Hete	T,G	3	2,1	Hete
TRINITY_DN30574_c0_g1	K06627	CCNA	1043	C	T	C,T	54	37,17	Hete	C,T	88	54,34	Hete	C	64	64,0	Homo	C,T	50	29,21	Hete	C,T	18	7,11	Hete	C	70	70,0	Homo	C	7	7,0	Homo	C,T	12	6,6	Hete	-	-	-	-	C,T	5	3,2	Hete
TRINITY_DN30574_c0_g1	K06627	CCNA	1100	G	T	G,T	43	30,13	Hete	G,T	79	48,31	Hete	G	54	54,0	Homo	G,T	45	25,20	Hete	G,T	21	9,12	Hete	G	54	54,0	Homo	G	8	8,0	Homo	G,T	12	6,6	Hete	G,T	1	0,1	Hete	G,T	3	2,1	Hete
TRINITY_DN30574_c0_g1	K06627	CCNA	1133	C	T	C,T	38	14,24	Hete	C	70	70,0	Homo	C	43	43,0	Homo	C,T	43	18,25	Hete	C	15	15,0	Homo	C,T	36	18,18	Hete	C	8	8,0	Homo	C	12	12,0	Homo	C	5	5,0	Homo	C	2	2,0	Homo
TRINITY_DN30574_c0_g1	K06627	CCNA	1148	G	A	G,A	38	22,16	Hete	G,A	83	47,36	Hete	G	49	49,0	Homo	G,A	50	30,20	Hete	G,A	19	13,6	Hete	G	48	48,0	Homo	G	6	6,0	Homo	G,A	13	4,9	Hete	G	5	4,1	Homo	G,A	3	1,2	Hete
TRINITY_DN30574_c0_g1	K06627	CCNA	1169	G	A	G,A	39	23,16	Hete	G,A	76	45,31	Hete	G	49	49,0	Homo	G,A	40	25,15	Hete	G,A	20	14,6	Hete	G	44	44,0	Homo	G	5	5,0	Homo	G,A	10	4,6	Hete	G	5	4,1	Homo	G,A	4	1,3	Hete
TRINITY_DN30574_c0_g1	K06627	CCNA	1214	G	T	G,T	42	23,19	Hete	G,T	82	47,35	Hete	G	60	60,0	Homo	G,T	42	25,17	Hete	G,T	19	12,7	Hete	G	60	60,0	Homo	G	2	2,0	Homo	G,T	9	3,6	Hete	G	5	4,1	Homo	G,T	5	2,3	Hete
TRINITY_DN30574_c0_g1	K06627	CCNA	1256	T	A	T,A	57	31,26	Hete	T,A	96	51,44	Hete	T	73	73,0	Homo	T,A	60	40,20	Hete	T,A	22	16,6	Hete	T	70	70,0	Homo	T	9	9,0	Homo	T,A	11	3,8	Hete	T	4	4,0	Homo	T,A	5	2,3	Hete
TRINITY_DN30574_c0_g1	K06627	CCNA	1400	G	A	G,A	44	27,17	Hete	G,A	68	45,23	Hete	G	54	54,0	Homo	G,A	47	33,14	Hete	G,A	18	7,11	Hete	G	39	39,0	Homo	G	6	6,0	Homo	G,A	10	3,7	Hete	-	-	-	-	G,A	3	2,1	Hete
TRINITY_DN30574_c0_g1	K06627	CCNA	1478	C	T	C,T	47	28,19	Hete	C,T	79	42,37	Hete	C	76	76,0	Homo	C,T	73	49,24	Hete	C,T	32	19,13	Hete	C	52	52,0	Homo	C	9	9,0	Homo	C,T	8	4,4	Hete	-	-	-	-	C,T	7	4,3	Hete
TRINITY_DN30574_c0_g1	K06627	CCNA	1567	T	C	T,C	68	29,38	Hete	T	116	116,0	Homo	T	72	72,0	Homo	T,C	96	36,60	Hete	T	30	30,0	Homo	C	82	0,82	Homo	T,C	10	5,5	Hete	T	8	8,0	Homo	-	-	-	-	T	8	8,0	Homo
TRINITY_DN30574_c0_g1	K06627	CCNA	1572	G	A	G	66	66,0	Homo	G	118	118,0	Homo	G	69	69,0	Homo	G	94	94,0	Homo	G,A	29	25,4	Hete	G	85	85,0	Homo	G	13	13,0	Homo	G	8	8,0	Homo	-	-	-	-	G	8	8,0	Homo
TRINITY_DN30574_c0_g1	K06627	CCNA	1598	G	A	G,A	56	31,25	Hete	G,A	108	50,58	Hete	G	69	69,0	Homo	G,A	89	59,30	Hete	G,A	33	23,10	Hete	G	81	81,0	Homo	G	10	10,0	Homo	G,A	7	6,1	Hete	-	-	-	-	G,A	7	2,5	Hete
TRINITY_DN30574_c0_g1	K06627	CCNA	1715	C	T	C,T	48	26,22	Hete	C,T	99	51,48	Hete	C	91	91,0	Homo	C,T	74	43,31	Hete	C,T	17	10,7	Hete	C	73	73,0	Homo	C	5	5,0	Homo	C,T	11	5,6	Hete	-	-	-	-	C,T	6	4,2	Hete
TRINITY_DN30574_c0_g1	K06627	CCNA	1744	T	C	T,C	52	27,25	Hete	T,C	106	55,51	Hete	T	95	95,0	Homo	T,C	79	46,33	Hete	T,C	20	10,10	Hete	T	79	79,0	Homo	T	5	5,0	Homo	T,C	13	5,8	Hete	-	-	-	-	T,C	7	4,3	Hete
TRINITY_DN30574_c0_g1	K06627	CCNA	1911	T	A	T,A	36	20,16	Hete	T,A	86	41,45	Hete	T	51	51,0	Homo	T,A	51	36,15	Hete	T,A	16	6,10	Hete	T	64	64,0	Homo	T	11	11,0	Homo	T,A	6	3,3	Hete	-	-	-	-	T,A	5	3,2	Hete
TRINITY_DN30574_c0_g1	K06627	CCNA	1967	G	A	G,A	41	25,16	Hete	G,A	89	49,40	Hete	G	61	61,0	Homo	G,A	51	33,18	Hete	G,A	20	11,9	Hete	G	69	69,0	Homo	G	12	12,0	Homo	G,A	9	5,4	Hete	-	-	-	-	G	2	2,0	Homo
TRINITY_DN30574_c0_g1	K06627	CCNA	2021	T	C	T,C	38	13,25	Hete	T	79	79,0	Homo	T	65	65,0	Homo	T,C	51	21,30	Hete	T	15	15,0	Homo	T,C	73	31,42	Hete	T	10	10,0	Homo	T	9	9,0	Homo	-	-	-	-	T	4	4,0	Homo
TRINITY_DN30574_c0_g1	K06627	CCNA	2113	C	T	C,T	31	23,8	Hete	C,T	78	38,40	Hete	C	63	63,0	Homo	C,T	56	38,18	Hete	C,T	12	7,5	Hete	C	73	73,0	Homo	C	5	5,0	Homo	C,T	10	4,6	Hete	-	-	-	-	C,T	5	3,2	Hete
TRINITY_DN30574_c0_g1	K06627	CCNA	2175	C	T	C,T	22	17,5	Hete	C,T	58	26,32	Hete	C	47	47,0	Homo	C,T	42	30,12	Hete	C,T	7	5,2	Hete	C	54	54,0	Homo	C	3	3,0	Homo	C,T	7	4,3	Hete	-	-	-	-	C,T	2	1,1	Hete
TRINITY_DN34928_c0_g1	K02365	ESP1	178	A	G	A	6	6,0	Homo	G	2	0,2	Homo	G	4	0,4	Homo	A	1	1,0	Homo	A	1	1,0	Homo	A	2	2,0	Homo	-	-	-	-	A,G	1	0,1	Hete	-	-	-	-	-	-	-	-
TRINITY_DN34928_c0_g1	K02365	ESP1	394	A	T	A	10	10,0	Homo	A,T	10	2,8	Hete	A,T	6	1,5	Hete	A	5	5,0	Homo	A	3	3,0	Homo	A	3	3,0	Homo	A,T	3	1,2	Hete	A	1	1,0	Homo	-	-	-	-	A	3	3,0	Homo
TRINITY_DN34928_c0_g1	K02365	ESP1	529	G	A	G	8	8,0	Homo	G,A	11	5,6	Hete	G,A	15	3,12	Hete	G	8	8,0	Homo	G	4	4,0	Homo	G	7	7,0	Homo	G	1	1,0	Homo	G	1	1,0	Homo	-	-	-	-	-	-	-	-
TRINITY_DN34928_c0_g1	K02365	ESP1	657	T	G	T	7	7,0	Homo	T,G	5	2,3	Hete	T,G	8	1,7	Hete	T	7	7,0	Homo	T	4	4,0	Homo	T	5	5,0	Homo	T	1	1,0	Homo	-	-	-	-	-	-	-	-	-	-	-	-
TRINITY_DN34928_c0_g1	K02365	ESP1	946	A	G	A	7	7,0	Homo	A,G	2	1,1	Hete	A,G	10	2,8	Hete	A	7	7,0	Homo	A	2	2,0	Homo	A	6	6,0	Homo	A,G	1	0,1	Hete	-	-	-	-	-	-	-	-	-	-	-	-
TRINITY_DN34928_c0_g1	K02365	ESP1	1120	A	T	A	5	5,0	Homo	A,T	6	1,5	Hete	A,T	14	9,5	Hete	A	4	4,0	Homo	A	1	1,0	Homo	A	10	10,0	Homo	T	3	0,3	Homo	A	1	1,0	Homo	-	-	-	-	-	-	-	-
TRINITY_DN34928_c0_g1	K02365	ESP1	1150	G	A	G	4	4,0	Homo	G,A	7	1,6	Hete	G,A	12	9,3	Hete	G	4	4,0	Homo	G	1	1,0	Homo	G	8	8,0	Homo	A	3	0,3	Homo	-	-	-	-	-	-	-	-	-	-	-	-
TRINITY_DN34928_c0_g1	K02365	ESP1	1603	C	T	C	6	6,0	Homo	C,T	12	2,10	Hete	C,T	11	5,6	Hete	C	8	8,0	Homo	-	-	-	-	C	13	13,0	Homo	C,T	5	2,3	Hete	T	2	0,2	Homo	-	-	-	-	-	-	-	-
TRINITY_DN34928_c0_g1	K02365	ESP1	1642	C	T	C	7	7,0	Homo	C,T	12	2,10	Hete	C,T	9	5,4	Hete	C	7	7,0	Homo	-	-	-	-	C	13	13,0	Homo	C,T	5	2,3	Hete	T	2	0,2	Homo	-	-	-	-	-	-	-	-
TRINITY_DN34928_c0_g1	K02365	ESP1	1759	G	A	G	7	7,0	Homo	G,A	9	1,8	Hete	G,A	15	7,8	Hete	G	12	12,0	Homo	G	2	2,0	Homo	G	11	11,0	Homo	G,A	1	0,1	Hete	G,A	1	0,1	Hete	-	-	-	-	-	-	-	-
TRINITY_DN34928_c0_g1	K02365	ESP1	1908	C	T	C	7	7,0	Homo	C,T	7	1,6	Hete	C,T	6	3,3	Hete	C	3	3,0	Homo	C	2	2,0	Homo	C	17	17,0	Homo	T	3	0,3	Homo	C,T	3	2,1	Hete	-	-	-	-	-	-	-	-
TRINITY_DN34928_c0_g1	K02365	ESP1	1958	T	A	T	7	7,0	Homo	T,A	7	1,6	Hete	T,A	11	2,9	Hete	T	8	8,0	Homo	T	1	1,0	Homo	T	12	12,0	Homo	T,A	6	1,5	Hete	T	2	2,0	Homo	-	-	-	-	-	-	-	-
TRINITY_DN34928_c0_g1	K02365	ESP1	1975	A	T	A	8	8,0	Homo	T	7	0,7	Homo	A,T	13	3,10	Hete	A	10	10,0	Homo	A	1	1,0	Homo	A	14	14,0	Homo	A,T	6	1,5	Hete	A	2	2,0	Homo	-	-	-	-	-	-	-	-
TRINITY_DN34928_c0_g1	K02365	ESP1	1981	C	G	C	8	8,0	Homo	G	7	0,7	Homo	C,G	13	3,10	Hete	C	10	10,0	Homo	C	2	2,0	Homo	C	14	14,0	Homo	C,G	6	1,5	Hete	C	2	2,0	Homo	-	-	-	-	-	-	-	-
TRINITY_DN34928_c0_g1	K02365	ESP1	2042	T	G	T	6	6,0	Homo	T,G	5	2,3	Hete	T,G	12	3,9	Hete	T	11	11,0	Homo	T	1	1,0	Homo	T	9	9,0	Homo	T,G	3	1,2	Hete	-	-	-	-	-	-	-	-	-	-	-	-
TRINITY_DN34928_c0_g1	K02365	ESP1	2137	C	G	G	6	0,6	Homo	C	7	7,0	Homo	C,G	13	10,3	Hete	G	4	0,4	Homo	-	-	-	-	G	4	0,4	Homo	-	-	-	-	G	2	0,2	Homo	-	-	-	-	-	-	-	-
TRINITY_DN34928_c0_g1	K02365	ESP1	2219	C	T	C	2	2,0	Homo	C,T	7	1,6	Hete	C,T	14	3,11	Hete	C	5	5,0	Homo	C	1	1,0	Homo	C	9	9,0	Homo	-	-	-	-	-	-	-	-	-	-	-	-	-	-	-	-
TRINITY_DN34928_c0_g1	K02365	ESP1	2229	C	G	C	3	3,0	Homo	C,G	7	1,6	Hete	C,G	13	3,10	Hete	C	5	5,0	Homo	C	1	1,0	Homo	C	9	9,0	Homo	-	-	-	-	G	2	0,2	Homo	-	-	-	-	-	-	-	-
TRINITY_DN34928_c0_g1	K02365	ESP1	2323	T	C	T	7	7,0	Homo	T,C	6	1,5	Hete	T,C	11	4,7	Hete	T	6	6,0	Homo	-	-	-	-	T	13	13,0	Homo	-	-	-	-	C	2	0,2	Homo	-	-	-	-	T	3	3,0	Homo
TRINITY_DN34928_c0_g1	K02365	ESP1	2470	A	C	A	4	4,0	Homo	A,C	7	3,4	Hete	A,C	7	3,4	Hete	A	3	3,0	Homo	A	5	5,0	Homo	A	9	9,0	Homo	-	-	-	-	A,C	2	0,2	Hete	-	-	-	-	-	-	-	-
TRINITY_DN34928_c0_g1	K02365	ESP1	2476	T	A	T	5	5,0	Homo	T,A	9	4,5	Hete	T,A	7	3,4	Hete	T	5	5,0	Homo	T	5	5,0	Homo	T	14	14,0	Homo	-	-	-	-	T,A	2	0,2	Hete	-	-	-	-	-	-	-	-
TRINITY_DN34928_c0_g1	K02365	ESP1	2487	T	C	T	4	4,0	Homo	T,C	12	5,7	Hete	T,C	8	4,4	Hete	T	3	3,0	Homo	T	7	7,0	Homo	T	14	14,0	Homo	T,C	1	0,1	Hete	C	2	0,2	Homo	-	-	-	-	-	-	-	-
TRINITY_DN34928_c0_g1	K02365	ESP1	2602	C	T	C	2	2,0	Homo	C,T	10	3,7	Hete	C,T	8	6,2	Hete	C	7	7,0	Homo	C	4	4,0	Homo	C	8	8,0	Homo	C,T	1	0,1	Hete	-	-	-	-	-	-	-	-	C	3	3,0	Homo
TRINITY_DN34928_c0_g1	K02365	ESP1	2617	G	T	G	2	2,0	Homo	G,T	10	3,7	Hete	G,T	9	7,2	Hete	G	7	7,0	Homo	G	4	4,0	Homo	G	7	7,0	Homo	G,T	1	0,1	Hete	-	-	-	-	-	-	-	-	G	3	3,0	Homo
TRINITY_DN34928_c0_g1	K02365	ESP1	2620	G	A	G	2	2,0	Homo	G,A	10	3,7	Hete	G,A	9	7,2	Hete	G	7	7,0	Homo	G	4	4,0	Homo	G	7	7,0	Homo	G,A	1	0,1	Hete	-	-	-	-	-	-	-	-	G	3	3,0	Homo
TRINITY_DN34928_c0_g1	K02365	ESP1	2664	C	T	C	2	2,0	Homo	C,T	7	1,6	Hete	C,T	12	9,3	Hete	C	6	6,0	Homo	C	2	2,0	Homo	C	8	8,0	Homo	C,T	1	0,1	Hete	-	-	-	-	-	-	-	-	C	3	3,0	Homo
TRINITY_DN34928_c0_g1	K02365	ESP1	2857	T	A	T	6	6,0	Homo	T,A	4	1,3	Hete	T,A	9	4,5	Hete	T	10	10,0	Homo	-	-	-	-	T	1	1,0	Homo	-	-	-	-	-	-	-	-	-	-	-	-	T	1	1,0	Homo
TRINITY_DN34928_c0_g1	K02365	ESP1	2898	A	G	A	2	2,0	Homo	A	1	1,0	Homo	A,G	9	4,5	Hete	A	9	9,0	Homo	-	-	-	-	A	1	1,0	Homo	-	-	-	-	-	-	-	-	-	-	-	-	-	-	-	-
TRINITY_DN34928_c0_g1	K02365	ESP1	2956	G	A	G	4	4,0	Homo	G,A	6	3,3	Hete	G,A	5	4,1	Hete	G	8	8,0	Homo	G	2	2,0	Homo	G	4	4,0	Homo	-	-	-	-	-	-	-	-	-	-	-	-	G	1	1,0	Homo
TRINITY_DN34928_c0_g1	K02365	ESP1	3028	A	C	A	3	3,0	Homo	A,C	5	2,3	Hete	A,C	5	4,1	Hete	A	5	5,0	Homo	A	4	4,0	Homo	A	7	7,0	Homo	-	-	-	-	-	-	-	-	-	-	-	-	A	1	1,0	Homo
TRINITY_DN34928_c0_g1	K02365	ESP1	3132	T	A	T	4	4,0	Homo	A	6	0,6	Homo	T	6	6,0	Homo	T	3	3,0	Homo	T	4	4,0	Homo	T	9	9,0	Homo	T,A	2	1,1	Hete	T	1	1,0	Homo	-	-	-	-	-	-	-	-
TRINITY_DN34928_c0_g1	K02365	ESP1	3333	G	T	G	3	3,0	Homo	T	6	0,6	Homo	G,T	5	4,1	Hete	G	3	3,0	Homo	G	2	2,0	Homo	G	9	9,0	Homo	G	2	2,0	Homo	G	2	2,0	Homo	-	-	-	-	G	2	2,0	Homo
TRINITY_DN34928_c0_g1	K02365	ESP1	3359	G	A	G	3	3,0	Homo	A	6	0,6	Homo	G,A	6	4,2	Hete	G	3	3,0	Homo	G	1	1,0	Homo	G	9	9,0	Homo	G	1	1,0	Homo	G	2	2,0	Homo	-	-	-	-	G	2	2,0	Homo
TRINITY_DN34928_c0_g1	K02365	ESP1	3399	T	A	T	1	1,0	Homo	A	6	0,6	Homo	T,A	5	4,1	Hete	T	1	1,0	Homo	-	-	-	-	T	6	6,0	Homo	-	-	-	-	T	1	1,0	Homo	-	-	-	-	T	2	2,0	Homo
TRINITY_DN34928_c0_g1	K02365	ESP1	3534	C	T	C	10	10,0	Homo	C,T	4	1,3	Hete	C,T	5	2,3	Hete	C	7	7,0	Homo	C	1	1,0	Homo	C	7	7,0	Homo	C,T	2	1,1	Hete	-	-	-	-	-	-	-	-	-	-	-	-
TRINITY_DN34928_c0_g1	K02365	ESP1	3571	A	G	A	11	11,0	Homo	A,G	5	1,4	Hete	A,G	7	2,5	Hete	A	10	10,0	Homo	A	1	1,0	Homo	A	9	9,0	Homo	A	1	1,0	Homo	-	-	-	-	-	-	-	-	-	-	-	-
TRINITY_DN34928_c0_g1	K02365	ESP1	3649	A	G	A	11	11,0	Homo	A,G	7	1,6	Hete	A,G	7	2,5	Hete	A	10	10,0	Homo	-	-	-	-	A	7	7,0	Homo	-	-	-	-	-	-	-	-	-	-	-	-	A	2	2,0	Homo
TRINITY_DN34928_c0_g1	K02365	ESP1	3706	A	G	A	4	4,0	Homo	G	4	0,4	Homo	A,G	5	1,4	Hete	A	5	5,0	Homo	-	-	-	-	A	3	3,0	Homo	-	-	-	-	-	-	-	-	-	-	-	-	A	2	2,0	Homo
TRINITY_DN34928_c0_g1	K02365	ESP1	3715	T	C	T	3	3,0	Homo	C	6	0,6	Homo	T,C	5	1,4	Hete	T	5	5,0	Homo	-	-	-	-	T	4	4,0	Homo	-	-	-	-	-	-	-	-	-	-	-	-	T	2	2,0	Homo
TRINITY_DN34928_c0_g1	K02365	ESP1	3763	G	A	G	5	5,0	Homo	A	4	0,4	Homo	G,A	5	3,2	Hete	G	2	2,0	Homo	G	1	1,0	Homo	G	2	2,0	Homo	-	-	-	-	-	-	-	-	-	-	-	-	G	2	2,0	Homo
TRINITY_DN34928_c0_g1	K02365	ESP1	3765	C	T	C	5	5,0	Homo	T	4	0,4	Homo	C,T	5	3,2	Hete	C	2	2,0	Homo	C	1	1,0	Homo	C	2	2,0	Homo	-	-	-	-	-	-	-	-	-	-	-	-	C	2	2,0	Homo
TRINITY_DN34928_c0_g1	K02365	ESP1	3887	T	C	T	3	3,0	Homo	T,C	5	4,1	Hete	T,C	6	3,3	Hete	T	4	4,0	Homo	T	2	2,0	Homo	T	5	5,0	Homo	T,C	4	2,2	Hete	T,C	1	0,1	Hete	-	-	-	-	-	-	-	-
TRINITY_DN34928_c0_g1	K02365	ESP1	3991	C	T	C	1	1,0	Homo	C,T	5	4,1	Hete	C,T	4	1,3	Hete	C	4	4,0	Homo	C	1	1,0	Homo	C	5	5,0	Homo	C,T	2	0,2	Hete	C,T	2	0,2	Hete	-	-	-	-	C	1	1,0	Homo
TRINITY_DN34928_c0_g1	K02365	ESP1	4045	A	C	A	1	1,0	Homo	A,C	2	1,1	Hete	C	5	0,5	Homo	A	3	3,0	Homo	A	1	1,0	Homo	A	8	8,0	Homo	C	2	0,2	Homo	C	2	0,2	Homo	-	-	-	-	A	1	1,0	Homo
TRINITY_DN34928_c0_g1	K02365	ESP1	4129	T	G	T	1	1,0	Homo	T,G	1	0,1	Hete	T,G	11	3,8	Hete	T	2	2,0	Homo	T	3	3,0	Homo	T	8	8,0	Homo	T	2	2,0	Homo	-	-	-	-	-	-	-	-	-	-	-	-
TRINITY_DN34928_c0_g1	K02365	ESP1	4178	A	G	G	1	0,1	Homo	G	2	0,2	Homo	A,G	10	3,7	Hete	A,G	3	2,1	Hete	A,G	3	2,1	Hete	A,G	8	7,1	Hete	G	2	0,2	Homo	-	-	-	-	-	-	-	-	-	-	-	-
TRINITY_DN34928_c0_g1	K02365	ESP1	4416	C	T	C	3	3,0	Homo	C,T	11	3,8	Hete	C,T	5	1,4	Hete	C	8	8,0	Homo	C	1	1,0	Homo	C	18	18,0	Homo	C,T	1	0,1	Hete	C,T	1	0,1	Hete	-	-	-	-	-	-	-	-
TRINITY_DN34928_c0_g1	K02365	ESP1	4516	A	G	A	4	4,0	Homo	A,G	12	4,8	Hete	A,G	3	1,2	Hete	A	6	6,0	Homo	A	1	1,0	Homo	A	13	13,0	Homo	A,G	1	0,1	Hete	-	-	-	-	-	-	-	-	-	-	-	-
TRINITY_DN34928_c0_g1	K02365	ESP1	4675	G	C	G	4	4,0	Homo	G,C	10	8,2	Hete	C	5	0,5	Homo	G	2	2,0	Homo	G	2	2,0	Homo	G	5	5,0	Homo	G,C	1	0,1	Hete	-	-	-	-	-	-	-	-	G	3	3,0	Homo
TRINITY_DN34928_c0_g1	K02365	ESP1	5104	C	A	C	3	3,0	Homo	C,A	7	3,4	Hete	C,A	3	1,2	Hete	-	-	-	-	-	-	-	-	C	11	11,0	Homo	-	-	-	-	-	-	-	-	C,A	1	0,1	Hete	-	-	-	-
TRINITY_DN34928_c0_g1	K02365	ESP1	5113	G	A	G	3	3,0	Homo	G,A	8	3,5	Hete	G,A	3	1,2	Hete	-	-	-	-	-	-	-	-	G	11	11,0	Homo	-	-	-	-	-	-	-	-	G,A	1	0,1	Hete	-	-	-	-
TRINITY_DN34928_c0_g1	K02365	ESP1	5167	A	G	A	4	4,0	Homo	G	5	0,5	Homo	A,G	3	2,1	Hete	-	-	-	-	A	1	1,0	Homo	A	4	4,0	Homo	-	-	-	-	-	-	-	-	A,G	1	0,1	Hete	-	-	-	-
TRINITY_DN34928_c0_g1	K02365	ESP1	5195	T	C	T	3	3,0	Homo	T	5	5,0	Homo	T,C	4	2,2	Hete	T	2	2,0	Homo	T	1	1,0	Homo	T	4	4,0	Homo	-	-	-	-	-	-	-	-	T	1	1,0	Homo	-	-	-	-
TRINITY_DN34928_c0_g1	K02365	ESP1	5215	A	G	A	4	4,0	Homo	G	7	0,7	Homo	A,G	4	2,2	Hete	A	2	2,0	Homo	A	1	1,0	Homo	A	4	4,0	Homo	-	-	-	-	-	-	-	-	A,G	1	0,1	Hete	-	-	-	-
TRINITY_DN34928_c0_g1	K02365	ESP1	5344	A	G	A	4	4,0	Homo	A,G	9	2,7	Hete	A,G	2	0,2	Hete	-	-	-	-	-	-	-	-	A	7	7,0	Homo	A	1	1,0	Homo	-	-	-	-	-	-	-	-	A	2	2,0	Homo
TRINITY_DN34928_c0_g1	K02365	ESP1	5353	A	T	A	4	4,0	Homo	A,T	9	2,7	Hete	-	-	-	-	-	-	-	-	-	-	-	-	A	7	7,0	Homo	A	1	1,0	Homo	-	-	-	-	-	-	-	-	A	2	2,0	Homo
TRINITY_DN34928_c0_g1	K02365	ESP1	5440	G	A	G	2	2,0	Homo	G,A	8	2,6	Hete	-	-	-	-	-	-	-	-	G	1	1,0	Homo	G	5	5,0	Homo	-	-	-	-	-	-	-	-	-	-	-	-	G	2	2,0	Homo
TRINITY_DN34928_c0_g1	K02365	ESP1	5649	A	G	A	1	1,0	Homo	A,G	9	5,4	Hete	A,G	5	2,3	Hete	A	4	4,0	Homo	A	1	1,0	Homo	A	4	4,0	Homo	-	-	-	-	-	-	-	-	-	-	-	-	-	-	-	-
TRINITY_DN34928_c0_g1	K02365	ESP1	5728	C	T	C	4	4,0	Homo	C	6	6,0	Homo	T	5	0,5	Homo	C	6	6,0	Homo	C	1	1,0	Homo	C	6	6,0	Homo	C,T	3	2,1	Hete	-	-	-	-	-	-	-	-	-	-	-	-
TRINITY_DN34928_c0_g1	K02365	ESP1	5756	G	A	G	4	4,0	Homo	G,A	9	5,4	Hete	A	6	0,6	Homo	G	5	5,0	Homo	G	1	1,0	Homo	G	6	6,0	Homo	G,A	2	1,1	Hete	-	-	-	-	-	-	-	-	-	-	-	-
TRINITY_DN34928_c0_g1	K02365	ESP1	5863	G	T	G	3	3,0	Homo	G,T	7	3,4	Hete	T	6	0,6	Homo	G	6	6,0	Homo	G	3	3,0	Homo	G	8	8,0	Homo	-	-	-	-	-	-	-	-	-	-	-	-	-	-	-	-
TRINITY_DN34928_c0_g1	K02365	ESP1	5967	A	C	A	3	3,0	Homo	A,C	10	3,7	Hete	A,C	6	2,4	Hete	A	1	1,0	Homo	A	1	1,0	Homo	A	3	3,0	Homo	A,C	1	0,1	Hete	-	-	-	-	-	-	-	-	-	-	-	-
TRINITY_DN34928_c0_g1	K02365	ESP1	5998	A	G	G	6	0,6	Homo	A,G	14	9,5	Hete	A,G	14	11,3	Hete	G	1	0,1	Homo	G	2	0,2	Homo	G	3	0,3	Homo	A,G	1	1,0	Hete	-	-	-	-	-	-	-	-	-	-	-	-
TRINITY_DN34928_c0_g1	K02365	ESP1	6148	C	T	C	4	4,0	Homo	C,T	9	3,6	Hete	C,T	5	4,1	Hete	C	5	5,0	Homo	C	1	1,0	Homo	C	8	8,0	Homo	C	1	1,0	Homo	-	-	-	-	-	-	-	-	-	-	-	-
TRINITY_DN34928_c0_g1	K02365	ESP1	6343	A	G	A	4	4,0	Homo	A,G	2	1,1	Hete	A,G	5	3,2	Hete	-	-	-	-	-	-	-	-	A	3	3,0	Homo	-	-	-	-	-	-	-	-	-	-	-	-	A	2	2,0	Homo
TRINITY_DN34928_c0_g1	K02365	ESP1	6436	A	G	-	-	-	-	A,G	3	1,2	Hete	A,G	3	1,2	Hete	A	1	1,0	Homo	-	-	-	-	A	3	3,0	Homo	-	-	-	-	-	-	-	-	-	-	-	-	A	2	2,0	Homo
TRINITY_DN34928_c0_g1	K02365	ESP1	6493	C	G	-	-	-	-	C,G	3	1,2	Hete	C,G	3	2,1	Hete	C	1	1,0	Homo	-	-	-	-	C	1	1,0	Homo	-	-	-	-	-	-	-	-	C,G	1	0,1	Hete	C	2	2,0	Homo
TRINITY_DN35960_c2_g1	K00665	FASN	351	C	T	C,T	157	87,70	Hete	C	61	61,0	Homo	C	30	30,0	Homo	C	675	675,0	Homo	C	378	378,0	Homo	C,T	22	7,15	Hete	C	703	703,0	Homo	C	175	175,0	Homo	C	299	299,0	Homo	C,T	647	316,331	Hete
TRINITY_DN35960_c2_g1	K00665	FASN	446	A	C	A,C	173	90,83	Hete	A	45	45,0	Homo	A	25	25,0	Homo	A	594	594,0	Homo	A	384	384,0	Homo	A,C	17	5,12	Hete	A	627	627,0	Homo	A	172	172,0	Homo	A	314	314,0	Homo	A,C	538	236,302	Hete
TRINITY_DN35960_c2_g1	K00665	FASN	447	T	C	T,C	175	91,84	Hete	T	47	46,1	Homo	T	26	26,0	Homo	T	601	601,0	Homo	T	390	389,1	Homo	T,C	16	4,12	Hete	T	644	642,2	Homo	T	176	176,0	Homo	T	316	316,0	Homo	T,C	540	239,301	Hete
TRINITY_DN35960_c2_g1	K00665	FASN	769	G	A	G,A	190	91,99	Hete	G	30	30,0	Homo	G	22	22,0	Homo	G	668	668,0	Homo	G	310	310,0	Homo	G,A	15	9,6	Hete	G	673	673,0	Homo	G	180	179,0	Homo	G	346	346,0	Homo	G,A	633	324,309	Hete
TRINITY_DN35960_c2_g1	K00665	FASN	967	C	T	C,T	138	70,68	Hete	C	45	45,0	Homo	C	20	20,0	Homo	C	554	554,0	Homo	C	286	286,0	Homo	C,T	7	5,2	Hete	C	725	725,0	Homo	C	154	154,0	Homo	C	239	239,0	Homo	C,T	528	262,265	Hete
TRINITY_DN35960_c2_g1	K00665	FASN	1005	A	G	A,G	110	60,50	Hete	A	42	42,0	Homo	A	16	16,0	Homo	A	504	504,0	Homo	A	267	267,0	Homo	A,G	7	6,1	Hete	A	733	733,0	Homo	A	142	142,0	Homo	A	230	230,0	Homo	A,G	611	310,301	Hete
TRINITY_DN35960_c2_g1	K00665	FASN	1044	G	A	G,A	123	66,57	Hete	G	33	33,0	Homo	G	13	13,0	Homo	G	552	552,0	Homo	G	289	289,0	Homo	G,A	7	6,1	Hete	G	751	750,0	Homo	G	146	146,0	Homo	G	259	259,0	Homo	G,A	644	346,298	Hete
TRINITY_DN35960_c2_g1	K00665	FASN	1365	A	G	A,G	150	50,100	Hete	A	55	55,0	Homo	A	24	24,0	Homo	A	553	553,0	Homo	A	251	251,0	Homo	A,G	15	4,11	Hete	A	688	687,0	Homo	A	166	166,0	Homo	A	315	315,0	Homo	A,G	694	312,382	Hete
TRINITY_DN35960_c2_g1	K00665	FASN	1695	A	T	A,T	169	86,83	Hete	A	39	39,0	Homo	A	30	30,0	Homo	A	659	659,0	Homo	A	313	313,0	Homo	A,T	10	7,3	Hete	A	750	750,0	Homo	A	147	147,0	Homo	A	396	396,0	Homo	A,T	704	301,403	Hete
TRINITY_DN35960_c2_g1	K00665	FASN	1734	C	T	C,T	187	92,95	Hete	C	31	31,0	Homo	C	29	29,0	Homo	C	698	698,0	Homo	C	335	335,0	Homo	C,T	12	9,3	Hete	C	702	702,0	Homo	C	177	177,0	Homo	C	413	412,1	Homo	C,T	722	314,408	Hete
TRINITY_DN35960_c2_g1	K00665	FASN	1831	C	T	C,T	159	81,78	Hete	C	34	33,1	Homo	C	19	19,0	Homo	C	628	628,0	Homo	C	283	282,1	Homo	C,T	10	6,4	Hete	C	738	738,0	Homo	C	154	154,0	Homo	C	364	364,0	Homo	C,T	610	293,317	Hete
TRINITY_DN35960_c2_g1	K00665	FASN	1909	G	A	G,A	142	80,62	Hete	G	44	43,1	Homo	G	18	18,0	Homo	G	560	560,0	Homo	G	247	247,0	Homo	G,A	14	5,9	Hete	G	657	657,0	Homo	G	147	147,0	Homo	G	309	309,0	Homo	G,A	597	282,315	Hete
TRINITY_DN35960_c2_g1	K00665	FASN	2208	C	A	C,A	153	83,70	Hete	C	51	51,0	Homo	C	24	24,0	Homo	C	643	643,0	Homo	C	285	285,0	Homo	C,A	16	9,7	Hete	C	750	750,0	Homo	C	159	159,0	Homo	C	389	389,0	Homo	C,A	660	349,311	Hete
TRINITY_DN35960_c2_g1	K00665	FASN	2244	C	T	C,T	165	85,80	Hete	C	57	57,0	Homo	C	27	27,0	Homo	C	684	684,0	Homo	C	303	302,0	Homo	C,T	8	5,3	Hete	C	716	716,0	Homo	C	170	170,0	Homo	C	401	401,0	Homo	C,T	733	404,329	Hete
TRINITY_DN35960_c2_g1	K00665	FASN	2433	C	T	C,T	188	93,95	Hete	C	34	34,0	Homo	C	22	22,0	Homo	C	653	653,0	Homo	C	287	287,0	Homo	C,T	13	4,9	Hete	C	739	739,0	Homo	C	155	155,0	Homo	C	397	397,0	Homo	C,T	711	343,368	Hete
TRINITY_DN35960_c2_g1	K00665	FASN	2757	C	A	C,A	270	134,136	Hete	C	48	48,0	Homo	C	38	38,0	Homo	C	706	705,0	Homo	C	474	474,0	Homo	C,A	17	9,8	Hete	C	747	746,0	Homo	C	258	258,0	Homo	C	539	539,0	Homo	C,A	694	327,367	Hete
TRINITY_DN35960_c2_g1	K00665	FASN	2760	G	A	G,A	268	133,135	Hete	G	49	49,0	Homo	G	39	39,0	Homo	G	711	711,0	Homo	G	472	472,0	Homo	G,A	17	8,8	Hete	G	750	749,1	Homo	G	261	261,0	Homo	G	544	544,0	Homo	G,A	694	325,369	Hete
TRINITY_DN35960_c2_g1	K00665	FASN	2793	C	T	C,T	284	143,141	Hete	C	52	52,0	Homo	C	41	41,0	Homo	C	723	723,0	Homo	C	480	479,0	Homo	C,T	20	9,11	Hete	C	763	763,0	Homo	C	270	270,0	Homo	C	577	577,0	Homo	C,T	716	345,370	Hete
TRINITY_DN35960_c2_g1	K00665	FASN	2905	A	G	A,G	195	91,104	Hete	A	43	43,0	Homo	A	31	31,0	Homo	A	690	690,0	Homo	A	368	367,1	Homo	A,G	12	5,7	Hete	A	762	762,0	Homo	A	145	145,0	Homo	A	459	459,0	Homo	A,G	668	338,330	Hete
TRINITY_DN35960_c2_g1	K00665	FASN	3014	T	C	T,C	241	134,107	Hete	T	53	53,0	Homo	T	32	32,0	Homo	T	684	684,0	Homo	T	431	431,0	Homo	T,C	12	7,5	Hete	T	743	743,0	Homo	T	208	208,0	Homo	T	576	576,0	Homo	T,C	709	380,329	Hete
TRINITY_DN35960_c2_g1	K00665	FASN	3153	T	G	T,G	201	109,91	Hete	T	58	57,1	Homo	T	26	26,0	Homo	T	702	702,0	Homo	T	382	382,0	Homo	T,G	13	8,5	Hete	T	719	719,0	Homo	T	222	222,0	Homo	T	587	587,0	Homo	T,G	713	395,318	Hete
TRINITY_DN35960_c2_g1	K00665	FASN	3186	G	T	G,T	200	107,93	Hete	G	58	57,1	Homo	G	28	28,0	Homo	G	685	685,0	Homo	G	407	407,0	Homo	G,T	12	8,4	Hete	G	741	741,0	Homo	G	221	221,0	Homo	G	581	581,0	Homo	G,T	696	364,332	Hete
TRINITY_DN35960_c2_g1	K00665	FASN	3213	A	G	A,G	188	93,95	Hete	A	49	48,1	Homo	A	26	26,0	Homo	A	595	595,0	Homo	A	375	375,0	Homo	A,G	11	7,4	Hete	A	640	640,0	Homo	A	182	182,0	Homo	A	548	547,1	Homo	A,G	620	295,325	Hete
TRINITY_DN35960_c2_g1	K00665	FASN	3260	C	G	C,G	159	83,76	Hete	C	40	39,1	Homo	C	31	31,0	Homo	C	514	514,0	Homo	C	285	285,0	Homo	C,G	12	5,7	Hete	C	754	754,0	Homo	C	155	155,0	Homo	C	442	442,0	Homo	C,G	581	290,291	Hete
TRINITY_DN35960_c2_g1	K00665	FASN	3324	T	C	T,C	190	97,93	Hete	T	37	37,0	Homo	T	30	30,0	Homo	T	611	611,0	Homo	T	295	295,0	Homo	T,C	10	3,7	Hete	T	750	748,1	Homo	T	178	178,0	Homo	T	402	401,0	Homo	T,C	692	301,391	Hete
TRINITY_DN35960_c2_g1	K00665	FASN	3375	C	T	C,T	222	108,114	Hete	C	39	38,1	Homo	C	31	31,0	Homo	C	674	674,0	Homo	C	367	367,0	Homo	C,T	13	6,7	Hete	C	694	694,0	Homo	C	213	212,1	Homo	C	466	466,0	Homo	C,T	698	317,381	Hete
TRINITY_DN35960_c2_g1	K00665	FASN	3402	G	A	G,A	256	124,132	Hete	G	45	44,1	Homo	G	28	28,0	Homo	G	693	693,0	Homo	G	400	400,0	Homo	G,A	19	9,10	Hete	G	734	734,0	Homo	G	228	228,0	Homo	G	536	536,0	Homo	G,A	710	309,401	Hete
TRINITY_DN35960_c2_g1	K00665	FASN	3603	C	T	C	226	226,0	Homo	C	44	44,0	Homo	C	26	26,0	Homo	C	690	690,0	Homo	C	361	361,0	Homo	C	21	21,0	Homo	C	725	724,1	Homo	C,T	192	103,89	Hete	C,T	489	263,226	Hete	C	739	739,0	Homo
TRINITY_DN35960_c2_g1	K00665	FASN	3637	A	C	A,C	220	113,107	Hete	A	45	44,1	Homo	A	30	30,0	Homo	A	694	694,0	Homo	A	371	371,0	Homo	A,C	18	9,9	Hete	A	743	743,0	Homo	A	214	214,0	Homo	A	519	518,1	Homo	A,C	692	322,370	Hete
TRINITY_DN35960_c2_g1	K00665	FASN	3694	G	A	G,A	259	129,130	Hete	G	68	67,1	Homo	G	31	31,0	Homo	G	664	664,0	Homo	G	487	487,0	Homo	G,A	29	12,17	Hete	G	709	708,1	Homo	G	276	276,0	Homo	G	642	642,0	Homo	G,A	686	337,349	Hete
TRINITY_DN35960_c2_g1	K00665	FASN	4002	G	A	G,A	290	143,147	Hete	G	86	86,0	Homo	G	48	48,0	Homo	G	705	705,0	Homo	G	523	523,0	Homo	G,A	22	6,16	Hete	G	735	735,0	Homo	G	317	317,0	Homo	G	693	693,0	Homo	G,A	709	349,360	Hete
TRINITY_DN35960_c2_g1	K00665	FASN	4080	T	C	T,C	294	128,166	Hete	T	62	62,0	Homo	T	35	35,0	Homo	T	715	715,0	Homo	T	464	464,0	Homo	T,C	19	8,11	Hete	T	743	743,0	Homo	T	279	279,0	Homo	T	668	667,0	Homo	T,C	743	336,407	Hete
TRINITY_DN35960_c2_g1	K00665	FASN	4399	A	G	A,G	179	94,85	Hete	A	35	35,0	Homo	A	20	20,0	Homo	A	606	606,0	Homo	A	340	340,0	Homo	A,G	6	4,2	Hete	A	732	732,0	Homo	A	168	168,0	Homo	A	456	456,0	Homo	A,G	665	363,302	Hete
TRINITY_DN35960_c2_g1	K00665	FASN	4403	G	C	G,C	183	98,85	Hete	G	37	37,0	Homo	G	21	21,0	Homo	G	636	635,0	Homo	G	347	347,0	Homo	G,C	6	4,2	Hete	G	758	758,0	Homo	G	176	176,0	Homo	G	448	448,0	Homo	G,C	676	378,296	Hete
TRINITY_DN35960_c2_g1	K00665	FASN	4728	C	G	C,G	226	122,104	Hete	C	45	45,0	Homo	C	24	24,0	Homo	C	493	493,0	Homo	C	389	389,0	Homo	C,G	8	5,3	Hete	C	740	740,0	Homo	C	227	227,0	Homo	C	546	545,0	Homo	C,G	540	271,269	Hete
TRINITY_DN35960_c2_g1	K00665	FASN	4935	G	A	G,A	249	121,128	Hete	G	45	44,1	Homo	G	36	36,0	Homo	G	738	738,0	Homo	G	432	432,0	Homo	G,A	11	5,6	Hete	G	779	779,0	Homo	G	211	211,0	Homo	G	628	627,0	Homo	G,A	731	363,368	Hete
TRINITY_DN35960_c2_g1	K00665	FASN	4974	T	C	T,C	238	125,113	Hete	T	43	42,1	Homo	T	38	38,0	Homo	T	691	689,2	Homo	T	379	379,0	Homo	T,C	10	4,6	Hete	T	747	747,0	Homo	T	206	206,0	Homo	T	635	635,0	Homo	T,C	747	356,391	Hete
TRINITY_DN35960_c2_g1	K00665	FASN	4998	G	C	G,C	249	129,120	Hete	G	46	45,1	Homo	G	35	35,0	Homo	G	706	706,0	Homo	G	386	386,0	Homo	G,C	8	3,5	Hete	G	758	757,0	Homo	G	205	205,0	Homo	G	635	634,1	Homo	G,C	744	349,395	Hete
TRINITY_DN35960_c2_g1	K00665	FASN	5145	C	T	C,T	355	169,186	Hete	C	73	73,0	Homo	C	53	53,0	Homo	C	744	744,0	Homo	C	580	579,0	Homo	C,T	14	12,2	Hete	C	758	758,0	Homo	C	311	310,0	Homo	C	736	736,0	Homo	C,T	737	349,388	Hete
TRINITY_DN35960_c2_g1	K00665	FASN	5448	C	A	C,A	379	215,164	Hete	C	83	83,0	Homo	C	57	57,0	Homo	C	756	756,0	Homo	C	666	665,0	Homo	C,A	28	18,10	Hete	C	770	769,0	Homo	C	368	368,0	Homo	C	743	743,0	Homo	C,A	686	361,325	Hete
TRINITY_DN35960_c2_g1	K00665	FASN	5466	G	A	G,A	392	234,158	Hete	G	86	86,0	Homo	G	63	63,0	Homo	G	751	751,0	Homo	G	688	688,0	Homo	G,A	28	18,10	Hete	G	758	758,0	Homo	G	392	392,0	Homo	G	736	734,2	Homo	G,A	696	395,301	Hete
TRINITY_DN35960_c2_g1	K00665	FASN	5529	A	G	A,G	310	223,86	Hete	A	75	75,0	Homo	A	56	56,0	Homo	A	596	596,0	Homo	A	622	621,0	Homo	A,G	18	13,5	Hete	A	687	687,0	Homo	A	378	377,1	Homo	A	616	615,0	Homo	A,G	589	380,209	Hete
TRINITY_DN35960_c2_g1	K00665	FASN	5535	A	G	A,G	221	151,70	Hete	A	52	52,0	Homo	A	31	31,0	Homo	A	620	618,1	Homo	A	362	362,0	Homo	A,G	11	8,3	Hete	A	735	735,0	Homo	A	240	240,0	Homo	A	608	607,1	Homo	A,G	610	395,215	Hete
TRINITY_DN35960_c2_g1	K00665	FASN	5568	A	G	A,G	264	183,81	Hete	A	58	58,0	Homo	A	37	37,0	Homo	A	724	723,0	Homo	A	433	433,0	Homo	A,G	13	10,3	Hete	A	760	760,0	Homo	A	273	273,0	Homo	A	709	709,0	Homo	A,G	725	450,275	Hete
TRINITY_DN35960_c2_g1	K00665	FASN	5576	G	A	G,A	295	191,104	Hete	G	54	54,0	Homo	G	35	35,0	Homo	G	728	728,0	Homo	G	423	423,0	Homo	G,A	16	11,5	Hete	G	749	749,0	Homo	G	272	272,0	Homo	G	701	701,0	Homo	G,A	717	431,286	Hete
TRINITY_DN35960_c2_g1	K00665	FASN	5665	A	G	G	325	0,325	Homo	A	55	54,1	Homo	A	43	43,0	Homo	A,G	744	311,433	Hete	A,G	453	211,242	Hete	G	16	0,16	Homo	A	766	766,0	Homo	G	263	2,261	Homo	G	720	0,720	Homo	G	729	0,728	Homo
TRINITY_DN35960_c2_g1	K00665	FASN	5793	C	T	C,T	317	177,140	Hete	C	52	51,1	Homo	C	38	38,0	Homo	C	734	734,0	Homo	C	428	428,0	Homo	C,T	13	8,5	Hete	C	764	764,0	Homo	C	251	250,0	Homo	C	680	678,1	Homo	C,T	752	332,419	Hete
TRINITY_DN35960_c2_g1	K00665	FASN	5841	A	T	A,T	230	118,112	Hete	A	44	43,1	Homo	A	20	20,0	Homo	A	606	606,0	Homo	A	336	336,0	Homo	A,T	15	7,8	Hete	A	692	692,0	Homo	A	182	182,0	Homo	A	594	593,0	Homo	A,T	578	252,326	Hete
TRINITY_DN35960_c2_g1	K00665	FASN	5860	T	C	T,C	250	123,127	Hete	T	46	45,1	Homo	T	19	19,0	Homo	T	635	635,0	Homo	T	330	330,0	Homo	T,C	17	7,10	Hete	T	750	750,0	Homo	T	174	174,0	Homo	T	581	581,0	Homo	T,C	620	268,352	Hete
TRINITY_DN35960_c2_g1	K00665	FASN	6061	C	G	C,G	267	115,151	Hete	C	39	39,0	Homo	C	24	24,0	Homo	C	677	677,0	Homo	C	346	344,0	Homo	C,G	13	3,10	Hete	C	758	758,0	Homo	C	199	199,0	Homo	C	578	578,0	Homo	C,G	729	294,435	Hete
TRINITY_DN35960_c2_g1	K00665	FASN	6151	G	C	G,C	275	128,147	Hete	G	50	50,0	Homo	G	17	17,0	Homo	G	718	718,0	Homo	G	381	381,0	Homo	G,C	14	6,8	Hete	G	737	737,0	Homo	G	219	219,0	Homo	G	649	649,0	Homo	G,C	712	297,415	Hete
TRINITY_DN35960_c2_g1	K00665	FASN	6234	C	T	C,T	337	177,160	Hete	C	63	63,0	Homo	C	36	36,0	Homo	C	678	677,0	Homo	C	492	492,0	Homo	C,T	13	6,7	Hete	C	768	768,0	Homo	C	291	291,0	Homo	C	670	670,0	Homo	C,T	734	358,376	Hete
TRINITY_DN35960_c2_g1	K00665	FASN	6348	G	A	G,A	319	163,156	Hete	G	53	53,0	Homo	G	29	29,0	Homo	G	714	714,0	Homo	G	441	441,0	Homo	G,A	9	4,5	Hete	G	751	751,0	Homo	G	289	289,0	Homo	G	656	655,0	Homo	G,A	717	352,365	Hete
TRINITY_DN35960_c2_g1	K00665	FASN	6383	G	A	G,A	235	103,132	Hete	G	37	36,1	Homo	G	15	14,1	Homo	G	645	643,2	Homo	G	289	288,1	Homo	G,A	7	1,6	Hete	G	749	748,1	Homo	G	175	175,0	Homo	G	607	605,2	Homo	G,A	688	303,385	Hete
TRINITY_DN35960_c2_g1	K00665	FASN	6417	C	A	C,A	230	109,121	Hete	C	37	37,0	Homo	C	24	24,0	Homo	C	654	654,0	Homo	C	336	336,0	Homo	C,A	7	1,6	Hete	C	712	712,0	Homo	C	196	196,0	Homo	C	656	656,0	Homo	C,A	655	308,347	Hete
TRINITY_DN35960_c2_g1	K00665	FASN	6606	T	C	T,C	200	85,115	Hete	T	31	31,0	Homo	T	26	26,0	Homo	T	692	692,0	Homo	T	389	389,0	Homo	T	5	5,0	Homo	T	724	724,0	Homo	T	223	223,0	Homo	T	606	606,0	Homo	T,C	717	315,402	Hete
TRINITY_DN35960_c2_g1	K00665	FASN	6952	G	T	G,T	5	4,1	Hete	G	16	16,0	Homo	G	1	1,0	Homo	G	37	37,0	Homo	G	15	15,0	Homo	-	-	-	-	G	82	82,0	Homo	G	15	15,0	Homo	G	14	14,0	Homo	G,T	15	11,4	Hete
TRINITY_DN35960_c2_g1	K00665	FASN	8319	T	G	T,G	102	65,37	Hete	T	29	29,0	Homo	T	10	10,0	Homo	T	392	392,0	Homo	T	158	158,0	Homo	T,G	4	3,1	Hete	T	756	756,0	Homo	T	83	83,0	Homo	T	343	343,0	Homo	T,G	420	207,213	Hete
TRINITY_DN35960_c2_g1	K00665	FASN	8364	G	C	G,C	209	126,82	Hete	G	49	49,0	Homo	G	19	19,0	Homo	G	770	769,1	Homo	G	325	325,0	Homo	G,C	9	6,3	Hete	G	781	780,0	Homo	G	159	159,0	Homo	G	668	668,0	Homo	G,C	747	354,393	Hete
TRINITY_DN35960_c2_g1	K00665	FASN	8452	C	A	C,A	342	200,142	Hete	C	67	67,0	Homo	C	39	39,0	Homo	C	680	680,0	Homo	C	546	546,0	Homo	C,A	15	8,7	Hete	C	459	459,0	Homo	C	281	281,0	Homo	C	669	669,0	Homo	C,A	618	286,332	Hete
TRINITY_DN35960_c2_g1	K00665	FASN	8667	C	T	C,T	331	184,147	Hete	C	52	52,0	Homo	C	31	31,0	Homo	C	625	625,0	Homo	C	382	382,0	Homo	C,T	12	6,6	Hete	C	785	785,0	Homo	C	232	232,0	Homo	C	618	618,0	Homo	C,T	619	311,308	Hete
TRINITY_DN35960_c2_g1	K00665	FASN	8924	G	A	-	-	-	-	G	10	10,0	Homo	-	-	-	-	G	7	7,0	Homo	G	1	1,0	Homo	G,A	1	0,1	Hete	G	21	21,0	Homo	G	2	2,0	Homo	G	4	4,0	Homo	G,A	6	2,4	Hete
TRINITY_DN35960_c2_g1	K00665	FASN	9094	A	C	-	-	-	-	A	8	8,0	Homo	-	-	-	-	A	11	11,0	Homo	A	3	3,0	Homo	-	-	-	-	A	5	5,0	Homo	A	3	3,0	Homo	A	3	3,0	Homo	A,C	8	3,5	Hete
TRINITY_DN35960_c2_g1	K00665	FASN	9103	T	A	-	-	-	-	T	8	8,0	Homo	-	-	-	-	T	11	11,0	Homo	T	3	3,0	Homo	-	-	-	-	T	5	5,0	Homo	T	4	4,0	Homo	T	4	4,0	Homo	T,A	8	3,5	Hete
TRINITY_DN35960_c2_g1	K00665	FASN	9138	G	A	-	-	-	-	G	8	8,0	Homo	-	-	-	-	G	12	12,0	Homo	G	3	3,0	Homo	-	-	-	-	G	7	7,0	Homo	G	3	3,0	Homo	G	4	4,0	Homo	G,A	10	3,7	Hete
TRINITY_DN35960_c2_g1	K00665	FASN	9182	A	T	-	-	-	-	A	3	3,0	Homo	-	-	-	-	A	9	9,0	Homo	-	-	-	-	-	-	-	-	A	6	6,0	Homo	A	2	2,0	Homo	A	4	4,0	Homo	A,T	6	2,4	Hete
TRINITY_DN35960_c2_g1	K00665	FASN	9218	C	A	-	-	-	-	C	1	1,0	Homo	-	-	-	-	C	7	7,0	Homo	-	-	-	-	-	-	-	-	C	5	5,0	Homo	C	2	2,0	Homo	C	2	2,0	Homo	C,A	5	3,2	Hete
TRINITY_DN35960_c2_g1	K00665	FASN	9281	A	G	G	147	0,147	Homo	A	34	34,0	Homo	A	16	16,0	Homo	A,G	619	273,346	Hete	A,G	246	121,125	Hete	G	6	0,6	Homo	A	788	788,0	Homo	A,G	138	63,75	Hete	A,G	539	260,279	Hete	G	533	0,533	Homo
TRINITY_DN35960_c2_g1	K00665	FASN	9317	C	G	C,G	286	170,116	Hete	C	53	53,0	Homo	C	25	25,0	Homo	C	787	786,0	Homo	C	419	419,0	Homo	C,G	7	6,1	Hete	C	820	820,0	Homo	C	267	267,0	Homo	C	771	771,0	Homo	C,G	777	450,327	Hete
TRINITY_DN35960_c2_g1	K00665	FASN	9329	T	C	T,C	310	186,124	Hete	T	57	57,0	Homo	T	31	31,0	Homo	T	803	803,0	Homo	T	447	447,0	Homo	T	12	10,2	Homo	T	833	833,0	Homo	T	284	284,0	Homo	T	793	793,0	Homo	T,C	786	454,332	Hete
TRINITY_DN35960_c2_g1	K00665	FASN	9380	T	C	T,C	536	307,229	Hete	T	96	96,0	Homo	T	49	49,0	Homo	T	842	842,0	Homo	T	689	689,0	Homo	T,C	30	14,16	Hete	T	871	870,1	Homo	T	454	454,0	Homo	T	827	827,0	Homo	T,C	833	475,358	Hete
TRINITY_DN35960_c2_g1	K00665	FASN	9440	G	A	G,A	539	299,240	Hete	G	105	105,0	Homo	G	54	54,0	Homo	G	563	563,0	Homo	G	606	606,0	Homo	G,A	31	12,19	Hete	G	771	769,0	Homo	G	408	408,0	Homo	G	506	506,0	Homo	G,A	597	299,298	Hete
TRINITY_DN35960_c2_g1	K00665	FASN	9445	T	A	T,A	543	294,249	Hete	T	103	103,0	Homo	T	54	54,0	Homo	T	578	578,0	Homo	T	615	615,0	Homo	T,A	32	13,19	Hete	T	779	779,0	Homo	T	410	410,0	Homo	T	518	518,0	Homo	T,A	637	310,327	Hete
TRINITY_DN35960_c2_g1	K00665	FASN	9676	C	T	C,T	684	352,332	Hete	C	146	145,1	Homo	C	85	85,0	Homo	C	766	766,0	Homo	C	710	709,1	Homo	C,T	43	24,19	Hete	C	786	786,0	Homo	C	592	592,0	Homo	C	767	767,0	Homo	C,T	763	376,387	Hete
TRINITY_DN35960_c2_g1	K00665	FASN	9961	G	A	G,A	377	256,121	Hete	G	115	115,0	Homo	G	54	54,0	Homo	G,A	706	336,370	Hete	G,A	529	256,273	Hete	G,A	17	12,5	Hete	G	749	748,0	Homo	G,A	426	211,215	Hete	G	482	470,12	Homo	G,A	711	364,347	Hete
TRINITY_DN35960_c2_g1	K00665	FASN	10000	C	G	G	259	2,257	Homo	C	134	133,1	Homo	C	58	58,0	Homo	C	690	690,0	Homo	C	497	496,1	Homo	G	8	0,8	Homo	C	715	715,0	Homo	C	376	376,0	Homo	C	583	583,0	Homo	C,G	694	334,360	Hete
TRINITY_DN35960_c2_g1	K00665	FASN	10139	C	G	C,G	9	1,8	Hete	C	3	3,0	Homo	C	1	1,0	Homo	C	58	58,0	Homo	C	19	19,0	Homo	C,G	1	0,1	Hete	C	99	99,0	Homo	C	18	18,0	Homo	C	21	21,0	Homo	C,G	52	22,30	Hete
TRINITY_DN35960_c2_g1	K00665	FASN	10142	C	T	C	8	8,0	Homo	C,T	3	1,2	Hete	C	1	1,0	Homo	C,T	62	45,17	Hete	C,T	20	15,5	Hete	C	1	1,0	Homo	C,T	94	64,30	Hete	C,T	17	11,6	Hete	C,T	23	20,3	Hete	C	52	49,3	Homo
TRINITY_DN35960_c2_g1	K00665	FASN	10143	A	C	A,C	9	8,1	Hete	A,C	3	1,2	Hete	A	1	1,0	Homo	A,C	65	48,17	Hete	A,C	20	15,5	Hete	A	1	1,0	Homo	A,C	96	68,28	Hete	A,C	18	12,6	Hete	A,C	21	19,2	Hete	A	50	46,4	Homo
TRINITY_DN32011_c0_g1	K15013	ACSBG	111	T	G	T	10	10,0	Homo	T	5	5,0	Homo	T	7	7,0	Homo	T	35	35,0	Homo	T,G	5	2,3	Hete	T	5	5,0	Homo	T	78	78,0	Homo	T,G	18	15,3	Hete	T,G	5	4,1	Hete	T	39	39,0	Homo
TRINITY_DN32011_c0_g1	K15013	ACSBG	114	C	A	C	10	10,0	Homo	C	7	7,0	Homo	C	7	7,0	Homo	C	34	34,0	Homo	C,A	5	2,3	Hete	C	5	5,0	Homo	C	78	78,0	Homo	C,A	17	14,3	Hete	C,A	5	4,1	Hete	C	40	40,0	Homo
TRINITY_DN32011_c0_g1	K15013	ACSBG	189	C	T	C	10	10,0	Homo	C	7	7,0	Homo	C	7	7,0	Homo	C	29	29,0	Homo	C,T	6	2,4	Hete	C	2	2,0	Homo	C	61	61,0	Homo	C	16	14,2	Homo	C,T	9	7,2	Hete	C	38	38,0	Homo
TRINITY_DN32011_c0_g1	K15013	ACSBG	250	C	T	C	9	9,0	Homo	C	10	10,0	Homo	C	8	8,0	Homo	C	35	35,0	Homo	C,T	6	3,3	Hete	C	3	3,0	Homo	C	74	74,0	Homo	C,T	21	14,7	Hete	C,T	11	6,5	Hete	C	52	52,0	Homo
TRINITY_DN32011_c0_g1	K15013	ACSBG	276	A	T	A	13	13,0	Homo	A	7	7,0	Homo	A	8	8,0	Homo	A	37	37,0	Homo	A,T	4	2,2	Hete	A	5	5,0	Homo	A	74	74,0	Homo	A,T	15	8,7	Hete	A,T	14	8,6	Hete	A	41	41,0	Homo
TRINITY_DN32011_c0_g1	K15013	ACSBG	292	G	A	G	14	14,0	Homo	G	8	8,0	Homo	G	8	8,0	Homo	G	36	36,0	Homo	G,A	5	2,3	Hete	G	4	4,0	Homo	G	82	82,0	Homo	G,A	16	10,6	Hete	G,A	17	9,8	Hete	G	52	52,0	Homo
TRINITY_DN32011_c0_g1	K15013	ACSBG	421	T	C	T	3	3,0	Homo	T	6	6,0	Homo	T	3	3,0	Homo	T	21	20,0	Homo	T,C	6	2,4	Hete	T	1	1,0	Homo	T	68	68,0	Homo	T,C	14	8,6	Hete	T,C	16	4,12	Hete	T	27	27,0	Homo
TRINITY_DN32011_c0_g1	K15013	ACSBG	494	A	G	A	7	7,0	Homo	A	13	13,0	Homo	A	4	4,0	Homo	A	20	20,0	Homo	A,G	11	5,6	Hete	-	-	-	-	A	51	51,0	Homo	A,G	18	8,10	Hete	A,G	16	9,7	Hete	A	24	24,0	Homo
TRINITY_DN32011_c0_g1	K15013	ACSBG	532	C	T	C	8	8,0	Homo	C	12	12,0	Homo	C	5	5,0	Homo	C	22	22,0	Homo	C,T	13	7,6	Hete	-	-	-	-	C	50	50,0	Homo	C,T	18	9,9	Hete	C,T	17	11,6	Hete	C	33	33,0	Homo
TRINITY_DN32011_c0_g1	K15013	ACSBG	766	A	G	A	10	10,0	Homo	A	6	6,0	Homo	A	6	6,0	Homo	A	20	20,0	Homo	A,G	12	9,3	Hete	-	-	-	-	A	55	55,0	Homo	A,G	9	4,5	Hete	A,G	17	10,7	Hete	A	31	31,0	Homo
TRINITY_DN32011_c0_g1	K15013	ACSBG	982	G	A	G	16	16,0	Homo	G	7	7,0	Homo	G	8	8,0	Homo	G	40	40,0	Homo	G,A	12	8,4	Hete	G	2	2,0	Homo	G	74	74,0	Homo	G,A	20	3,17	Hete	G,A	17	7,10	Hete	G	46	46,0	Homo
TRINITY_DN32011_c0_g1	K15013	ACSBG	1309	G	C	G	5	5,0	Homo	G	3	3,0	Homo	G	8	8,0	Homo	G	27	27,0	Homo	G,C	6	4,2	Hete	-	-	-	-	G	41	41,0	Homo	G,C	14	9,5	Hete	G,C	7	3,4	Hete	G	32	32,0	Homo
TRINITY_DN32011_c0_g1	K15013	ACSBG	1405	A	T	A	12	12,0	Homo	A	6	6,0	Homo	A	8	8,0	Homo	A	42	42,0	Homo	A,T	13	8,5	Hete	A	2	2,0	Homo	A	48	48,0	Homo	A,T	22	13,9	Hete	A,T	9	2,7	Hete	A	34	34,0	Homo
TRINITY_DN32011_c0_g1	K15013	ACSBG	1444	C	T	C	16	16,0	Homo	C	6	6,0	Homo	C	8	8,0	Homo	C	47	47,0	Homo	C,T	20	12,8	Hete	C	3	3,0	Homo	C	58	58,0	Homo	C,T	22	13,9	Hete	C,T	15	6,9	Hete	C	23	23,0	Homo
TRINITY_DN32011_c0_g1	K15013	ACSBG	1477	A	T	A	16	16,0	Homo	A	8	8,0	Homo	A	6	6,0	Homo	A	49	48,0	Homo	A,T	20	12,8	Hete	A	4	4,0	Homo	A	58	58,0	Homo	A,T	14	8,6	Hete	A,T	22	13,9	Hete	A	23	23,0	Homo
TRINITY_DN32011_c0_g1	K15013	ACSBG	1573	A	G	A	15	15,0	Homo	A	5	5,0	Homo	A	6	6,0	Homo	A	43	43,0	Homo	A,G	20	13,7	Hete	A	4	4,0	Homo	A	67	67,0	Homo	A,G	24	16,8	Hete	A,G	36	16,20	Hete	A	35	35,0	Homo
TRINITY_DN32011_c0_g1	K15013	ACSBG	1591	A	G	A	13	13,0	Homo	A	5	5,0	Homo	A	6	6,0	Homo	A	38	38,0	Homo	A,G	20	14,6	Hete	A	4	4,0	Homo	A	70	70,0	Homo	A,G	22	14,8	Hete	A,G	37	16,21	Hete	A	35	35,0	Homo
TRINITY_DN32011_c0_g1	K15013	ACSBG	1645	C	T	C	13	13,0	Homo	C	7	7,0	Homo	C	6	6,0	Homo	C	33	33,0	Homo	C,T	20	14,6	Hete	C	2	2,0	Homo	C	86	86,0	Homo	C	8	7,1	Homo	C,T	32	16,16	Hete	C	29	29,0	Homo
TRINITY_DN32011_c0_g1	K15013	ACSBG	1760	A	C	A	17	17,0	Homo	A	6	6,0	Homo	A	5	5,0	Homo	A	15	15,0	Homo	A,C	9	6,3	Hete	A	2	2,0	Homo	A	63	63,0	Homo	A,C	13	8,5	Hete	A,C	22	12,10	Hete	A	20	20,0	Homo
TRINITY_DN32011_c0_g1	K15013	ACSBG	1805	G	A	G	14	14,0	Homo	G	8	8,0	Homo	G	3	3,0	Homo	G	15	15,0	Homo	G,A	8	6,2	Hete	G	4	4,0	Homo	G	53	53,0	Homo	G,A	12	7,5	Hete	G,A	24	10,14	Hete	G	23	23,0	Homo
TRINITY_DN32011_c0_g1	K15013	ACSBG	1840	G	A	G	12	12,0	Homo	G	8	8,0	Homo	G	4	4,0	Homo	G	13	13,0	Homo	G,A	13	10,3	Hete	G	5	5,0	Homo	G	68	68,0	Homo	G,A	14	7,7	Hete	G,A	22	11,11	Hete	G	23	23,0	Homo
TRINITY_DN32011_c0_g1	K15013	ACSBG	1856	G	A	G	14	14,0	Homo	G	8	8,0	Homo	G	4	4,0	Homo	G	14	14,0	Homo	G,A	13	10,3	Hete	G	4	4,0	Homo	G	73	73,0	Homo	G,A	17	10,7	Hete	G,A	22	12,10	Hete	G	26	26,0	Homo
TRINITY_DN32011_c0_g1	K15013	ACSBG	1981	C	T	C	10	10,0	Homo	C	1	1,0	Homo	C	4	4,0	Homo	C	25	23,2	Homo	C,T	16	13,3	Hete	C	1	1,0	Homo	C	76	76,0	Homo	C	9	7,2	Homo	C,T	23	17,6	Hete	C	35	35,0	Homo
TRINITY_DN32011_c0_g1	K15013	ACSBG	2069	G	A	G	15	15,0	Homo	G	7	7,0	Homo	G	6	6,0	Homo	G	39	39,0	Homo	G	14	12,2	Homo	G	4	4,0	Homo	G	88	88,0	Homo	G,A	12	7,5	Hete	G,A	19	15,4	Hete	G	29	29,0	Homo
TRINITY_DN32011_c0_g1	K15013	ACSBG	2110	C	T	C	15	15,0	Homo	C	8	8,0	Homo	C	12	12,0	Homo	C	45	45,0	Homo	C,T	18	13,5	Hete	C	5	5,0	Homo	C	111	111,0	Homo	C,T	15	8,7	Hete	C,T	25	16,9	Hete	C	40	40,0	Homo
TRINITY_DN32011_c0_g1	K15013	ACSBG	2179	T	C	T	20	20,0	Homo	T	11	11,0	Homo	T	15	15,0	Homo	T	59	59,0	Homo	T,C	18	13,5	Hete	T	6	6,0	Homo	T	126	126,0	Homo	T,C	19	7,12	Hete	T,C	31	15,16	Hete	T	44	44,0	Homo
TRINITY_DN32011_c0_g1	K15013	ACSBG	2182	A	C	A	21	21,0	Homo	A	11	11,0	Homo	A	15	15,0	Homo	A	59	59,0	Homo	A,C	16	12,4	Hete	A	6	6,0	Homo	A	125	124,0	Homo	A,C	18	6,12	Hete	A,C	32	16,16	Hete	A	44	44,0	Homo
TRINITY_DN32011_c0_g1	K15013	ACSBG	2425	G	A	G	19	19,0	Homo	G	8	8,0	Homo	G	7	7,0	Homo	G	34	33,0	Homo	G,A	13	11,2	Hete	G	4	4,0	Homo	G	103	103,0	Homo	G,A	12	8,4	Hete	G,A	26	17,9	Hete	G	44	44,0	Homo
TRINITY_DN32011_c0_g1	K15013	ACSBG	2512	C	T	C	19	19,0	Homo	C	8	8,0	Homo	C	10	10,0	Homo	C	27	27,0	Homo	C,T	9	7,2	Hete	C	3	3,0	Homo	C	71	71,0	Homo	C,T	6	3,3	Hete	C,T	22	16,6	Hete	C	33	33,0	Homo
TRINITY_DN32011_c0_g1	K15013	ACSBG	2520	C	T	C	19	19,0	Homo	C	9	9,0	Homo	C	5	5,0	Homo	C	25	25,0	Homo	C,T	7	6,1	Hete	C	3	3,0	Homo	C	62	62,0	Homo	C,T	5	3,2	Hete	C,T	14	10,4	Hete	C	35	35,0	Homo
TRINITY_DN32011_c0_g1	K15013	ACSBG	2665	C	A	C	7	7,0	Homo	C	1	1,0	Homo	-	-	-	-	C	9	9,0	Homo	C,A	7	2,5	Hete	-	-	-	-	C	20	20,0	Homo	C	2	2,0	Homo	C,A	10	7,3	Hete	C	10	10,0	Homo
TRINITY_DN32011_c0_g1	K15013	ACSBG	2666	A	G	A	7	7,0	Homo	A	1	1,0	Homo	-	-	-	-	A	8	8,0	Homo	A,G	7	2,5	Hete	-	-	-	-	A	22	22,0	Homo	A	2	2,0	Homo	A,G	9	6,3	Hete	A	10	10,0	Homo
TRINITY_DN32011_c0_g1	K15013	ACSBG	2684	A	G	A	7	7,0	Homo	-	-	-	-	A	1	1,0	Homo	A	6	6,0	Homo	A,G	7	2,5	Hete	-	-	-	-	A	22	22,0	Homo	A	2	2,0	Homo	A,G	11	7,4	Hete	A	7	7,0	Homo
TRINITY_DN32011_c0_g1	K15013	ACSBG	2821	A	T	A,T	11	4,7	Hete	A,T	3	1,2	Hete	A,T	4	1,3	Hete	A,T	20	15,5	Hete	A	2	2,0	Homo	T	4	0,4	Homo	A,T	27	10,17	Hete	A	8	8,0	Homo	A	17	16,1	Homo	A,T	17	11,6	Hete
TRINITY_DN32011_c0_g1	K15013	ACSBG	2893	A	G	A	19	19,0	Homo	A	2	2,0	Homo	A	3	3,0	Homo	A	16	16,0	Homo	A	2	2,0	Homo	A	3	3,0	Homo	A	47	47,0	Homo	A	4	4,0	Homo	A,G	17	9,8	Hete	A	20	20,0	Homo
TRINITY_DN32011_c0_g1	K15013	ACSBG	2966	C	A	C	15	15,0	Homo	C	2	2,0	Homo	C	1	1,0	Homo	C	14	14,0	Homo	C,A	5	4,1	Hete	C	8	8,0	Homo	C	69	69,0	Homo	C,A	10	7,3	Hete	C,A	18	11,7	Hete	C	20	20,0	Homo
TRINITY_DN32011_c0_g1	K15013	ACSBG	3130	T	C	T	13	13,0	Homo	T	4	4,0	Homo	T	7	7,0	Homo	T	18	18,0	Homo	T,C	14	6,8	Hete	T	4	4,0	Homo	T	61	61,0	Homo	T,C	10	5,5	Hete	T,C	18	7,11	Hete	T	20	20,0	Homo
TRINITY_DN32011_c0_g1	K15013	ACSBG	3267	C	T	C	14	14,0	Homo	C	5	5,0	Homo	C	4	4,0	Homo	C	8	8,0	Homo	C,T	7	3,4	Hete	C	5	5,0	Homo	C	71	71,0	Homo	C,T	12	5,7	Hete	C,T	27	14,13	Hete	C	30	30,0	Homo
TRINITY_DN32011_c0_g1	K15013	ACSBG	3302	T	C	T	14	14,0	Homo	T	3	3,0	Homo	T	3	3,0	Homo	T	12	12,0	Homo	T,C	8	4,4	Hete	T	5	5,0	Homo	T	72	72,0	Homo	T,C	12	5,7	Hete	T,C	25	14,11	Hete	T	32	32,0	Homo
TRINITY_DN32011_c0_g1	K15013	ACSBG	3343	T	G	T	4	4,0	Homo	T	2	2,0	Homo	-	-	-	-	T	3	3,0	Homo	T	3	3,0	Homo	T	1	1,0	Homo	T	33	33,0	Homo	T,G	3	0,3	Hete	T,G	9	5,4	Hete	T	13	13,0	Homo
TRINITY_DN32011_c0_g1	K15013	ACSBG	3382	A	G	A	3	3,0	Homo	A	2	2,0	Homo	A	1	1,0	Homo	A	2	2,0	Homo	A	3	3,0	Homo	A	1	1,0	Homo	A	34	34,0	Homo	A,G	4	2,2	Hete	A,G	13	8,5	Hete	A	12	12,0	Homo
TRINITY_DN32011_c0_g1	K15013	ACSBG	3396	A	G	A	3	3,0	Homo	A	2	2,0	Homo	A	1	1,0	Homo	A	4	4,0	Homo	A	3	3,0	Homo	A	1	1,0	Homo	A	33	33,0	Homo	A,G	4	2,2	Hete	A,G	14	8,6	Hete	A	12	12,0	Homo
TRINITY_DN32011_c0_g1	K15013	ACSBG	3450	C	T	C	3	3,0	Homo	C	2	2,0	Homo	C	1	1,0	Homo	C	4	4,0	Homo	C	1	1,0	Homo	C	1	1,0	Homo	C	19	19,0	Homo	C,T	5	2,3	Hete	C,T	10	3,7	Hete	C	8	8,0	Homo
TRINITY_DN32011_c0_g1	K15013	ACSBG	3515	T	C	-	-	-	-	-	-	-	-	T	1	1,0	Homo	T	1	1,0	Homo	-	-	-	-	-	-	-	-	T	3	3,0	Homo	T,C	2	1,1	Hete	T,C	5	1,4	Hete	T	3	3,0	Homo
TRINITY_DN32011_c0_g1	K15013	ACSBG	3516	T	C	-	-	-	-	-	-	-	-	T	1	1,0	Homo	T	1	1,0	Homo	-	-	-	-	-	-	-	-	T	3	3,0	Homo	T,C	2	1,1	Hete	T,C	5	1,4	Hete	T	3	3,0	Homo
TRINITY_DN28385_c1_g1	K04402	GADD45	193	T	C	T	44	44,0	Homo	T,C	65	44,21	Hete	T	106	90,16	Homo	T,C	38	29,9	Hete	T	35	35,0	Homo	T	302	256,46	Homo	T	15	15,0	Homo	T	6	4,2	Homo	T	5	5,0	Homo	T	12	10,2	Homo
TRINITY_DN28385_c1_g1	K04402	GADD45	228	C	T	C	47	47,0	Homo	C,T	68	46,22	Hete	C	102	86,16	Homo	C,T	39	30,9	Hete	C	40	40,0	Homo	C	310	265,45	Homo	C	18	18,0	Homo	C,T	5	3,2	Hete	C	5	5,0	Homo	C	12	10,2	Homo
TRINITY_DN28385_c1_g1	K04402	GADD45	247	T	C	T	34	34,0	Homo	T,C	58	38,20	Hete	T	94	78,16	Homo	T,C	34	26,8	Hete	T	41	41,0	Homo	T	270	228,42	Homo	T	17	17,0	Homo	T,C	5	3,2	Hete	T	3	3,0	Homo	T	8	7,1	Homo
TRINITY_DN28385_c1_g1	K04402	GADD45	388	T	C	T	4	4,0	Homo	T,C	25	19,6	Hete	T,C	26	22,4	Hete	T	24	23,1	Homo	T	21	21,0	Homo	T	86	79,7	Homo	T	2	2,0	Homo	-	-	-	-	-	-	-	-	-	-	-	-
TRINITY_DN28385_c1_g1	K04402	GADD45	488	C	T	C	19	19,0	Homo	C,T	55	36,19	Hete	C,T	38	22,16	Hete	C	30	27,3	Homo	C	37	37,0	Homo	C	173	141,32	Homo	C	6	6,0	Homo	-	-	-	-	-	-	-	-	C	1	1,0	Homo
TRINITY_DN28385_c1_g1	K04402	GADD45	491	C	G	C	19	19,0	Homo	C,G	56	36,20	Hete	C,G	38	22,16	Hete	C	30	27,3	Homo	C	37	37,0	Homo	C	178	146,32	Homo	C	6	6,0	Homo	-	-	-	-	-	-	-	-	C	1	1,0	Homo
TRINITY_DN28385_c1_g1	K04402	GADD45	539	T	A	T	23	23,0	Homo	T,A	62	40,22	Hete	T,A	37	22,15	Hete	T,A	35	30,5	Hete	T	43	43,0	Homo	T	189	163,26	Homo	T	6	6,0	Homo	-	-	-	-	T	1	1,0	Homo	T	1	1,0	Homo
TRINITY_DN28385_c1_g1	K04402	GADD45	541	C	A	C	24	24,0	Homo	C,A	61	39,22	Hete	C,A	33	17,16	Hete	C,A	35	30,5	Hete	C	42	42,0	Homo	C	191	162,29	Homo	C	5	5,0	Homo	-	-	-	-	C	1	1,0	Homo	C	1	1,0	Homo
TRINITY_DN28385_c1_g1	K04402	GADD45	707	G	C	G	34	34,0	Homo	G,C	112	61,51	Hete	G,C	177	118,59	Hete	G,C	53	40,13	Hete	G	56	56,0	Homo	G,C	368	228,140	Hete	G	22	22,0	Homo	G,C	6	4,2	Hete	G	6	6,0	Homo	G,C	7	3,4	Hete
TRINITY_DN28385_c1_g1	K04402	GADD45	930	G	A	A	5	0,5	Homo	G,A	35	14,21	Hete	G,A	51	18,33	Hete	G,A	13	3,10	Hete	A	14	0,14	Homo	G,A	85	32,53	Hete	A	1	0,1	Homo	-	-	-	-	-	-	-	-	-	-	-	-
TRINITY_DN28385_c1_g1	K04402	GADD45	971	A	G	G	8	0,8	Homo	A,G	26	9,17	Hete	A	22	22,0	Homo	A,G	6	5,1	Hete	G	5	0,5	Homo	A,G	73	29,44	Hete	G	1	0,1	Homo	-	-	-	-	-	-	-	-	-	-	-	-
TRINITY_DN28385_c1_g1	K04402	GADD45	975	C	G	G	8	0,8	Homo	C,G	25	8,17	Hete	C,G	22	10,12	Hete	C,G	8	5,3	Hete	G	5	0,5	Homo	C,G	71	27,44	Hete	C,G	1	1,0	Hete	-	-	-	-	-	-	-	-	-	-	-	-
TRINITY_DN28385_c1_g1	K04402	GADD45	976	A	G	A	8	8,0	Homo	A	22	22,0	Homo	A,G	20	8,12	Hete	A,G	4	2,2	Hete	A	3	3,0	Homo	A	70	70,0	Homo	-	-	-	-	-	-	-	-	-	-	-	-	-	-	-	-
TRINITY_DN28385_c1_g1	K04402	GADD45	991	T	C	-	-	-	-	T	8	8,0	Homo	T	11	11,0	Homo	T,C	8	5,3	Hete	C	3	0,3	Homo	T	31	31,0	Homo	-	-	-	-	-	-	-	-	-	-	-	-	-	-	-	-
TRINITY_DN28385_c1_g1	K04402	GADD45	1039	G	T	T	11	0,11	Homo	G,T	27	11,16	Hete	G,T	29	15,14	Hete	G,T	11	3,8	Hete	T	12	0,12	Homo	G,T	84	27,57	Hete	T	1	0,1	Homo	-	-	-	-	-	-	-	-	-	-	-	-
TRINITY_DN28385_c1_g1	K04402	GADD45	1327	T	G	T,G	33	24,9	Hete	T	86	86,0	Homo	G	133	6,127	Homo	G	36	1,35	Homo	G	40	0,40	Homo	T	236	236,0	Homo	G	12	0,12	Homo	T,G	6	1,5	Hete	T,G	12	5,7	Hete	G	6	1,5	Homo
TRINITY_DN28385_c1_g1	K04402	GADD45	1458	G	T	G	33	33,0	Homo	G	52	52,0	Homo	T	51	0,51	Homo	G	26	26,0	Homo	G	30	30,0	Homo	G	146	145,1	Homo	G,T	8	5,3	Hete	G	1	1,0	Homo	G	7	7,0	Homo	G	6	6,0	Homo
TRINITY_DN28385_c1_g1	K04402	GADD45	1513	C	A	C	21	21,0	Homo	C	24	24,0	Homo	C,A	47	5,42	Hete	C	6	6,0	Homo	C	18	18,0	Homo	C	72	72,0	Homo	C	3	3,0	Homo	C	3	3,0	Homo	C	6	6,0	Homo	C	3	3,0	Homo
TRINITY_DN28385_c1_g1	K04402	GADD45	1633	A	G	A	9	9,0	Homo	A,G	37	17,20	Hete	A,G	50	34,16	Hete	A,G	15	8,7	Hete	A	16	16,0	Homo	A,G	84	61,23	Hete	A	4	4,0	Homo	A,G	4	1,3	Hete	A	6	6,0	Homo	A,G	3	1,2	Hete
TRINITY_DN28385_c1_g1	K04402	GADD45	1645	A	G	A	7	7,0	Homo	A,G	35	15,20	Hete	A,G	45	28,17	Hete	A	14	14,0	Homo	A	12	12,0	Homo	A,G	66	44,22	Hete	A	5	5,0	Homo	A	3	3,0	Homo	A	4	4,0	Homo	A,G	4	2,2	Hete
TRINITY_DN28385_c1_g1	K04402	GADD45	1654	G	A	A	3	0,3	Homo	G,A	32	19,13	Hete	G	42	42,0	Homo	G,A	13	7,6	Hete	A	11	0,11	Homo	G,A	57	23,34	Hete	G,A	3	2,1	Hete	G,A	4	3,1	Hete	A	3	0,3	Homo	G,A	3	2,1	Hete
TRINITY_DN25451_c0_g1	K02087	CDK1, CDC2	113	T	G	T,G	32	16,16	Hete	G	30	0,30	Homo	T,G	32	18,14	Hete	T,G	20	12,8	Hete	T,G	15	11,4	Hete	G	15	0,15	Homo	T,G	8	1,7	Hete	T,G	2	1,1	Hete	T,G	5	2,3	Hete	G	4	0,4	Homo
TRINITY_DN25451_c0_g1	K02087	CDK1, CDC2	193	A	C	A,C	162	72,90	Hete	A	192	192,0	Homo	A,C	145	69,76	Hete	A,C	159	64,95	Hete	A,C	89	46,43	Hete	A	138	138,0	Homo	A	55	55,0	Homo	A,C	23	9,14	Hete	A,C	30	17,13	Hete	A	27	27,0	Homo
TRINITY_DN25451_c0_g1	K02087	CDK1, CDC2	211	A	G	A,G	178	72,106	Hete	A	194	194,0	Homo	A,G	148	66,82	Hete	A,G	160	62,98	Hete	A,G	88	46,42	Hete	A	143	143,0	Homo	A	51	51,0	Homo	A,G	24	10,14	Hete	A,G	31	18,13	Hete	A	27	27,0	Homo
TRINITY_DN25451_c0_g1	K02087	CDK1, CDC2	217	T	C	T,C	182	73,109	Hete	T	201	201,0	Homo	T,C	157	69,88	Hete	T,C	166	65,101	Hete	T,C	93	49,44	Hete	T	149	149,0	Homo	T	53	53,0	Homo	T,C	24	10,14	Hete	T,C	30	17,13	Hete	T	28	28,0	Homo
TRINITY_DN25451_c0_g1	K02087	CDK1, CDC2	510	G	T	G,T	238	140,98	Hete	G	299	299,0	Homo	G,T	208	112,96	Hete	G,T	205	109,96	Hete	G,T	118	73,45	Hete	G	218	218,0	Homo	G	84	84,0	Homo	G,T	32	18,14	Hete	G,T	27	12,15	Hete	G	45	45,0	Homo
TRINITY_DN25451_c0_g1	K02087	CDK1, CDC2	538	A	C	A,C	227	139,88	Hete	A	305	304,1	Homo	A,C	185	98,87	Hete	A,C	191	99,92	Hete	A,C	99	61,38	Hete	A	213	213,0	Homo	A	78	78,0	Homo	A,C	29	15,14	Hete	A,C	32	17,15	Hete	A	40	40,0	Homo
TRINITY_DN25451_c0_g1	K02087	CDK1, CDC2	655	C	G	C,G	102	61,41	Hete	C	157	156,1	Homo	C,G	88	43,45	Hete	C,G	94	47,47	Hete	C,G	48	29,19	Hete	C	105	104,0	Homo	C	47	47,0	Homo	C,G	16	7,9	Hete	C,G	20	9,11	Hete	C	17	17,0	Homo
TRINITY_DN25451_c0_g1	K02087	CDK1, CDC2	766	A	G	A,G	10	4,6	Hete	A	10	10,0	Homo	A,G	14	3,11	Hete	A,G	4	2,2	Hete	A,G	3	2,1	Hete	A	3	3,0	Homo	A	2	2,0	Homo	-	-	-	-	-	-	-	-	-	-	-	-
TRINITY_DN25451_c0_g1	K02087	CDK1, CDC2	797	C	T	C,T	11	8,3	Hete	T	13	0,13	Homo	C,T	17	15,2	Hete	C,T	3	2,1	Hete	C,T	3	1,2	Hete	T	2	0,2	Homo	T	1	0,1	Homo	-	-	-	-	-	-	-	-	-	-	-	-
TRINITY_DN25451_c0_g1	K02087	CDK1, CDC2	875	A	G	A,G	8	3,5	Hete	A	15	15,0	Homo	A,G	16	2,14	Hete	A,G	6	5,1	Hete	A,G	2	1,1	Hete	A	2	2,0	Homo	A	1	1,0	Homo	A	1	1,0	Homo	-	-	-	-	-	-	-	-
TRINITY_DN25451_c0_g1	K02087	CDK1, CDC2	921	G	A	G,A	4	2,2	Hete	G	14	14,0	Homo	A	7	0,7	Homo	G,A	9	7,2	Hete	G,A	2	1,1	Hete	G	2	2,0	Homo	-	-	-	-	G	1	1,0	Homo	-	-	-	-	G	1	1,0	Homo
TRINITY_DN25451_c0_g1	K02087	CDK1, CDC2	963	T	C	T	3	3,0	Homo	T	12	12,0	Homo	C	10	0,10	Homo	T	7	6,1	Homo	T	1	1,0	Homo	T	4	4,0	Homo	-	-	-	-	T	1	1,0	Homo	-	-	-	-	T	1	1,0	Homo
TRINITY_DN25451_c0_g1	K02087	CDK1, CDC2	1018	G	A	G,A	4	3,1	Hete	G	11	11,0	Homo	G,A	11	2,9	Hete	G	7	6,1	Homo	-	-	-	-	G	3	3,0	Homo	G	2	2,0	Homo	G	1	1,0	Homo	-	-	-	-	G	1	1,0	Homo
TRINITY_DN25451_c0_g1	K02087	CDK1, CDC2	1045	C	G	C,G	6	4,2	Hete	C	6	6,0	Homo	C,G	12	5,7	Hete	C	8	8,0	Homo	C	1	1,0	Homo	C	3	3,0	Homo	C	2	2,0	Homo	C	1	1,0	Homo	-	-	-	-	C	1	1,0	Homo
TRINITY_DN25451_c0_g1	K02087	CDK1, CDC2	1054	C	T	C,T	5	4,1	Hete	C	6	6,0	Homo	C,T	13	5,8	Hete	C	9	8,1	Homo	C	1	1,0	Homo	C	3	3,0	Homo	C	2	2,0	Homo	C	1	1,0	Homo	-	-	-	-	C	1	1,0	Homo
TRINITY_DN25451_c0_g1	K02087	CDK1, CDC2	1091	T	C	T,C	8	6,2	Hete	T	8	8,0	Homo	T,C	12	5,7	Hete	T	10	10,0	Homo	T	1	1,0	Homo	T	4	4,0	Homo	T	2	2,0	Homo	T	1	1,0	Homo	-	-	-	-	T	1	1,0	Homo
TRINITY_DN25451_c0_g1	K02087	CDK1, CDC2	1217	A	G	A,G	4	3,1	Hete	A	6	6,0	Homo	G	8	0,8	Homo	A	4	4,0	Homo	A	2	2,0	Homo	A	5	5,0	Homo	A	1	1,0	Homo	-	-	-	-	-	-	-	-	-	-	-	-
TRINITY_DN25451_c0_g1	K02087	CDK1, CDC2	1327	A	G	A	3	3,0	Homo	A	8	8,0	Homo	A,G	7	2,5	Hete	A	3	3,0	Homo	A	3	3,0	Homo	A	6	6,0	Homo	-	-	-	-	A	1	1,0	Homo	-	-	-	-	-	-	-	-
TRINITY_DN25451_c0_g1	K02087	CDK1, CDC2	1441	C	T	-	-	-	-	C	12	12,0	Homo	C	3	3,0	Homo	C	4	4,0	Homo	C	1	1,0	Homo	C	7	7,0	Homo	C,T	4	1,3	Hete	C	2	2,0	Homo	-	-	-	-	-	-	-	-
TRINITY_DN25451_c0_g1	K02087	CDK1, CDC2	1513	G	T	G,T	4	2,2	Hete	G	11	11,0	Homo	G	10	9,1	Homo	G,T	5	3,2	Hete	-	-	-	-	G	9	9,0	Homo	G	4	4,0	Homo	G,T	2	1,1	Hete	-	-	-	-	-	-	-	-
TRINITY_DN25451_c0_g1	K02087	CDK1, CDC2	1579	A	C	A,C	5	2,3	Hete	A	5	5,0	Homo	A,C	9	8,1	Hete	A,C	3	1,2	Hete	A	2	2,0	Homo	A	4	4,0	Homo	A	4	4,0	Homo	A,C	1	0,1	Hete	-	-	-	-	-	-	-	-
TRINITY_DN25451_c0_g1	K02087	CDK1, CDC2	1590	G	A	G,A	5	2,3	Hete	G	5	5,0	Homo	G,A	9	8,1	Hete	G,A	3	1,2	Hete	G	2	2,0	Homo	G	4	4,0	Homo	G	1	1,0	Homo	G,A	1	0,1	Hete	-	-	-	-	-	-	-	-
TRINITY_DN25451_c0_g1	K02087	CDK1, CDC2	1591	C	T	C,T	5	2,3	Hete	C	5	5,0	Homo	C,T	9	8,1	Hete	C,T	2	0,2	Hete	C	2	2,0	Homo	C	4	4,0	Homo	C	1	1,0	Homo	C,T	1	0,1	Hete	-	-	-	-	-	-	-	-
TRINITY_DN25451_c0_g1	K02087	CDK1, CDC2	1822	G	A	G,A	126	35,91	Hete	G	184	184,0	Homo	G,A	132	68,64	Hete	G,A	141	65,76	Hete	G,A	57	27,30	Hete	G	132	132,0	Homo	G	44	44,0	Homo	G,A	29	15,14	Hete	G,A	25	16,9	Hete	G	25	25,0	Homo
TRINITY_DN25451_c0_g1	K02087	CDK1, CDC2	1834	C	G	C	114	114,0	Homo	C	159	159,0	Homo	C	122	122,0	Homo	C	122	122,0	Homo	C	60	60,0	Homo	C	116	116,0	Homo	C	37	37,0	Homo	C	27	27,0	Homo	C,G	26	18,8	Hete	C	26	26,0	Homo
TRINITY_DN25451_c0_g1	K02087	CDK1, CDC2	1942	T	G	T,G	127	51,76	Hete	T	188	188,0	Homo	T,G	123	72,51	Hete	T,G	141	57,84	Hete	T,G	68	29,38	Hete	T	143	143,0	Homo	T	32	32,0	Homo	T,G	20	12,8	Hete	T,G	22	11,11	Hete	T	14	14,0	Homo
TRINITY_DN25451_c0_g1	K02087	CDK1, CDC2	2008	T	G	T,G	76	30,46	Hete	T	110	110,0	Homo	T,G	57	29,28	Hete	T,G	87	37,50	Hete	T,G	34	15,18	Hete	T	87	87,0	Homo	T	19	19,0	Homo	T,G	8	6,2	Hete	T,G	9	5,4	Hete	T	10	10,0	Homo
TRINITY_DN22418_c0_g1	K01251	E3.3.1.1, ahcY	95	T	C	T	1	1,0	Homo	T	1	1,0	Homo	-	-	-	-	T,C	4	2,2	Hete	T	1	1,0	Homo	-	-	-	-	T	14	14,0	Homo	T	1	1,0	Homo	T,C	7	4,3	Hete	T	6	6,0	Homo
TRINITY_DN22418_c0_g1	K01251	E3.3.1.1, ahcY	188	A	T	A	1	1,0	Homo	A	2	2,0	Homo	A	2	2,0	Homo	A,T	3	2,1	Hete	A	1	1,0	Homo	-	-	-	-	A	14	14,0	Homo	A	2	2,0	Homo	A,T	9	6,3	Hete	A	9	9,0	Homo
TRINITY_DN22418_c0_g1	K01251	E3.3.1.1, ahcY	382	G	A	G	2	2,0	Homo	G	8	8,0	Homo	G	1	1,0	Homo	G,A	4	1,3	Hete	-	-	-	-	-	-	-	-	G	25	25,0	Homo	G	4	4,0	Homo	G,A	7	3,4	Hete	G	4	4,0	Homo
TRINITY_DN22418_c0_g1	K01251	E3.3.1.1, ahcY	412	C	T	C	4	4,0	Homo	C	8	8,0	Homo	C	1	1,0	Homo	C,T	4	1,3	Hete	-	-	-	-	-	-	-	-	C	23	23,0	Homo	C	4	4,0	Homo	C,T	5	1,4	Hete	C	2	2,0	Homo
TRINITY_DN22418_c0_g1	K01251	E3.3.1.1, ahcY	550	C	T	C	3	3,0	Homo	C	5	5,0	Homo	C	3	3,0	Homo	-	-	-	-	-	-	-	-	-	-	-	-	C	19	19,0	Homo	C	4	4,0	Homo	C,T	20	8,12	Hete	C	2	2,0	Homo
TRINITY_DN22418_c0_g1	K01251	E3.3.1.1, ahcY	574	T	C	T	1	1,0	Homo	T,C	4	2,2	Hete	T	2	2,0	Homo	-	-	-	-	-	-	-	-	-	-	-	-	T	25	25,0	Homo	T	4	4,0	Homo	T	20	20,0	Homo	T	2	2,0	Homo
TRINITY_DN22418_c0_g1	K01251	E3.3.1.1, ahcY	665	T	A	T	3	3,0	Homo	T	3	3,0	Homo	T	2	2,0	Homo	T,A	1	0,1	Hete	T	2	2,0	Homo	-	-	-	-	T	33	33,0	Homo	T	3	3,0	Homo	T,A	22	8,14	Hete	T	3	3,0	Homo
TRINITY_DN22418_c0_g1	K01251	E3.3.1.1, ahcY	852	C	T	C	3	3,0	Homo	C	8	8,0	Homo	C	4	4,0	Homo	C,T	3	2,1	Hete	C	5	5,0	Homo	-	-	-	-	C	36	36,0	Homo	C	6	6,0	Homo	C,T	18	7,11	Hete	C	5	5,0	Homo
TRINITY_DN22418_c0_g1	K01251	E3.3.1.1, ahcY	1105	T	C	T	1	1,0	Homo	T	4	4,0	Homo	T	1	1,0	Homo	T	3	3,0	Homo	T	3	3,0	Homo	-	-	-	-	T	19	19,0	Homo	T	4	4,0	Homo	T,C	12	6,6	Hete	T	9	9,0	Homo
TRINITY_DN22418_c0_g1	K01251	E3.3.1.1, ahcY	1234	A	G	A	2	2,0	Homo	A	7	7,0	Homo	A	3	3,0	Homo	A,G	6	4,2	Hete	A	4	4,0	Homo	-	-	-	-	A	15	15,0	Homo	A	3	3,0	Homo	A,G	19	6,13	Hete	A	6	6,0	Homo
TRINITY_DN35261_c0_g2	K13627	SLC12A7, KCC4	487	G	A	G	5	5,0	Homo	-	-	-	-	G,A	3	2,1	Hete	-	-	-	-	-	-	-	-	G,A	1	0,1	Hete	-	-	-	-	G	4	4,0	Homo	G	1	1,0	Homo	-	-	-	-
TRINITY_DN35261_c0_g2	K13627	SLC12A7, KCC4	887	A	G	A,G	5	4,1	Hete	-	-	-	-	-	-	-	-	A	8	8,0	Homo	A	4	4,0	Homo	A,G	2	1,1	Hete	A,G	1	0,1	Hete	A	4	4,0	Homo	-	-	-	-	-	-	-	-
TRINITY_DN35261_c0_g2	K13627	SLC12A7, KCC4	979	G	T	G,T	8	6,2	Hete	G,T	1	0,1	Hete	G	2	2,0	Homo	G	10	10,0	Homo	G	9	9,0	Homo	G,T	4	2,2	Hete	-	-	-	-	G	6	6,0	Homo	-	-	-	-	-	-	-	-
TRINITY_DN35261_c0_g2	K13627	SLC12A7, KCC4	1015	T	A	T,A	12	9,3	Hete	T,A	3	2,1	Hete	T	3	3,0	Homo	T	10	10,0	Homo	T	9	9,0	Homo	T,A	5	3,2	Hete	T,A	2	0,2	Hete	T	8	8,0	Homo	-	-	-	-	-	-	-	-
TRINITY_DN35261_c0_g2	K13627	SLC12A7, KCC4	1125	A	T	A,T	8	2,6	Hete	A	4	4,0	Homo	A	2	2,0	Homo	A	3	3,0	Homo	A	4	4,0	Homo	A	2	2,0	Homo	A,T	2	0,2	Hete	A	4	4,0	Homo	-	-	-	-	A	1	1,0	Homo
TRINITY_DN35261_c0_g2	K13627	SLC12A7, KCC4	1168	A	T	A,T	5	2,3	Hete	A,T	3	2,1	Hete	A	2	2,0	Homo	A	5	5,0	Homo	A	7	7,0	Homo	A,T	2	0,2	Hete	-	-	-	-	A	4	4,0	Homo	-	-	-	-	A	1	1,0	Homo
TRINITY_DN35261_c0_g2	K13627	SLC12A7, KCC4	1197	T	C	T,C	5	3,2	Hete	T	4	4,0	Homo	T	1	1,0	Homo	T	3	3,0	Homo	T,C	8	7,1	Hete	T	2	2,0	Homo	-	-	-	-	T,C	3	2,1	Hete	-	-	-	-	T	1	1,0	Homo
TRINITY_DN35261_c0_g2	K13627	SLC12A7, KCC4	1216	A	G	G	6	0,6	Homo	G	3	0,3	Homo	A,G	2	1,1	Hete	A	3	3,0	Homo	A,G	6	5,1	Hete	G	2	0,2	Homo	G	2	0,2	Homo	A,G	4	3,1	Hete	-	-	-	-	A,G	1	1,0	Hete
TRINITY_DN35261_c0_g2	K13627	SLC12A7, KCC4	1273	A	T	A,T	8	5,3	Hete	A	4	4,0	Homo	A	4	4,0	Homo	A	4	4,0	Homo	A	5	5,0	Homo	A	2	2,0	Homo	A	2	2,0	Homo	A	3	3,0	Homo	-	-	-	-	A	1	1,0	Homo
TRINITY_DN35261_c0_g2	K13627	SLC12A7, KCC4	1399	A	T	A,T	7	4,3	Hete	A,T	7	3,4	Hete	A,T	5	2,3	Hete	A	5	5,0	Homo	A	8	8,0	Homo	A,T	1	0,1	Hete	-	-	-	-	A	5	5,0	Homo	-	-	-	-	A	1	1,0	Homo
TRINITY_DN35261_c0_g2	K13627	SLC12A7, KCC4	1496	G	A,T	A,T	4	0,3,1	Hete	G,A,T	1	1,0,0	Hete	G,A,T	3	2,0,1	Hete	G,A,T	3	2,1,0	Hete	G,A,T	6	1,5,0	Hete	A,T	1	0,1,0	Homo	-	-	-	-	G,A,T	4	3,1,0	Hete	-	-	-	-	A,T	1	0,1,0	Homo
TRINITY_DN2058_c0_g1	K06631	PLK1	323	A	G	A	25	25,0	Homo	A	15	15,0	Homo	A	23	23,0	Homo	A	4	4,0	Homo	A,G	15	3,12	Hete	A	19	19,0	Homo	A	3	3,0	Homo	A,G	3	2,1	Hete	A	3	3,0	Homo	A	3	3,0	Homo
TRINITY_DN2058_c0_g1	K06631	PLK1	595	G	T	G	96	96,0	Homo	G	78	78,0	Homo	G	139	139,0	Homo	G	19	19,0	Homo	G,T	35	15,20	Hete	G	141	141,0	Homo	G	10	10,0	Homo	G,T	1	0,1	Hete	G	3	3,0	Homo	G	10	10,0	Homo
TRINITY_DN2058_c0_g1	K06631	PLK1	884	G	A	G	88	88,0	Homo	G	75	75,0	Homo	G	167	167,0	Homo	G	22	22,0	Homo	G,A	48	22,26	Hete	G	153	153,0	Homo	G	11	11,0	Homo	-	-	-	-	G	2	2,0	Homo	G	5	5,0	Homo
TRINITY_DN2058_c0_g1	K06631	PLK1	1115	A	G	A	90	90,0	Homo	A	86	86,0	Homo	A	192	192,0	Homo	A	23	23,0	Homo	A,G	40	18,22	Hete	A	124	124,0	Homo	A	15	15,0	Homo	A,G	2	0,2	Hete	-	-	-	-	A	7	7,0	Homo
TRINITY_DN2058_c0_g1	K06631	PLK1	1193	A	T	A	74	74,0	Homo	A	71	71,0	Homo	A	154	154,0	Homo	A	17	17,0	Homo	A,T	33	15,18	Hete	A	97	97,0	Homo	A	16	16,0	Homo	A,T	6	3,3	Hete	A	1	1,0	Homo	A	5	5,0	Homo
TRINITY_DN2058_c0_g1	K06631	PLK1	1373	A	G	A	44	44,0	Homo	A	45	45,0	Homo	A	101	101,0	Homo	A	18	18,0	Homo	A,G	19	10,9	Hete	A	77	77,0	Homo	A	7	7,0	Homo	A,G	3	2,1	Hete	-	-	-	-	A	5	5,0	Homo
TRINITY_DN2058_c0_g1	K06631	PLK1	1514	A	G	A	35	35,0	Homo	A	36	36,0	Homo	A	57	57,0	Homo	A	12	12,0	Homo	A,G	13	8,5	Hete	A	71	71,0	Homo	A	3	3,0	Homo	A,G	4	2,2	Hete	-	-	-	-	A	8	8,0	Homo
TRINITY_DN2058_c0_g1	K06631	PLK1	1535	C	T	C	41	41,0	Homo	C	38	38,0	Homo	C	73	73,0	Homo	C	12	12,0	Homo	C,T	14	9,5	Hete	C	74	74,0	Homo	C	3	3,0	Homo	C,T	5	1,4	Hete	-	-	-	-	C	7	7,0	Homo
TRINITY_DN2058_c0_g1	K06631	PLK1	1664	G	A	G	82	82,0	Homo	G	60	60,0	Homo	G	160	160,0	Homo	G	22	22,0	Homo	G,A	29	17,12	Hete	G	135	135,0	Homo	G	6	6,0	Homo	A	5	0,5	Homo	G	3	3,0	Homo	G	4	4,0	Homo
TRINITY_DN2058_c0_g1	K06631	PLK1	1685	C	T	C	79	79,0	Homo	C	55	55,0	Homo	C	147	147,0	Homo	C	21	21,0	Homo	C,T	28	17,11	Hete	C	122	122,0	Homo	C	7	7,0	Homo	C,T	3	0,3	Hete	C	3	3,0	Homo	C	4	4,0	Homo
TRINITY_DN2058_c0_g1	K06631	PLK1	1751	A	C	A	48	47,1	Homo	A	36	36,0	Homo	A	96	96,0	Homo	A,C	8	5,3	Hete	A	16	16,0	Homo	A	82	82,0	Homo	A	1	1,0	Homo	A	1	1,0	Homo	A	1	1,0	Homo	A,C	4	3,1	Hete
TRINITY_DN2058_c0_g1	K06631	PLK1	2219	G	A	G	44	44,0	Homo	G	39	39,0	Homo	G	89	89,0	Homo	G	6	6,0	Homo	G,A	17	10,7	Hete	G	76	76,0	Homo	G	4	4,0	Homo	G,A	6	3,3	Hete	-	-	-	-	G	1	1,0	Homo
TRINITY_DN2058_c0_g1	K06631	PLK1	2306	G	A	G	53	53,0	Homo	G	40	40,0	Homo	G	91	91,0	Homo	G	5	5,0	Homo	G	29	29,0	Homo	G	93	93,0	Homo	G	5	5,0	Homo	G	7	7,0	Homo	-	-	-	-	G,A	3	1,2	Hete
TRINITY_DN2058_c0_g1	K06631	PLK1	2748	C	T	C	37	37,0	Homo	C	61	61,0	Homo	C	104	104,0	Homo	C	18	18,0	Homo	C,T	23	3,20	Hete	C	97	97,0	Homo	C	5	5,0	Homo	T	4	0,4	Homo	-	-	-	-	C	2	2,0	Homo
TRINITY_DN2058_c0_g1	K06631	PLK1	2772	T	A	T	32	32,0	Homo	T	55	55,0	Homo	T	97	97,0	Homo	T	14	14,0	Homo	T,A	22	4,18	Hete	T	85	85,0	Homo	T	7	7,0	Homo	T,A	2	0,2	Hete	-	-	-	-	T	1	1,0	Homo
TRINITY_DN2058_c0_g1	K06631	PLK1	2773	A	C	A	32	32,0	Homo	A	54	54,0	Homo	A	97	97,0	Homo	A	16	16,0	Homo	A,C	22	4,18	Hete	A	86	86,0	Homo	A	7	7,0	Homo	A,C	2	0,2	Hete	-	-	-	-	A	1	1,0	Homo
TRINITY_DN33378_c0_g1	K05866	CDC25B	68	A	G	A	14	14,0	Homo	A,G	14	8,6	Hete	A,G	30	23,7	Hete	A	6	6,0	Homo	A	7	7,0	Homo	A,G	23	18,5	Hete	A,G	3	1,2	Hete	G	4	0,4	Homo	A	4	4,0	Homo	A	9	9,0	Homo
TRINITY_DN33378_c0_g1	K05866	CDC25B	96	C	T	C	16	16,0	Homo	C,T	17	11,6	Hete	C,T	37	28,9	Hete	C	7	7,0	Homo	C	8	8,0	Homo	C,T	30	23,7	Hete	C,T	3	1,2	Hete	C,T	6	2,4	Hete	C	3	3,0	Homo	C	9	9,0	Homo
TRINITY_DN33378_c0_g1	K05866	CDC25B	290	G	T	G	20	20,0	Homo	G,T	13	6,7	Hete	G,T	41	24,17	Hete	G	15	15,0	Homo	G	6	6,0	Homo	G,T	33	17,16	Hete	G,T	7	2,5	Hete	T	3	0,3	Homo	G	4	4,0	Homo	G	4	4,0	Homo
TRINITY_DN33378_c0_g1	K05866	CDC25B	304	A	C	A	22	22,0	Homo	A,C	13	7,6	Hete	A,C	43	26,17	Hete	A	15	15,0	Homo	A	6	6,0	Homo	A,C	37	21,16	Hete	A,C	7	2,5	Hete	A,C	5	2,3	Hete	A	5	5,0	Homo	A	3	3,0	Homo
TRINITY_DN33378_c0_g1	K05866	CDC25B	368	C	T	C	22	22,0	Homo	C,T	11	9,2	Hete	C,T	48	34,14	Hete	C	19	19,0	Homo	C	13	13,0	Homo	C,T	37	20,17	Hete	C,T	7	1,6	Hete	C	3	3,0	Homo	C	1	1,0	Homo	C	3	3,0	Homo
TRINITY_DN33378_c0_g1	K05866	CDC25B	396	T	C	T	18	18,0	Homo	T,C	13	11,2	Hete	T,C	55	39,16	Hete	T	19	19,0	Homo	T	14	14,0	Homo	T,C	43	26,17	Hete	T,C	7	1,6	Hete	T	4	4,0	Homo	T	1	1,0	Homo	T	2	2,0	Homo
TRINITY_DN33378_c0_g1	K05866	CDC25B	446	A	G	A	13	13,0	Homo	A,G	14	12,2	Hete	A,G	46	28,18	Hete	A	17	17,0	Homo	A	14	14,0	Homo	A,G	48	27,21	Hete	A,G	7	1,6	Hete	A	2	2,0	Homo	A	1	1,0	Homo	A	5	5,0	Homo
TRINITY_DN33378_c0_g1	K05866	CDC25B	794	T	C	T	18	18,0	Homo	T,C	17	10,7	Hete	T,C	62	34,28	Hete	T	7	7,0	Homo	T	8	8,0	Homo	T,C	41	19,22	Hete	T,C	5	2,3	Hete	T	4	4,0	Homo	T	2	2,0	Homo	T	4	4,0	Homo
TRINITY_DN33378_c0_g1	K05866	CDC25B	851	T	C	T	12	12,0	Homo	T,C	19	15,4	Hete	T,C	46	24,22	Hete	T	7	7,0	Homo	T	8	8,0	Homo	T,C	25	13,12	Hete	C	3	0,3	Homo	T,C	4	2,2	Hete	T	1	1,0	Homo	T	3	3,0	Homo
TRINITY_DN33378_c0_g1	K05866	CDC25B	954	T	G	T	12	12,0	Homo	T,G	17	12,5	Hete	T,G	62	30,32	Hete	T	15	15,0	Homo	T	9	9,0	Homo	T,G	35	16,19	Hete	T,G	5	1,4	Hete	T,G	6	4,2	Hete	T	2	2,0	Homo	-	-	-	-
TRINITY_DN33378_c0_g1	K05866	CDC25B	1005	C	T	C	10	10,0	Homo	C,T	15	10,5	Hete	C,T	49	23,26	Hete	C	16	16,0	Homo	C	4	4,0	Homo	C,T	26	14,12	Hete	C,T	4	1,3	Hete	C,T	5	3,2	Hete	C	2	2,0	Homo	C	1	1,0	Homo
TRINITY_DN33378_c0_g1	K05866	CDC25B	1020	C	T	C	9	9,0	Homo	C,T	18	12,6	Hete	C,T	47	24,23	Hete	C	18	18,0	Homo	C	3	3,0	Homo	C,T	25	13,12	Hete	T	3	0,3	Homo	C,T	4	2,2	Hete	C	2	2,0	Homo	C	1	1,0	Homo
TRINITY_DN33378_c0_g1	K05866	CDC25B	1088	C	T	C	13	13,0	Homo	C,T	16	11,5	Hete	C,T	38	16,22	Hete	C	20	20,0	Homo	C	4	4,0	Homo	C,T	21	12,9	Hete	C,T	2	1,1	Hete	C	4	3,1	Homo	C	4	4,0	Homo	C	6	6,0	Homo
TRINITY_DN33378_c0_g1	K05866	CDC25B	1094	T	C	T	14	14,0	Homo	T,C	15	11,4	Hete	T,C	37	15,22	Hete	T	18	18,0	Homo	T	3	3,0	Homo	T,C	21	13,8	Hete	T,C	2	1,1	Hete	T	4	3,1	Homo	T	4	4,0	Homo	T	6	6,0	Homo
TRINITY_DN33378_c0_g1	K05866	CDC25B	1103	T	C	T	13	13,0	Homo	T,C	13	10,3	Hete	T,C	40	15,25	Hete	T	19	19,0	Homo	T	3	3,0	Homo	T,C	19	11,8	Hete	T,C	2	1,1	Hete	T	4	3,1	Homo	T	5	5,0	Homo	T	6	6,0	Homo
TRINITY_DN33378_c0_g1	K05866	CDC25B	1175	G	C	G	20	20,0	Homo	G,C	7	4,3	Hete	G,C	40	21,19	Hete	G	21	21,0	Homo	G	8	8,0	Homo	G,C	23	12,11	Hete	G,C	2	1,1	Hete	G	6	5,1	Homo	G	4	4,0	Homo	G	6	6,0	Homo
TRINITY_DN33378_c0_g1	K05866	CDC25B	1253	A	G	A	21	21,0	Homo	A,G	9	5,4	Hete	A,G	43	26,17	Hete	A	19	19,0	Homo	A	12	12,0	Homo	A,G	25	14,11	Hete	A,G	5	1,4	Hete	A	4	4,0	Homo	A	5	5,0	Homo	A	7	7,0	Homo
TRINITY_DN33378_c0_g1	K05866	CDC25B	1403	T	C	T	18	18,0	Homo	T,C	9	5,4	Hete	T,C	31	17,13	Hete	T	11	11,0	Homo	T	10	10,0	Homo	T,C	25	11,14	Hete	T,C	12	6,6	Hete	T,C	5	3,2	Hete	T	4	4,0	Homo	T	4	4,0	Homo
TRINITY_DN33378_c0_g1	K05866	CDC25B	1475	T	C	T	24	24,0	Homo	T,C	10	7,3	Hete	T,C	45	31,14	Hete	T	16	16,0	Homo	T	8	8,0	Homo	T,C	37	17,20	Hete	T,C	16	11,5	Hete	T	5	5,0	Homo	T	5	5,0	Homo	T	7	7,0	Homo
TRINITY_DN33378_c0_g1	K05866	CDC25B	1520	A	C	A	17	17,0	Homo	A,C	15	9,6	Hete	A,C	45	31,14	Hete	A	17	17,0	Homo	A	8	8,0	Homo	A,C	34	22,12	Hete	A,C	10	8,2	Hete	A,C	4	2,2	Hete	A	1	1,0	Homo	A	9	9,0	Homo
TRINITY_DN33378_c0_g1	K05866	CDC25B	1599	C	T	C	22	22,0	Homo	C,T	14	8,6	Hete	C,T	48	30,18	Hete	C	17	17,0	Homo	C	10	10,0	Homo	C,T	28	19,9	Hete	C,T	6	5,1	Hete	C,T	5	3,2	Hete	C	1	1,0	Homo	C	13	13,0	Homo
TRINITY_DN33378_c0_g1	K05866	CDC25B	1609	A	G	A	23	23,0	Homo	A,G	15	9,6	Hete	A,G	44	26,18	Hete	A	16	16,0	Homo	A	12	12,0	Homo	A,G	26	18,8	Hete	A,G	6	5,1	Hete	A,G	5	3,2	Hete	A	1	1,0	Homo	A	13	13,0	Homo
TRINITY_DN33378_c0_g1	K05866	CDC25B	1742	C	T	C	23	23,0	Homo	C,T	18	14,4	Hete	C,T	41	23,18	Hete	C	13	13,0	Homo	C	12	12,0	Homo	C,T	31	18,13	Hete	C	5	5,0	Homo	T	4	0,4	Homo	C	2	2,0	Homo	C	5	5,0	Homo
TRINITY_DN33378_c0_g1	K05866	CDC25B	1844	C	T	C	24	24,0	Homo	C,T	16	13,3	Hete	C,T	51	35,16	Hete	C	21	21,0	Homo	C	11	11,0	Homo	C,T	31	19,12	Hete	C	1	1,0	Homo	C,T	5	2,3	Hete	C	1	1,0	Homo	C	7	7,0	Homo
TRINITY_DN33378_c0_g1	K05866	CDC25B	1901	C	T	C	24	24,0	Homo	C,T	17	10,7	Hete	C,T	51	38,13	Hete	C	19	19,0	Homo	C	12	12,0	Homo	C,T	38	27,11	Hete	C	1	1,0	Homo	C	1	1,0	Homo	C	3	3,0	Homo	C	8	8,0	Homo
TRINITY_DN33378_c0_g1	K05866	CDC25B	2009	G	A	G	27	27,0	Homo	G,A	17	10,7	Hete	G,A	58	37,21	Hete	G	10	10,0	Homo	G	7	7,0	Homo	G,A	35	24,11	Hete	G	3	3,0	Homo	G,A	6	3,3	Hete	G	4	4,0	Homo	G	3	3,0	Homo
TRINITY_DN33378_c0_g1	K05866	CDC25B	2062	A	G	A	27	27,0	Homo	A,G	16	11,5	Hete	A,G	47	26,21	Hete	A	10	10,0	Homo	A	4	4,0	Homo	A,G	30	15,15	Hete	A	3	3,0	Homo	A,G	8	3,5	Hete	A	6	6,0	Homo	A	2	2,0	Homo
TRINITY_DN33378_c0_g1	K05866	CDC25B	2161	G	A	G	20	20,0	Homo	G,A	14	12,2	Hete	G,A	35	14,21	Hete	G	8	8,0	Homo	G	5	5,0	Homo	G,A	22	11,11	Hete	G	4	4,0	Homo	G,A	4	2,2	Hete	G	7	7,0	Homo	G	5	5,0	Homo
TRINITY_DN33378_c0_g1	K05866	CDC25B	2206	T	C	T	16	16,0	Homo	T	21	21,0	Homo	T	41	41,0	Homo	T	7	7,0	Homo	T	3	3,0	Homo	T	20	20,0	Homo	T	4	4,0	Homo	T	2	2,0	Homo	T	7	7,0	Homo	T,C	5	3,2	Hete
TRINITY_DN33378_c0_g1	K05866	CDC25B	2297	A	T	A	25	25,0	Homo	A,T	27	21,6	Hete	A,T	47	27,20	Hete	A	14	14,0	Homo	A	10	10,0	Homo	A,T	36	20,16	Hete	A	5	5,0	Homo	A,T	7	6,1	Hete	A	11	11,0	Homo	A	7	7,0	Homo
TRINITY_DN33378_c0_g1	K05866	CDC25B	2472	T	C	T	20	20,0	Homo	T,C	23	19,4	Hete	T,C	44	29,15	Hete	T	14	14,0	Homo	T	14	14,0	Homo	T,C	30	22,8	Hete	T,C	6	5,1	Hete	T,C	5	3,2	Hete	T	3	3,0	Homo	T	11	11,0	Homo
TRINITY_DN33378_c0_g1	K05866	CDC25B	2607	T	A	T	14	14,0	Homo	T,A	2	0,2	Hete	T	22	22,0	Homo	T	10	10,0	Homo	T	5	5,0	Homo	T	4	4,0	Homo	-	-	-	-	-	-	-	-	-	-	-	-	T	5	5,0	Homo
TRINITY_DN33378_c0_g1	K05866	CDC25B	2608	T	A	T	14	14,0	Homo	T,A	2	0,2	Hete	T	24	24,0	Homo	T	10	10,0	Homo	T	5	5,0	Homo	T	4	4,0	Homo	-	-	-	-	-	-	-	-	-	-	-	-	T	5	5,0	Homo
TRINITY_DN33378_c0_g1	K05866	CDC25B	2931	C	T	T	1	0,1	Homo	C,T	4	3,1	Hete	C,T	15	9,6	Hete	T	2	0,2	Homo	-	-	-	-	C	5	5,0	Homo	T	3	0,3	Homo	-	-	-	-	T	1	0,1	Homo	T	1	0,1	Homo
TRINITY_DN33660_c0_g1	K14454	GOT1	62	T	C	T,C	1	0,1	Hete	-	-	-	-	-	-	-	-	T,C	3	2,1	Hete	T,C	4	2,2	Hete	T	2	2,0	Homo	T	1	1,0	Homo	-	-	-	-	T	1	1,0	Homo	T	1	1,0	Homo
TRINITY_DN33660_c0_g1	K14454	GOT1	119	G	A	G	2	2,0	Homo	-	-	-	-	-	-	-	-	G	3	3,0	Homo	G	6	6,0	Homo	G,A	3	2,1	Hete	G,A	1	0,1	Hete	-	-	-	-	G,A	6	3,3	Hete	G,A	2	1,1	Hete
TRINITY_DN33660_c0_g1	K14454	GOT1	195	A	T	A,T	4	1,3	Hete	A	2	2,0	Homo	A	1	1,0	Homo	A,T	4	3,1	Hete	A,T	10	7,3	Hete	A	6	6,0	Homo	A	3	3,0	Homo	A,T	1	0,1	Hete	A	9	9,0	Homo	A	2	2,0	Homo
TRINITY_DN33660_c0_g1	K14454	GOT1	250	A	G	A,G	11	6,5	Hete	A	4	4,0	Homo	A	5	5,0	Homo	A,G	10	6,4	Hete	A,G	10	7,3	Hete	A	8	8,0	Homo	A	15	15,0	Homo	A,G	4	2,2	Hete	A	19	19,0	Homo	A	13	13,0	Homo
TRINITY_DN33660_c0_g1	K14454	GOT1	349	G	A	G,A	9	6,3	Hete	G	5	5,0	Homo	G	5	5,0	Homo	G,A	8	5,3	Hete	G,A	9	6,3	Hete	G	5	5,0	Homo	G	15	15,0	Homo	G,A	6	3,3	Hete	G	14	14,0	Homo	G	11	11,0	Homo
TRINITY_DN33660_c0_g1	K14454	GOT1	550	A	C	C	3	0,3	Homo	A	4	4,0	Homo	A	3	3,0	Homo	A,C	7	3,4	Hete	A,C	12	8,4	Hete	A	3	3,0	Homo	A	25	25,0	Homo	A,C	3	2,1	Hete	A	13	13,0	Homo	A	9	9,0	Homo
TRINITY_DN33660_c0_g1	K14454	GOT1	884	G	A	G,A	152	74,78	Hete	G	292	291,1	Homo	G	143	143,0	Homo	G	282	282,0	Homo	G	529	528,0	Homo	G	202	202,0	Homo	G	732	732,0	Homo	G	376	376,0	Homo	G	656	656,0	Homo	G	503	503,0	Homo
TRINITY_DN33660_c0_g1	K14454	GOT1	910	G	T	G,T	163	78,85	Hete	G	304	303,1	Homo	G	144	144,0	Homo	G,T	316	154,162	Hete	G,T	552	257,295	Hete	G	210	210,0	Homo	G	737	737,0	Homo	G,T	403	190,213	Hete	G	734	734,0	Homo	G	507	507,0	Homo
TRINITY_DN33660_c0_g1	K14454	GOT1	924	T	G	T,G	173	78,95	Hete	T	313	312,1	Homo	T	142	142,0	Homo	T,G	319	144,175	Hete	T,G	586	270,316	Hete	T	212	212,0	Homo	T	732	732,0	Homo	T,G	405	189,216	Hete	T	710	710,0	Homo	T	497	497,0	Homo
TRINITY_DN33660_c0_g1	K14454	GOT1	954	T	C	T,C	216	86,130	Hete	T	364	363,1	Homo	T	165	165,0	Homo	T,C	364	169,195	Hete	T,C	676	306,370	Hete	T	258	258,0	Homo	T	738	737,1	Homo	T,C	489	209,280	Hete	T	742	742,0	Homo	T	528	528,0	Homo
TRINITY_DN33660_c0_g1	K14454	GOT1	1032	G	T	G,T	238	86,152	Hete	G	393	392,1	Homo	G	185	185,0	Homo	G,T	372	173,199	Hete	G,T	682	305,377	Hete	G	246	246,0	Homo	G	673	673,0	Homo	G,T	490	220,270	Hete	G	685	684,1	Homo	G	520	519,1	Homo
TRINITY_DN33660_c0_g1	K14454	GOT1	1158	C	T	C,T	238	78,160	Hete	C	336	336,0	Homo	C	150	150,0	Homo	C,T	354	139,215	Hete	C,T	613	252,361	Hete	C	200	200,0	Homo	C	697	697,0	Homo	C,T	480	196,284	Hete	C	676	676,0	Homo	C	436	436,0	Homo
TRINITY_DN33660_c0_g1	K14454	GOT1	1166	A	G	A,G	246	74,172	Hete	A	336	336,0	Homo	A	143	143,0	Homo	A,G	352	137,215	Hete	A,G	602	239,363	Hete	A	177	177,0	Homo	A	705	705,0	Homo	A,G	461	179,282	Hete	A	686	686,0	Homo	A	421	421,0	Homo
TRINITY_DN33660_c0_g1	K14454	GOT1	1218	C	T	C,T	235	65,170	Hete	C	317	317,0	Homo	C	153	153,0	Homo	C,T	356	126,230	Hete	C,T	613	223,390	Hete	C	183	183,0	Homo	C	638	638,0	Homo	C,T	477	175,302	Hete	C	661	661,0	Homo	C	401	401,0	Homo
TRINITY_DN33660_c0_g1	K14454	GOT1	1306	A	T	A,T	47	38,9	Hete	A	195	195,0	Homo	A	145	145,0	Homo	A,T	108	88,20	Hete	A,T	209	172,37	Hete	A	115	115,0	Homo	A	476	476,0	Homo	A	138	123,15	Homo	A	409	409,0	Homo	A	254	254,0	Homo
TRINITY_DN33660_c0_g1	K14454	GOT1	1347	A	T	A,T	198	64,134	Hete	A	246	246,0	Homo	A	150	150,0	Homo	A,T	348	106,242	Hete	A,T	580	224,356	Hete	A	140	140,0	Homo	A	589	589,0	Homo	A,T	462	163,299	Hete	A	534	534,0	Homo	A	290	290,0	Homo
TRINITY_DN33660_c0_g1	K14454	GOT1	1434	A	T	A,T	278	100,178	Hete	A	411	411,0	Homo	A	222	222,0	Homo	A,T	463	137,326	Hete	A,T	725	292,433	Hete	A	250	250,0	Homo	A	710	710,0	Homo	A,T	650	211,439	Hete	A	692	692,0	Homo	A	528	528,0	Homo
TRINITY_DN33660_c0_g1	K14454	GOT1	1436	A	G	A,G	288	101,187	Hete	A	415	414,1	Homo	A	222	222,0	Homo	A,G	460	138,322	Hete	A,G	722	294,428	Hete	A	251	251,0	Homo	A	725	724,0	Homo	A,G	649	215,434	Hete	A	701	701,0	Homo	A	543	543,0	Homo
TRINITY_DN33660_c0_g1	K14454	GOT1	1477	G	A	G,A	330	231,99	Hete	G,A	430	234,196	Hete	G,A	245	127,118	Hete	G	542	542,0	Homo	G,A	700	425,275	Hete	G,A	283	146,137	Hete	G,A	710	325,385	Hete	G	694	694,0	Homo	G,A	700	375,325	Hete	G,A	580	296,284	Hete
TRINITY_DN33660_c0_g1	K14454	GOT1	1588	C	T	C,T	313	115,198	Hete	C	513	513,0	Homo	C	268	268,0	Homo	C,T	557	175,382	Hete	C,T	593	258,335	Hete	C	315	315,0	Homo	C	588	588,0	Homo	C,T	652	225,427	Hete	C	652	652,0	Homo	C	606	606,0	Homo
TRINITY_DN33660_c0_g1	K14454	GOT1	1589	T	G	T,G	313	116,197	Hete	T	515	514,0	Homo	T	270	270,0	Homo	T,G	558	174,384	Hete	T,G	592	262,330	Hete	T	322	322,0	Homo	T	591	591,0	Homo	T,G	651	225,426	Hete	T	653	652,0	Homo	T	609	609,0	Homo
TRINITY_DN33660_c0_g1	K14454	GOT1	1643	C	T	C	317	317,0	Homo	C,T	503	276,227	Hete	C,T	248	134,114	Hete	C	537	537,0	Homo	C	716	716,0	Homo	C,T	297	157,140	Hete	C,T	729	402,327	Hete	C	678	676,2	Homo	C,T	712	360,352	Hete	C,T	561	306,255	Hete
TRINITY_DN33660_c0_g1	K14454	GOT1	1754	A	G	A,G	251	76,175	Hete	A	414	414,0	Homo	A	208	208,0	Homo	A,G	399	134,265	Hete	A,G	352	144,208	Hete	A	284	284,0	Homo	A	379	379,0	Homo	A,G	267	97,170	Hete	A	296	296,0	Homo	A	368	368,0	Homo
TRINITY_DN33660_c0_g1	K14454	GOT1	1851	T	G	T	10	10,0	Homo	G	6	0,6	Homo	-	-	-	-	T	10	10,0	Homo	T	22	21,1	Homo	G	4	0,4	Homo	G	3	0,3	Homo	T	8	7,1	Homo	G	1	0,1	Homo	G	1	0,1	Homo
TRINITY_DN33660_c0_g1	K14454	GOT1	1884	T	A	T	10	10,0	Homo	A	5	0,5	Homo	-	-	-	-	T	10	10,0	Homo	T	19	19,0	Homo	A	4	0,4	Homo	A	3	0,3	Homo	T	11	10,1	Homo	A	2	0,2	Homo	-	-	-	-
TRINITY_DN33660_c0_g1	K14454	GOT1	1888	A	T	A	10	10,0	Homo	T	5	0,5	Homo	-	-	-	-	A	10	10,0	Homo	A	21	21,0	Homo	T	4	0,4	Homo	T	3	0,3	Homo	A	11	10,1	Homo	T	2	0,2	Homo	-	-	-	-
TRINITY_DN33660_c0_g1	K14454	GOT1	1898	G	A	G	9	9,0	Homo	A	5	0,5	Homo	-	-	-	-	G	10	10,0	Homo	G	20	20,0	Homo	A	4	0,4	Homo	A	3	0,3	Homo	G	10	9,1	Homo	A	1	0,1	Homo	-	-	-	-
TRINITY_DN33660_c0_g1	K14454	GOT1	2055	T	C	T,C	17	15,2	Hete	C	2	0,2	Homo	T,C	8	1,7	Hete	T,C	13	12,1	Hete	T	35	34,1	Homo	C	5	0,5	Homo	C	5	0,5	Homo	T	12	12,0	Homo	C	4	0,4	Homo	C	1	0,1	Homo
TRINITY_DN33660_c0_g1	K14454	GOT1	2193	G	T	G,T	13	11,2	Hete	T	8	0,8	Homo	G,T	6	1,5	Hete	G	3	3,0	Homo	G	35	35,0	Homo	T	1	0,1	Homo	T	4	0,4	Homo	G	17	17,0	Homo	T	3	0,3	Homo	T	1	0,1	Homo
TRINITY_DN33660_c0_g1	K14454	GOT1	2198	C	T	C	46	43,3	Homo	T	17	0,17	Homo	C,T	10	1,9	Hete	C	36	36,0	Homo	C	94	88,6	Homo	T	2	0,2	Homo	T	16	0,16	Homo	C	72	69,3	Homo	T	13	0,13	Homo	T	3	0,3	Homo
TRINITY_DN33660_c0_g1	K14454	GOT1	2209	A	G	A,G	62	50,12	Hete	G	58	0,58	Homo	G	33	1,32	Homo	A,G	67	51,16	Hete	A,G	175	123,52	Hete	G	33	0,33	Homo	G	117	0,117	Homo	A,G	127	98,29	Hete	G	119	0,119	Homo	G	48	0,48	Homo
TRINITY_DN33660_c0_g1	K14454	GOT1	2524	C	G	C,G	208	58,150	Hete	C	351	351,0	Homo	C	156	156,0	Homo	C,G	368	112,256	Hete	C,G	690	233,457	Hete	C	185	185,0	Homo	C	681	681,0	Homo	C,G	541	141,400	Hete	C	621	621,0	Homo	C	423	423,0	Homo
TRINITY_DN33660_c0_g1	K14454	GOT1	2536	A	G	A,G	208	58,150	Hete	A	328	328,0	Homo	A	150	150,0	Homo	A,G	375	110,265	Hete	A,G	671	216,455	Hete	A	190	190,0	Homo	A	677	677,0	Homo	A,G	546	139,407	Hete	A	606	606,0	Homo	A	423	423,0	Homo
TRINITY_DN33660_c0_g1	K14454	GOT1	2626	T	C	T,C	178	46,132	Hete	T	259	259,0	Homo	T	118	118,0	Homo	T,C	319	70,249	Hete	T,C	575	177,397	Hete	T	164	164,0	Homo	T	539	539,0	Homo	T,C	452	126,326	Hete	T	469	469,0	Homo	T	344	344,0	Homo
TRINITY_DN33660_c0_g1	K14454	GOT1	2693	G	T	G,T	185	55,130	Hete	G	363	363,0	Homo	G	162	161,1	Homo	G,T	372	104,268	Hete	G,T	707	254,453	Hete	G	203	202,1	Homo	G	687	687,0	Homo	G,T	534	163,371	Hete	G	569	569,0	Homo	G	413	413,0	Homo
TRINITY_DN33660_c0_g1	K14454	GOT1	2722	A	G	A,G	216	62,154	Hete	A	365	365,0	Homo	A	177	176,1	Homo	A,G	433	111,322	Hete	A,G	733	245,488	Hete	A	208	208,0	Homo	A	716	716,0	Homo	A,G	587	165,422	Hete	A	595	595,0	Homo	A	431	431,0	Homo
TRINITY_DN33660_c0_g1	K14454	GOT1	2784	T	C	T,C	221	67,154	Hete	T	342	342,0	Homo	T	176	175,1	Homo	T,C	430	113,317	Hete	T,C	673	236,437	Hete	T	216	216,0	Homo	T	667	667,0	Homo	T,C	609	174,435	Hete	T	620	620,0	Homo	T	414	414,0	Homo
TRINITY_DN33660_c0_g1	K14454	GOT1	2821	A	G	A,G	203	63,140	Hete	A	323	323,0	Homo	A	153	153,0	Homo	A,G	440	108,332	Hete	A,G	560	190,370	Hete	A	207	207,0	Homo	A	590	590,0	Homo	A,G	577	158,419	Hete	A	573	573,0	Homo	A	420	420,0	Homo
TRINITY_DN33660_c0_g1	K14454	GOT1	2860	C	A	C,A	189	53,136	Hete	C	308	308,0	Homo	C	149	149,0	Homo	C,A	422	92,330	Hete	C,A	532	187,345	Hete	C	196	196,0	Homo	C	546	546,0	Homo	C,A	546	171,375	Hete	C	552	552,0	Homo	C	396	396,0	Homo
TRINITY_DN33660_c0_g1	K14454	GOT1	3025	A	G	A,G	214	81,133	Hete	A	358	358,0	Homo	A	181	180,1	Homo	A,G	433	132,301	Hete	A,G	629	242,387	Hete	A	209	209,0	Homo	A	608	608,0	Homo	A,G	537	212,325	Hete	A	632	632,0	Homo	A	491	491,0	Homo
TRINITY_DN33660_c0_g1	K14454	GOT1	3075	A	G	A,G	174	108,66	Hete	G	252	0,252	Homo	G	127	1,126	Homo	A,G	327	232,95	Hete	A,G	489	310,179	Hete	G	147	0,147	Homo	G	424	0,424	Homo	A,G	405	256,149	Hete	G	414	0,414	Homo	G	332	0,332	Homo
TRINITY_DN33660_c0_g1	K14454	GOT1	3082	C	A	C,A	170	108,62	Hete	A	245	0,245	Homo	A	127	1,126	Homo	C,A	312	224,88	Hete	C,A	481	310,171	Hete	A	145	0,145	Homo	A	410	0,410	Homo	C,A	388	249,139	Hete	A	397	0,397	Homo	A	321	0,321	Homo
TRINITY_DN33660_c0_g1	K14454	GOT1	3195	G	C	G,C	3	1,2	Hete	G	13	13,0	Homo	G	2	2,0	Homo	G,C	2	1,1	Hete	G,C	9	3,6	Hete	G	7	7,0	Homo	G	2	2,0	Homo	G,C	1	0,1	Hete	-	-	-	-	G	4	4,0	Homo
TRINITY_DN33660_c0_g1	K14454	GOT1	3258	A	G	A,G	2	1,1	Hete	A	9	9,0	Homo	A	2	2,0	Homo	A,G	2	1,1	Hete	A,G	9	3,6	Hete	A	7	7,0	Homo	A	2	2,0	Homo	A,G	3	1,2	Hete	-	-	-	-	A	3	3,0	Homo
TRINITY_DN33660_c0_g1	K14454	GOT1	3330	G	A	G,A	3	1,2	Hete	G	6	6,0	Homo	G	2	2,0	Homo	-	-	-	-	G,A	5	3,2	Hete	G	4	4,0	Homo	G	2	2,0	Homo	G,A	2	1,1	Hete	-	-	-	-	G	2	2,0	Homo
TRINITY_DN20823_c0_g1	K04402	GADD45	180	T	C	T	4	4,0	Homo	T,C	152	101,51	Hete	T	143	143,0	Homo	T,C	56	25,31	Hete	T,C	35	20,15	Hete	T,C	78	45,33	Hete	-	-	-	-	T,C	2	1,1	Hete	T,C	3	2,1	Hete	T	1	1,0	Homo
TRINITY_DN20823_c0_g1	K04402	GADD45	198	T	C	T	1	1,0	Homo	T,C	70	39,31	Hete	T	66	66,0	Homo	T,C	42	15,27	Hete	T,C	27	16,11	Hete	T,C	54	24,30	Hete	-	-	-	-	-	-	-	-	T,C	3	2,1	Hete	T	2	2,0	Homo
TRINITY_DN20823_c0_g1	K04402	GADD45	385	T	C	C	6	0,6	Homo	T,C	264	134,130	Hete	C	162	0,162	Homo	T,C	100	72,28	Hete	T,C	58	29,29	Hete	T,C	151	93,58	Hete	C	3	0,3	Homo	C	4	0,4	Homo	T	3	3,0	Homo	T,C	1	1,0	Hete
TRINITY_DN20823_c0_g1	K04402	GADD45	604	A	G	A	6	6,0	Homo	A,G	151	93,58	Hete	A	144	144,0	Homo	A,G	86	37,49	Hete	A,G	53	27,26	Hete	A,G	120	64,56	Hete	A	3	3,0	Homo	-	-	-	-	A,G	1	0,1	Hete	A	1	1,0	Homo
TRINITY_DN20823_c0_g1	K04402	GADD45	713	C	A	C	7	7,0	Homo	C,A	126	89,37	Hete	C	120	119,1	Homo	C,A	58	28,30	Hete	C,A	45	24,21	Hete	C,A	109	72,37	Hete	-	-	-	-	C	1	1,0	Homo	C	2	2,0	Homo	-	-	-	-
TRINITY_DN20823_c0_g1	K04402	GADD45	798	T	C	T	7	7,0	Homo	T,C	78	48,30	Hete	T	72	71,1	Homo	T,C	22	12,10	Hete	T,C	23	12,11	Hete	T,C	67	46,21	Hete	T	1	1,0	Homo	-	-	-	-	T	2	2,0	Homo	-	-	-	-
TRINITY_DN20823_c0_g1	K04402	GADD45	817	T	G	T	7	7,0	Homo	T,G	71	46,25	Hete	T	69	68,1	Homo	T,G	21	10,11	Hete	T,G	20	11,9	Hete	T,G	66	46,20	Hete	T	1	1,0	Homo	-	-	-	-	T	2	2,0	Homo	-	-	-	-
TRINITY_DN20823_c0_g1	K04402	GADD45	839	T	A	T	7	7,0	Homo	T,A	74	47,27	Hete	T	65	64,1	Homo	T,A	18	7,11	Hete	T,A	25	15,10	Hete	T,A	62	42,20	Hete	T	1	1,0	Homo	-	-	-	-	T	2	2,0	Homo	-	-	-	-
TRINITY_DN20823_c0_g1	K04402	GADD45	882	G	A	G	4	4,0	Homo	G,A	68	38,30	Hete	G	62	61,1	Homo	G,A	26	15,11	Hete	G,A	31	14,17	Hete	G,A	82	51,31	Hete	-	-	-	-	-	-	-	-	G	2	2,0	Homo	-	-	-	-
TRINITY_DN20823_c0_g1	K04402	GADD45	969	G	A	G	1	1,0	Homo	G,A	54	37,17	Hete	G	39	39,0	Homo	G,A	20	13,7	Hete	G,A	28	12,15	Hete	G,A	62	38,24	Hete	-	-	-	-	G,A	2	0,2	Hete	G	2	2,0	Homo	-	-	-	-
TRINITY_DN23822_c2_g1	K02537	MAD2	83	T	A	T,A	5	4,1	Hete	T,A	5	2,3	Hete	T,A	7	1,6	Hete	T,A	9	5,4	Hete	T,A	1	1,0	Hete	T,A	2	1,1	Hete	A	1	0,1	Homo	T,A	2	1,1	Hete	-	-	-	-	T,A	5	2,3	Hete
TRINITY_DN23822_c2_g1	K02537	MAD2	94	A	C	A,C	5	4,1	Hete	A,C	5	2,3	Hete	A,C	8	1,7	Hete	A,C	8	4,4	Hete	A,C	1	1,0	Hete	A,C	2	1,1	Hete	C	1	0,1	Homo	A,C	2	1,1	Hete	-	-	-	-	A,C	5	2,3	Hete
TRINITY_DN23822_c2_g1	K02537	MAD2	210	C	T	C,T	56	21,35	Hete	C,T	73	34,39	Hete	C,T	40	18,22	Hete	C,T	53	38,15	Hete	C,T	22	13,9	Hete	C,T	56	26,30	Hete	C,T	25	21,4	Hete	C,T	6	3,3	Hete	C,T	4	2,2	Hete	C,T	12	9,3	Hete
TRINITY_DN23822_c2_g1	K02537	MAD2	399	G	A	G	36	36,0	Homo	G	86	86,0	Homo	G	43	43,0	Homo	G	56	56,0	Homo	G	15	15,0	Homo	G,A	50	30,20	Hete	G	11	11,0	Homo	G,A	8	4,4	Hete	G,A	1	0,1	Hete	G	4	4,0	Homo
TRINITY_DN23822_c2_g1	K02537	MAD2	429	T	C	T,C	33	22,11	Hete	T,C	73	37,36	Hete	T,C	40	24,16	Hete	T,C	55	25,30	Hete	T,C	10	6,4	Hete	T,C	43	25,18	Hete	T,C	8	6,2	Hete	T,C	7	3,4	Hete	T,C	1	0,1	Hete	T,C	2	1,1	Hete
TRINITY_DN23822_c2_g1	K02537	MAD2	465	T	G	T,G	19	13,6	Hete	T,G	47	25,22	Hete	T,G	26	14,12	Hete	T,G	30	18,12	Hete	T,G	7	5,2	Hete	T,G	27	18,9	Hete	T,G	7	6,1	Hete	T,G	5	1,4	Hete	G	1	0,1	Homo	G	1	0,1	Homo
TRINITY_DN23822_c2_g1	K02537	MAD2	565	T	C	T	1	1,0	Homo	T	2	2,0	Homo	T,C	4	2,2	Hete	T,C	5	4,1	Hete	T	2	2,0	Homo	T,C	2	1,1	Hete	-	-	-	-	-	-	-	-	-	-	-	-	-	-	-	-
TRINITY_DN23822_c2_g1	K02537	MAD2	618	A	T	A	3	3,0	Homo	A	2	2,0	Homo	A,T	6	4,2	Hete	A,T	5	3,2	Hete	A	2	2,0	Homo	A,T	2	1,1	Hete	-	-	-	-	A,T	1	0,1	Hete	-	-	-	-	-	-	-	-
TRINITY_DN23822_c2_g1	K02537	MAD2	631	T	G	T,G	2	1,1	Hete	T,G	4	3,1	Hete	T,G	6	3,3	Hete	T,G	6	3,3	Hete	T	2	2,0	Homo	T,G	2	1,1	Hete	T	1	1,0	Homo	T,G	1	0,1	Hete	-	-	-	-	-	-	-	-
TRINITY_DN23822_c2_g1	K02537	MAD2	656	C	T	C	2	2,0	Homo	C,T	4	1,3	Hete	C,T	6	4,2	Hete	C	3	3,0	Homo	C	2	2,0	Homo	C	2	2,0	Homo	C,T	1	0,1	Hete	C	1	1,0	Homo	-	-	-	-	-	-	-	-
TRINITY_DN23822_c2_g1	K02537	MAD2	689	G	C	G,C	2	1,1	Hete	G,C	5	1,4	Hete	G,C	4	2,2	Hete	G,C	7	3,4	Hete	-	-	-	-	G,C	1	1,0	Hete	C	1	0,1	Homo	G,C	1	1,0	Hete	-	-	-	-	-	-	-	-
TRINITY_DN23822_c2_g1	K02537	MAD2	727	C	G	C,G	2	1,1	Hete	C,G	4	1,3	Hete	C,G	4	2,2	Hete	G	5	1,4	Homo	-	-	-	-	-	-	-	-	G	1	0,1	Homo	C,G	1	1,0	Hete	-	-	-	-	-	-	-	-
TRINITY_DN23822_c2_g1	K02537	MAD2	755	T	C	T,C	2	1,1	Hete	T,C	4	3,1	Hete	T,C	4	2,2	Hete	T	5	4,1	Homo	T	2	2,0	Homo	-	-	-	-	T	1	1,0	Homo	-	-	-	-	-	-	-	-	-	-	-	-
TRINITY_DN23822_c2_g1	K02537	MAD2	761	T	C	T,C	2	1,1	Hete	T,C	4	3,1	Hete	T,C	5	3,2	Hete	T	5	4,1	Homo	T	2	2,0	Homo	-	-	-	-	T	1	1,0	Homo	-	-	-	-	-	-	-	-	-	-	-	-
TRINITY_DN23822_c2_g1	K02537	MAD2	860	A	G	A,G	3	2,1	Hete	A	5	5,0	Homo	A,G	4	3,1	Hete	A	1	1,0	Homo	A,G	3	2,1	Hete	A	5	5,0	Homo	-	-	-	-	-	-	-	-	-	-	-	-	-	-	-	-
TRINITY_DN23822_c2_g1	K02537	MAD2	885	A	C	A,C	2	1,1	Hete	A	4	4,0	Homo	A,C	5	3,2	Hete	A	1	1,0	Homo	A,C	3	2,1	Hete	A	5	5,0	Homo	-	-	-	-	-	-	-	-	-	-	-	-	-	-	-	-
TRINITY_DN23822_c2_g1	K02537	MAD2	995	G	A	G,A	4	1,3	Hete	G	3	3,0	Homo	G,A	4	3,1	Hete	G	1	1,0	Homo	G,A	1	0,1	Hete	G	5	5,0	Homo	A	3	0,3	Homo	-	-	-	-	-	-	-	-	-	-	-	-
TRINITY_DN34202_c3_g1	K01251	E3.3.1.1, ahcY	44	G	A	G	1	1,0	Homo	G	2	2,0	Homo	-	-	-	-	-	-	-	-	G	8	8,0	Homo	G	3	3,0	Homo	G	18	18,0	Homo	G	3	3,0	Homo	G,A	7	4,3	Hete	-	-	-	-
TRINITY_DN34202_c3_g1	K01251	E3.3.1.1, ahcY	48	A	T	A	1	1,0	Homo	T	2	0,2	Homo	-	-	-	-	-	-	-	-	A,T	8	4,4	Hete	A	3	3,0	Homo	A,T	18	12,6	Hete	A,T	3	1,2	Hete	A,T	8	1,7	Hete	-	-	-	-
TRINITY_DN34202_c3_g1	K01251	E3.3.1.1, ahcY	406	C	G	C	7	7,0	Homo	C,G	24	14,10	Hete	C	12	12,0	Homo	C,G	29	15,14	Hete	C,G	32	15,17	Hete	C	16	16,0	Homo	C,G	42	19,23	Hete	C,G	22	12,10	Hete	C,G	26	10,16	Hete	C	22	22,0	Homo
TRINITY_DN34202_c3_g1	K01251	E3.3.1.1, ahcY	475	G	A	G	9	9,0	Homo	G	21	21,0	Homo	G	20	20,0	Homo	G	34	34,0	Homo	G	24	24,0	Homo	G	9	9,0	Homo	G	48	48,0	Homo	G	32	32,0	Homo	G,A	34	20,14	Hete	G	28	28,0	Homo
TRINITY_DN34202_c3_g1	K01251	E3.3.1.1, ahcY	487	T	A	T	11	11,0	Homo	T,A	16	9,7	Hete	T	21	21,0	Homo	T,A	34	17,17	Hete	T,A	24	10,14	Hete	T	9	9,0	Homo	T,A	46	23,23	Hete	T,A	26	11,15	Hete	T,A	35	21,14	Hete	T	28	28,0	Homo
TRINITY_DN34202_c3_g1	K01251	E3.3.1.1, ahcY	555	A	T	A	9	9,0	Homo	A,T	14	8,6	Hete	A	23	23,0	Homo	A,T	25	9,16	Hete	A,T	24	11,13	Hete	A	6	6,0	Homo	A,T	44	22,22	Hete	A,T	32	18,14	Hete	A,T	31	22,9	Hete	A	24	24,0	Homo
TRINITY_DN34202_c3_g1	K01251	E3.3.1.1, ahcY	573	T	A	T	8	8,0	Homo	T,A	13	6,7	Hete	T	18	17,0	Homo	T,A	31	13,18	Hete	T,A	27	15,12	Hete	T	9	9,0	Homo	T,A	43	23,20	Hete	T,A	34	19,15	Hete	T,A	36	23,13	Hete	T	20	20,0	Homo
TRINITY_DN34202_c3_g1	K01251	E3.3.1.1, ahcY	630	G	A	G	9	9,0	Homo	G	16	16,0	Homo	G	12	12,0	Homo	G	26	26,0	Homo	G	25	25,0	Homo	G	14	14,0	Homo	G	36	36,0	Homo	G	26	25,1	Homo	G,A	30	18,12	Hete	G	15	15,0	Homo
TRINITY_DN34202_c3_g1	K01251	E3.3.1.1, ahcY	966	G	T	G	9	9,0	Homo	G,T	9	7,2	Hete	G	24	24,0	Homo	G,T	8	7,1	Hete	G,T	10	7,3	Hete	G	9	9,0	Homo	G,T	19	14,5	Hete	G,T	7	4,3	Hete	G,T	11	3,8	Hete	G	6	6,0	Homo
TRINITY_DN34202_c3_g1	K01251	E3.3.1.1, ahcY	1046	C	T	C	5	5,0	Homo	C,T	19	13,6	Hete	C	25	25,0	Homo	C,T	9	4,5	Hete	C,T	17	9,8	Hete	C	22	22,0	Homo	C,T	32	18,14	Hete	C,T	18	9,9	Hete	C,T	16	10,6	Hete	C	14	14,0	Homo
TRINITY_DN34202_c3_g1	K01251	E3.3.1.1, ahcY	1138	T	C	T	3	3,0	Homo	T,C	11	5,6	Hete	T	19	19,0	Homo	T,C	6	2,4	Hete	T,C	10	5,5	Hete	T	12	12,0	Homo	T,C	15	9,6	Hete	T,C	13	8,5	Hete	T,C	9	6,3	Hete	T	10	10,0	Homo
TRINITY_DN34202_c3_g1	K01251	E3.3.1.1, ahcY	1234	G	A	G	3	3,0	Homo	G,A	15	7,8	Hete	G	18	18,0	Homo	G,A	12	6,6	Hete	G,A	17	11,6	Hete	G	13	13,0	Homo	G,A	22	10,12	Hete	G,A	15	10,5	Hete	G,A	19	12,7	Hete	G	16	16,0	Homo
TRINITY_DN34202_c3_g1	K01251	E3.3.1.1, ahcY	1266	A	G	A	2	2,0	Homo	A	15	15,0	Homo	A	15	15,0	Homo	A	12	12,0	Homo	A	17	17,0	Homo	A	12	12,0	Homo	A	21	21,0	Homo	A	14	14,0	Homo	A,G	17	9,8	Hete	A	14	14,0	Homo
TRINITY_DN34202_c3_g1	K01251	E3.3.1.1, ahcY	1295	T	C	T	2	2,0	Homo	T,C	11	5,6	Hete	T	13	13,0	Homo	T,C	13	7,6	Hete	T,C	14	10,4	Hete	T	10	10,0	Homo	T,C	23	9,14	Hete	T,C	12	9,3	Hete	T,C	14	6,8	Hete	T	13	13,0	Homo
TRINITY_DN34202_c3_g1	K01251	E3.3.1.1, ahcY	1412	G	A	-	-	-	-	G	2	2,0	Homo	-	-	-	-	G,A	5	4,1	Hete	G	2	2,0	Homo	-	-	-	-	G	9	9,0	Homo	A	2	0,2	Homo	G,A	2	1,1	Hete	G,A	1	0,1	Hete
TRINITY_DN34202_c3_g1	K01251	E3.3.1.1, ahcY	1480	C	A	-	-	-	-	C	1	1,0	Homo	-	-	-	-	C,A	8	5,3	Hete	C,A	5	3,2	Hete	C,A	1	0,1	Hete	C	10	10,0	Homo	C,A	1	0,1	Hete	C,A	2	1,1	Hete	-	-	-	-
TRINITY_DN34202_c3_g1	K01251	E3.3.1.1, ahcY	1539	A	G	A	1	1,0	Homo	A,G	3	1,2	Hete	-	-	-	-	A,G	8	2,6	Hete	A,G	5	2,3	Hete	A	1	1,0	Homo	G	5	0,5	Homo	A	3	3,0	Homo	-	-	-	-	A	1	1,0	Homo
TRINITY_DN34202_c3_g1	K01251	E3.3.1.1, ahcY	1643	A	T	A	3	3,0	Homo	A,T	5	2,3	Hete	A	6	6,0	Homo	A,T	6	3,3	Hete	A,T	4	3,1	Hete	A	6	6,0	Homo	A,T	6	3,3	Hete	A	6	6,0	Homo	A,T	4	2,2	Hete	A	5	5,0	Homo
TRINITY_DN34202_c3_g1	K01251	E3.3.1.1, ahcY	1645	T	G	T	3	3,0	Homo	T,G	5	2,3	Hete	T	7	7,0	Homo	T,G	6	3,3	Hete	T,G	4	3,1	Hete	T	6	6,0	Homo	T,G	6	3,3	Hete	T	6	6,0	Homo	T,G	4	2,2	Hete	T	5	5,0	Homo
TRINITY_DN34202_c3_g1	K01251	E3.3.1.1, ahcY	1661	A	G	A	4	4,0	Homo	A,G	7	3,4	Hete	A	9	9,0	Homo	A,G	6	3,3	Hete	A,G	4	3,1	Hete	A	8	8,0	Homo	A,G	7	4,3	Hete	A,G	7	6,1	Hete	A,G	4	2,2	Hete	A	6	6,0	Homo
TRINITY_DN34202_c3_g1	K01251	E3.3.1.1, ahcY	1731	A	G	A	5	5,0	Homo	A,G	9	3,6	Hete	A	9	9,0	Homo	A,G	9	4,5	Hete	A,G	11	5,6	Hete	A	8	8,0	Homo	A,G	7	5,2	Hete	A,G	9	8,1	Hete	A,G	8	3,5	Hete	A	9	9,0	Homo
TRINITY_DN34202_c3_g1	K01251	E3.3.1.1, ahcY	1766	C	T	C	4	4,0	Homo	C,T	7	1,6	Hete	C	7	7,0	Homo	C,T	10	5,5	Hete	C,T	8	3,5	Hete	C	7	7,0	Homo	C,T	6	4,2	Hete	C,T	9	8,1	Hete	C,T	7	2,5	Hete	C	9	9,0	Homo
TRINITY_DN34202_c3_g1	K01251	E3.3.1.1, ahcY	1819	A	G	A	1	1,0	Homo	G	4	0,4	Homo	A	4	4,0	Homo	A,G	8	2,6	Hete	A,G	9	4,5	Hete	A	6	6,0	Homo	A,G	3	1,2	Hete	A	8	7,1	Homo	A,G	5	1,4	Hete	A	3	3,0	Homo
TRINITY_DN34202_c3_g1	K01251	E3.3.1.1, ahcY	1829	A	G	A	1	1,0	Homo	A,G	6	1,5	Hete	A	5	5,0	Homo	A,G	6	2,4	Hete	A,G	9	4,5	Hete	A	4	4,0	Homo	A,G	4	2,2	Hete	A	6	6,0	Homo	A,G	5	2,3	Hete	A	4	4,0	Homo
TRINITY_DN34202_c3_g1	K01251	E3.3.1.1, ahcY	1922	C	T	C	3	3,0	Homo	T	7	0,7	Homo	C	4	4,0	Homo	C,T	5	1,4	Hete	C,T	3	1,2	Hete	C	6	6,0	Homo	C	4	4,0	Homo	C	1	1,0	Homo	C	3	3,0	Homo	C	5	5,0	Homo
TRINITY_DN34202_c3_g1	K01251	E3.3.1.1, ahcY	1947	T	C	T	3	3,0	Homo	T,C	9	1,8	Hete	T	5	5,0	Homo	T,C	10	4,6	Hete	T,C	6	4,2	Hete	T	8	8,0	Homo	T,C	7	5,2	Hete	T,C	4	3,1	Hete	T,C	4	2,2	Hete	T	9	9,0	Homo
TRINITY_DN34202_c3_g1	K01251	E3.3.1.1, ahcY	2052	T	C	T	2	2,0	Homo	T,C	15	6,9	Hete	T	6	6,0	Homo	T,C	17	8,9	Hete	T,C	12	6,6	Hete	T	7	7,0	Homo	T,C	9	5,4	Hete	T,C	6	5,1	Hete	T,C	8	4,4	Hete	T	12	12,0	Homo
TRINITY_DN34202_c3_g1	K01251	E3.3.1.1, ahcY	2268	A	C	A	5	5,0	Homo	A,C	14	4,10	Hete	A	7	7,0	Homo	A,C	13	6,7	Hete	A,C	15	5,10	Hete	A	8	8,0	Homo	A,C	17	11,6	Hete	A,C	14	8,6	Hete	A,C	7	5,2	Hete	A	18	18,0	Homo
TRINITY_DN31730_c0_g2	K00789	metK	94	C	G	C,G	124	54,70	Hete	C	182	182,0	Homo	C	170	170,0	Homo	C,G	79	41,38	Hete	C,G	182	77,105	Hete	C	147	147,0	Homo	C	279	279,0	Homo	C,G	240	103,137	Hete	C	384	384,0	Homo	C	182	182,0	Homo
TRINITY_DN31730_c0_g2	K00789	metK	139	C	T	C	432	432,0	Homo	C	709	709,0	Homo	C	631	631,0	Homo	C,T	287	159,128	Hete	C,T	612	334,278	Hete	C	551	551,0	Homo	C	732	732,0	Homo	C,T	719	353,366	Hete	C	742	741,1	Homo	C	677	677,0	Homo
TRINITY_DN31730_c0_g2	K00789	metK	272	C	A	C,A	631	293,338	Hete	C	577	577,0	Homo	C	589	589,0	Homo	C,A	644	322,322	Hete	C,A	604	337,267	Hete	C	596	595,1	Homo	C	561	561,0	Homo	C,A	613	296,317	Hete	C	750	750,0	Homo	C	599	599,0	Homo
TRINITY_DN31730_c0_g2	K00789	metK	409	T	A	T,A	739	353,386	Hete	T	731	731,0	Homo	T	735	735,0	Homo	T,A	719	357,362	Hete	T,A	745	404,341	Hete	T	745	745,0	Homo	T	731	731,0	Homo	T,A	745	356,389	Hete	T	730	729,0	Homo	T	721	721,0	Homo
TRINITY_DN31730_c0_g2	K00789	metK	513	C	G	C,G	760	356,404	Hete	C	774	774,0	Homo	C	778	778,0	Homo	C,G	756	363,393	Hete	C,G	768	365,403	Hete	C	776	776,0	Homo	C	771	771,0	Homo	C,G	781	370,411	Hete	C	771	771,0	Homo	C	762	761,0	Homo
TRINITY_DN31730_c0_g2	K00789	metK	706	A	G	A,G	732	353,379	Hete	A	751	751,0	Homo	A	742	741,1	Homo	A,G	655	343,311	Hete	A,G	731	362,369	Hete	A	745	744,1	Homo	A	754	754,0	Homo	A,G	732	364,368	Hete	A	738	738,0	Homo	A	754	754,0	Homo
TRINITY_DN31730_c0_g2	K00789	metK	766	C	T	C,T	600	270,330	Hete	C	658	656,0	Homo	C	648	645,0	Homo	C,T	660	292,367	Hete	C,T	590	253,334	Hete	C	649	647,0	Homo	C	644	640,2	Homo	C,T	696	320,375	Hete	C	657	655,0	Homo	C	636	631,1	Homo
TRINITY_DN31730_c0_g2	K00789	metK	952	C	T	C,T	607	302,305	Hete	C	760	760,0	Homo	C	738	738,0	Homo	C,T	667	362,305	Hete	C,T	752	378,374	Hete	C	757	757,0	Homo	C	759	759,0	Homo	C,T	743	388,355	Hete	C	742	742,0	Homo	C	742	742,0	Homo
TRINITY_DN31730_c0_g2	K00789	metK	1095	G	A	G,A	743	371,372	Hete	G	756	756,0	Homo	G	759	759,0	Homo	G,A	742	396,346	Hete	G,A	761	360,401	Hete	G	763	763,0	Homo	G	739	739,0	Homo	G,A	757	411,346	Hete	G	760	760,0	Homo	G	747	747,0	Homo
TRINITY_DN31730_c0_g2	K00789	metK	1261	A	T	A,T	695	324,371	Hete	A	765	765,0	Homo	A	759	759,0	Homo	A,T	698	343,355	Hete	A,T	764	346,418	Hete	A	741	741,0	Homo	A	754	754,0	Homo	A,T	759	348,411	Hete	A	741	741,0	Homo	A	753	753,0	Homo
TRINITY_DN31730_c0_g2	K00789	metK	1409	A	G	A,G	755	393,362	Hete	A	765	761,4	Homo	A	750	750,0	Homo	A,G	762	372,390	Hete	A,G	748	401,347	Hete	A	738	738,0	Homo	A	742	742,0	Homo	A,G	759	381,378	Hete	A	738	738,0	Homo	A	751	751,0	Homo
TRINITY_DN31730_c0_g2	K00789	metK	1448	G	C	G,C	763	375,388	Hete	G	765	762,3	Homo	G	759	759,0	Homo	G,C	707	351,356	Hete	G,C	742	375,367	Hete	G	753	752,0	Homo	G	741	741,0	Homo	G,C	752	372,380	Hete	G	716	715,0	Homo	G	745	745,0	Homo
TRINITY_DN31730_c0_g2	K00789	metK	1542	A	G	A,G	687	321,365	Hete	A	722	720,2	Homo	A	750	750,0	Homo	A,G	711	376,335	Hete	A,G	717	364,351	Hete	A	732	732,0	Homo	A	755	755,0	Homo	A,G	765	385,380	Hete	A	778	778,0	Homo	A	746	746,0	Homo
TRINITY_DN31730_c0_g2	K00789	metK	1549	G	A	G,A	639	291,348	Hete	G	709	707,2	Homo	G	663	663,0	Homo	G,A	681	362,319	Hete	G,A	719	364,355	Hete	G	713	713,0	Homo	G	768	768,0	Homo	G,A	769	378,391	Hete	G	777	777,0	Homo	G	684	684,0	Homo
TRINITY_DN31730_c0_g2	K00789	metK	1686	C	T	C,T	766	353,413	Hete	C	758	756,2	Homo	C	754	754,0	Homo	C,T	746	404,342	Hete	C,T	741	359,382	Hete	C	751	751,0	Homo	C	773	772,0	Homo	C,T	753	344,409	Hete	C	775	774,1	Homo	C	751	750,1	Homo
TRINITY_DN31730_c0_g2	K00789	metK	1923	A	G	A,G	700	341,359	Hete	A	741	741,0	Homo	A	730	730,0	Homo	A,G	673	357,316	Hete	A,G	740	342,398	Hete	A	727	727,0	Homo	A	734	734,0	Homo	A,G	736	330,406	Hete	A	727	726,1	Homo	A	723	723,0	Homo
TRINITY_DN31730_c0_g2	K00789	metK	2070	A	G	A,G	605	313,292	Hete	A	697	697,0	Homo	A	696	696,0	Homo	A,G	626	344,282	Hete	A,G	694	346,348	Hete	A	702	702,0	Homo	A	699	698,1	Homo	A,G	699	329,370	Hete	A	663	663,0	Homo	A	676	676,0	Homo
TRINITY_DN31730_c0_g2	K00789	metK	2112	C	A	C,A	486	247,238	Hete	C	546	546,0	Homo	C	573	572,1	Homo	C,A	445	241,204	Hete	C,A	544	265,279	Hete	C	579	579,0	Homo	C	495	495,0	Homo	C,A	461	217,244	Hete	C	448	448,0	Homo	C	531	531,0	Homo
TRINITY_DN31730_c0_g2	K00789	metK	2175	T	A	T,A	219	119,100	Hete	T	212	212,0	Homo	T	272	272,0	Homo	T,A	199	109,90	Hete	T,A	133	78,55	Hete	T	275	275,0	Homo	T	122	122,0	Homo	T,A	105	58,47	Hete	T	160	160,0	Homo	T	175	175,0	Homo
TRINITY_DN31730_c0_g2	K00789	metK	2223	G	A	G,A	13	6,7	Hete	G	24	24,0	Homo	G	39	39,0	Homo	G,A	6	2,4	Hete	G,A	6	3,3	Hete	G	15	15,0	Homo	G	2	2,0	Homo	G,A	9	8,1	Hete	G	4	4,0	Homo	G	2	2,0	Homo
TRINITY_DN31730_c0_g2	K00789	metK	2353	C	T	C,T	9	5,4	Hete	C	17	17,0	Homo	C	35	35,0	Homo	C	4	4,0	Homo	C,T	4	1,3	Hete	C	10	10,0	Homo	-	-	-	-	C,T	10	8,2	Hete	C	4	4,0	Homo	-	-	-	-
TRINITY_DN31730_c0_g2	K00789	metK	2367	A	C	A,C	12	7,5	Hete	A	22	22,0	Homo	A	48	48,0	Homo	A,C	7	6,1	Hete	A,C	7	3,4	Hete	A	11	11,0	Homo	A	4	4,0	Homo	A,C	10	9,1	Hete	A	3	3,0	Homo	A	2	2,0	Homo
TRINITY_DN31730_c0_g2	K00789	metK	2584	G	A	G,A	18	10,8	Hete	G	16	16,0	Homo	G	37	37,0	Homo	G,A	4	3,1	Hete	G,A	9	5,4	Hete	G	14	14,0	Homo	G	3	3,0	Homo	G,A	18	10,8	Hete	G	3	3,0	Homo	G	2	2,0	Homo
TRINITY_DN31730_c0_g2	K00789	metK	2588	C	T	C,T	20	12,8	Hete	C	16	16,0	Homo	C	40	40,0	Homo	C,T	5	4,1	Hete	C,T	9	6,3	Hete	C	12	12,0	Homo	C	3	3,0	Homo	C,T	18	10,8	Hete	C	3	3,0	Homo	C	3	3,0	Homo
TRINITY_DN31730_c0_g2	K00789	metK	2983	C	T	C,T	696	354,342	Hete	C	572	571,1	Homo	C	617	613,4	Homo	C,T	672	350,322	Hete	C,T	593	300,292	Hete	C	618	614,4	Homo	C	635	632,3	Homo	C,T	556	291,265	Hete	C	621	618,2	Homo	C	656	653,3	Homo
TRINITY_DN31730_c0_g2	K00789	metK	3070	T	C	T,C	689	366,323	Hete	T	749	749,0	Homo	T	764	763,0	Homo	T,C	710	354,356	Hete	T,C	756	376,380	Hete	T	751	751,0	Homo	T	757	757,0	Homo	T,C	765	393,372	Hete	T	756	756,0	Homo	T	742	742,0	Homo
TRINITY_DN31730_c0_g2	K00789	metK	3076	A	G	A,G	690	369,321	Hete	A	753	753,0	Homo	A	773	773,0	Homo	A,G	710	350,360	Hete	A,G	763	383,380	Hete	A	756	756,0	Homo	A	761	761,0	Homo	A,G	765	391,374	Hete	A	764	764,0	Homo	A	754	754,0	Homo
TRINITY_DN31730_c0_g2	K00789	metK	3148	C	A	C,A	465	254,211	Hete	C	267	266,1	Homo	C	329	329,0	Homo	C,A	491	259,232	Hete	C,A	217	116,101	Hete	C	334	334,0	Homo	C	285	285,0	Homo	C,A	94	53,41	Hete	C	188	188,0	Homo	C	325	325,0	Homo
TRINITY_DN31730_c0_g2	K00789	metK	3255	T	G	T,G	12	9,3	Hete	T	19	19,0	Homo	T	43	43,0	Homo	T,G	11	8,3	Hete	T,G	9	7,2	Hete	T	8	8,0	Homo	T	2	2,0	Homo	T,G	4	2,2	Hete	T	1	1,0	Homo	T	2	2,0	Homo
TRINITY_DN31730_c0_g2	K00789	metK	3362	C	G	C,G	10	6,4	Hete	C	11	11,0	Homo	C	33	33,0	Homo	C,G	7	3,4	Hete	C,G	13	8,5	Hete	C	22	22,0	Homo	C	1	1,0	Homo	C,G	1	0,1	Hete	C	1	1,0	Homo	C	4	4,0	Homo
TRINITY_DN31730_c0_g2	K00789	metK	3371	A	G	A,G	12	7,5	Hete	A	10	10,0	Homo	A	35	35,0	Homo	A,G	6	2,4	Hete	A,G	14	8,6	Hete	A	23	23,0	Homo	A	1	1,0	Homo	A,G	1	0,1	Hete	A	1	1,0	Homo	A	6	6,0	Homo
TRINITY_DN31730_c0_g2	K00789	metK	3451	G	A	G,A	10	6,4	Hete	G	8	8,0	Homo	G	34	34,0	Homo	A	5	0,5	Homo	G,A	7	5,2	Hete	G	16	16,0	Homo	G	1	1,0	Homo	A	3	0,3	Homo	G	4	4,0	Homo	G	6	6,0	Homo
TRINITY_DN31730_c0_g2	K00789	metK	3641	C	A	C,A	10	4,6	Hete	C	14	14,0	Homo	C	21	21,0	Homo	C,A	3	1,2	Hete	C,A	11	3,8	Hete	C	3	3,0	Homo	C	2	2,0	Homo	C,A	6	3,3	Hete	C	3	3,0	Homo	C	1	1,0	Homo
TRINITY_DN31730_c0_g2	K00789	metK	3722	A	G	A,G	11	3,8	Hete	A	18	18,0	Homo	A	30	30,0	Homo	A,G	8	6,2	Hete	A,G	13	4,9	Hete	A	11	11,0	Homo	A	6	6,0	Homo	A,G	11	4,7	Hete	A	4	4,0	Homo	A	1	1,0	Homo
TRINITY_DN31730_c0_g2	K00789	metK	3811	A	C	A,C	15	9,6	Hete	A	21	21,0	Homo	A	60	60,0	Homo	A	13	12,1	Homo	A,C	15	6,9	Hete	A	18	18,0	Homo	A	12	12,0	Homo	A,C	18	12,6	Hete	A	5	5,0	Homo	A	1	1,0	Homo
TRINITY_DN31730_c0_g2	K00789	metK	3862	C	G	C,G	11	8,3	Hete	C	23	23,0	Homo	C	59	59,0	Homo	C	14	13,1	Homo	C,G	11	3,8	Hete	C	21	21,0	Homo	C	10	10,0	Homo	C,G	16	12,4	Hete	C	3	3,0	Homo	C	5	5,0	Homo
TRINITY_DN31730_c0_g2	K00789	metK	3883	T	A	T,A	15	12,3	Hete	T	27	27,0	Homo	T	62	62,0	Homo	T,A	16	14,2	Hete	T,A	12	3,9	Hete	T	22	22,0	Homo	T	9	9,0	Homo	T,A	17	13,4	Hete	T	7	7,0	Homo	T	6	6,0	Homo
TRINITY_DN31730_c0_g2	K00789	metK	3940	C	T	C,T	19	15,4	Hete	C	32	32,0	Homo	C	56	56,0	Homo	C,T	15	13,2	Hete	C,T	13	5,8	Hete	C	24	24,0	Homo	C	7	7,0	Homo	C,T	22	16,6	Hete	C	8	8,0	Homo	C	5	5,0	Homo
TRINITY_DN31730_c0_g2	K00789	metK	4233	G	A	G,A	19	10,9	Hete	G	29	29,0	Homo	G	62	62,0	Homo	G,A	14	10,4	Hete	G,A	14	6,8	Hete	G	16	16,0	Homo	G	3	3,0	Homo	G,A	24	14,10	Hete	G	6	6,0	Homo	G	3	3,0	Homo
TRINITY_DN31730_c0_g2	K00789	metK	4439	C	T	C,T	25	16,9	Hete	C	36	35,1	Homo	C	54	54,0	Homo	C,T	11	7,4	Hete	C,T	10	5,5	Hete	C	29	29,0	Homo	C	8	8,0	Homo	C,T	26	14,12	Hete	C	7	7,0	Homo	C	5	5,0	Homo
TRINITY_DN31730_c0_g2	K00789	metK	4457	G	T	G,T	27	18,9	Hete	G	37	36,1	Homo	G	64	64,0	Homo	G,T	17	12,5	Hete	G,T	14	5,9	Hete	G	29	29,0	Homo	G	13	13,0	Homo	G,T	21	13,8	Hete	G	8	8,0	Homo	G	3	3,0	Homo
TRINITY_DN31730_c0_g2	K00789	metK	4644	G	T	G,T	20	12,8	Hete	G	30	29,1	Homo	G	69	69,0	Homo	G,T	16	7,9	Hete	G,T	16	5,11	Hete	G	29	29,0	Homo	G	16	16,0	Homo	G,T	22	11,11	Hete	G	3	3,0	Homo	G	3	3,0	Homo
TRINITY_DN31730_c0_g2	K00789	metK	4681	C	A	C,A	17	10,7	Hete	C	23	23,0	Homo	C	54	54,0	Homo	C,A	14	6,8	Hete	C,A	17	5,12	Hete	C	26	26,0	Homo	C	9	9,0	Homo	C,A	22	12,10	Hete	C	1	1,0	Homo	C	4	4,0	Homo
TRINITY_DN31730_c0_g2	K00789	metK	4684	C	G	C,G	15	8,7	Hete	C	20	20,0	Homo	C	54	54,0	Homo	C,G	14	6,8	Hete	C,G	17	5,12	Hete	C	25	25,0	Homo	C	9	9,0	Homo	C,G	22	12,10	Hete	C	4	4,0	Homo	C	4	4,0	Homo
TRINITY_DN31730_c0_g2	K00789	metK	4733	G	A	G,A	16	7,9	Hete	A	14	0,14	Homo	A	40	0,40	Homo	G,A	13	6,7	Hete	G,A	15	10,5	Hete	A	26	0,26	Homo	A	7	0,7	Homo	G,A	15	9,6	Hete	A	3	0,3	Homo	A	4	0,4	Homo
TRINITY_DN31730_c0_g2	K00789	metK	4805	T	C	T,C	11	7,4	Hete	T	21	21,0	Homo	T	57	57,0	Homo	T,C	12	8,4	Hete	T,C	19	12,7	Hete	T	19	19,0	Homo	T	8	8,0	Homo	T,C	14	10,4	Hete	T	3	3,0	Homo	T	2	2,0	Homo
TRINITY_DN31730_c0_g2	K00789	metK	4927	T	G	T,G	19	12,7	Hete	T	38	38,0	Homo	T	63	63,0	Homo	T	9	9,0	Homo	T,G	15	12,3	Hete	T	24	24,0	Homo	T	11	11,0	Homo	T	13	11,2	Homo	T	9	9,0	Homo	T	2	2,0	Homo
TRINITY_DN31730_c0_g2	K00789	metK	4964	G	A	G,A	13	6,7	Hete	G	33	33,0	Homo	G	57	57,0	Homo	G	9	9,0	Homo	G,A	16	13,3	Hete	G	26	26,0	Homo	G	10	10,0	Homo	G	14	11,3	Homo	G	9	9,0	Homo	G	3	3,0	Homo
TRINITY_DN31730_c0_g2	K00789	metK	4968	T	A	T,A	13	6,7	Hete	T	33	33,0	Homo	T	53	53,0	Homo	T	9	9,0	Homo	T	14	12,2	Homo	T	25	25,0	Homo	T	9	9,0	Homo	T	15	12,3	Homo	T	7	7,0	Homo	T	3	3,0	Homo
TRINITY_DN31730_c0_g2	K00789	metK	5030	C	A	C,A	11	6,5	Hete	C	19	19,0	Homo	C	44	44,0	Homo	C,A	12	9,3	Hete	C,A	8	4,4	Hete	C	21	21,0	Homo	C	6	6,0	Homo	C	15	14,1	Homo	C	7	7,0	Homo	C	3	3,0	Homo
TRINITY_DN31730_c0_g2	K00789	metK	5095	G	A	G,A	10	6,4	Hete	G	12	12,0	Homo	G	35	35,0	Homo	G,A	6	3,3	Hete	G,A	6	4,2	Hete	G	18	18,0	Homo	G	5	5,0	Homo	G	11	10,1	Homo	G	7	7,0	Homo	G	2	2,0	Homo
TRINITY_DN32589_c1_g1	K05868	CCNB	81	C	T	C,T	52	23,29	Hete	C,T	43	30,13	Hete	C,T	91	37,54	Hete	C	26	26,0	Homo	C	30	30,0	Homo	C,T	116	49,67	Hete	C,T	9	4,5	Hete	C	1	1,0	Homo	C,T	2	1,1	Hete	C,T	10	4,6	Hete
TRINITY_DN32589_c1_g1	K05868	CCNB	86	G	T	G,T	56	23,33	Hete	G,T	43	30,13	Hete	G,T	92	38,54	Hete	G	26	26,0	Homo	G	32	32,0	Homo	G,T	120	50,70	Hete	G,T	9	4,5	Hete	G	1	1,0	Homo	G,T	2	1,1	Hete	G,T	10	4,6	Hete
TRINITY_DN32589_c1_g1	K05868	CCNB	96	T	A	T,A	60	25,35	Hete	T,A	45	31,14	Hete	T,A	98	41,57	Hete	T	26	26,0	Homo	T	33	33,0	Homo	T,A	123	53,70	Hete	T,A	9	4,5	Hete	T	1	1,0	Homo	T,A	2	1,1	Hete	T,A	9	3,6	Hete
TRINITY_DN32589_c1_g1	K05868	CCNB	203	A	G	A,G	41	28,13	Hete	A,G	37	22,15	Hete	A,G	67	45,22	Hete	A	23	23,0	Homo	A	38	38,0	Homo	A,G	84	56,28	Hete	A,G	4	2,2	Hete	A	1	1,0	Homo	-	-	-	-	A,G	5	3,2	Hete
TRINITY_DN32589_c1_g1	K05868	CCNB	251	G	T	G	41	34,7	Homo	G	34	28,6	Homo	G	64	56,8	Homo	G	24	24,0	Homo	G	40	40,0	Homo	G,T	84	66,18	Hete	G	4	4,0	Homo	G	1	1,0	Homo	-	-	-	-	G	5	4,1	Homo
TRINITY_DN32589_c1_g1	K05868	CCNB	254	G	A	G	43	36,7	Homo	G	35	28,7	Homo	G	65	56,9	Homo	G	24	24,0	Homo	G	45	45,0	Homo	G,A	86	68,18	Hete	G	5	4,1	Homo	G	1	1,0	Homo	-	-	-	-	G	5	4,1	Homo
TRINITY_DN32589_c1_g1	K05868	CCNB	337	C	A	C,A	42	35,7	Hete	C	31	27,4	Homo	C,A	70	50,20	Hete	C	23	23,0	Homo	C	27	27,0	Homo	C	74	71,3	Homo	C,A	7	4,3	Hete	C	1	1,0	Homo	-	-	-	-	C	4	4,0	Homo
TRINITY_DN32589_c1_g1	K05868	CCNB	341	A	G	A,G	43	31,12	Hete	A,G	35	28,7	Hete	A,G	77	48,29	Hete	A	20	20,0	Homo	A	29	29,0	Homo	A	80	70,10	Homo	A,G	9	6,3	Hete	A	1	1,0	Homo	-	-	-	-	A	3	3,0	Homo
TRINITY_DN32589_c1_g1	K05868	CCNB	401	T	C	T,C	46	29,17	Hete	T,C	47	32,15	Hete	T,C	81	38,43	Hete	T	15	15,0	Homo	T	25	25,0	Homo	T,C	85	61,24	Hete	T,C	10	5,5	Hete	T,C	6	3,3	Hete	-	-	-	-	T,C	6	4,2	Hete
TRINITY_DN32589_c1_g1	K05868	CCNB	479	C	T	C,T	45	27,18	Hete	C,T	52	33,19	Hete	C,T	93	45,48	Hete	C	13	13,0	Homo	C	23	23,0	Homo	C,T	95	56,39	Hete	C,T	11	5,6	Hete	C,T	6	3,3	Hete	-	-	-	-	C,T	6	4,2	Hete
TRINITY_DN32589_c1_g1	K05868	CCNB	509	G	A	G	31	31,0	Homo	G	35	35,0	Homo	G	76	76,0	Homo	G	7	7,0	Homo	G	22	22,0	Homo	G,A	76	49,27	Hete	G	8	8,0	Homo	G	6	6,0	Homo	-	-	-	-	G	3	3,0	Homo
TRINITY_DN32589_c1_g1	K05868	CCNB	544	C	T	C,T	33	21,12	Hete	C,T	25	9,16	Hete	C,T	70	35,35	Hete	C	7	7,0	Homo	C	19	19,0	Homo	C,T	71	40,31	Hete	C,T	11	3,8	Hete	C,T	8	3,5	Hete	-	-	-	-	C	3	3,0	Homo
TRINITY_DN32589_c1_g1	K05868	CCNB	740	T	C	T,C	52	24,28	Hete	T,C	39	21,18	Hete	T,C	71	35,36	Hete	T	5	5,0	Homo	T	13	13,0	Homo	T,C	54	28,26	Hete	T,C	5	3,2	Hete	T	1	1,0	Homo	T	1	1,0	Homo	T,C	6	4,2	Hete
TRINITY_DN32589_c1_g1	K05868	CCNB	875	C	A	C	47	47,0	Homo	C	48	48,0	Homo	C	102	102,0	Homo	C	14	14,0	Homo	C	10	10,0	Homo	C,A	77	42,35	Hete	C	3	3,0	Homo	-	-	-	-	C	4	4,0	Homo	C	3	3,0	Homo
TRINITY_DN32589_c1_g1	K05868	CCNB	992	C	T	C,T	22	12,10	Hete	C,T	29	12,17	Hete	C,T	38	18,20	Hete	T	10	0,10	Homo	T	15	0,15	Homo	C,T	42	20,22	Hete	C,T	2	1,1	Hete	-	-	-	-	C,T	3	1,2	Hete	C,T	2	1,1	Hete
TRINITY_DN32589_c1_g1	K05868	CCNB	1055	A	C	A,C	9	2,7	Hete	A,C	11	6,5	Hete	A,C	6	2,4	Hete	A	8	8,0	Homo	A	9	9,0	Homo	A,C	16	9,7	Hete	A,C	2	1,1	Hete	-	-	-	-	A	1	1,0	Homo	-	-	-	-
TRINITY_DN32589_c1_g1	K05868	CCNB	1240	T	C	T	3	3,0	Homo	T,C	5	3,2	Hete	T,C	2	1,1	Hete	T	1	1,0	Homo	T	2	2,0	Homo	T,C	7	4,3	Hete	-	-	-	-	-	-	-	-	-	-	-	-	-	-	-	-
TRINITY_DN32589_c1_g1	K05868	CCNB	1241	G	A	G	3	3,0	Homo	G,A	4	2,2	Hete	G,A	2	1,1	Hete	G	1	1,0	Homo	G	2	2,0	Homo	G,A	7	4,3	Hete	-	-	-	-	-	-	-	-	-	-	-	-	-	-	-	-
TRINITY_DN32589_c1_g1	K05868	CCNB	1498	C	T	C,T	2	1,1	Hete	-	-	-	-	C,T	8	5,3	Hete	T	2	0,2	Homo	-	-	-	-	T	1	0,1	Homo	C,T	1	1,0	Hete	-	-	-	-	-	-	-	-	-	-	-	-
TRINITY_DN32589_c1_g1	K05868	CCNB	1517	A	C	A	1	1,0	Homo	-	-	-	-	A,C	7	5,2	Hete	A,C	1	0,1	Hete	-	-	-	-	-	-	-	-	A	1	1,0	Homo	-	-	-	-	-	-	-	-	-	-	-	-
TRINITY_DN32589_c1_g1	K05868	CCNB	1548	G	A	G,A	9	6,3	Hete	G,A	5	4,1	Hete	G,A	24	14,10	Hete	G	2	2,0	Homo	G	8	8,0	Homo	G,A	15	8,7	Hete	G,A	4	1,3	Hete	-	-	-	-	-	-	-	-	G,A	1	0,1	Hete
TRINITY_DN32589_c1_g1	K05868	CCNB	1635	A	G	A,G	21	15,6	Hete	A,G	21	14,7	Hete	A,G	51	31,20	Hete	A	5	5,0	Homo	A	19	19,0	Homo	A,G	50	25,25	Hete	A,G	7	4,3	Hete	A	1	1,0	Homo	-	-	-	-	G	3	0,3	Homo
TRINITY_DN32589_c1_g1	K05868	CCNB	1641	C	A	C,A	23	15,8	Hete	C,A	22	14,8	Hete	C,A	52	31,21	Hete	C	4	4,0	Homo	C	22	22,0	Homo	C,A	54	24,30	Hete	C,A	7	4,3	Hete	C	1	1,0	Homo	-	-	-	-	A	3	0,3	Homo
TRINITY_DN32589_c1_g1	K05868	CCNB	1671	T	G	T,G	35	23,12	Hete	T,G	28	15,13	Hete	T,G	60	34,26	Hete	T	4	4,0	Homo	T	29	29,0	Homo	T	70	70,0	Homo	T,G	6	4,2	Hete	T,G	2	1,1	Hete	-	-	-	-	G	3	0,3	Homo
TRINITY_DN32589_c1_g1	K05868	CCNB	1719	A	G	A,G	37	18,19	Hete	A,G	29	14,15	Hete	A,G	64	29,35	Hete	A	6	6,0	Homo	A	20	20,0	Homo	A,G	58	27,31	Hete	A,G	6	4,2	Hete	A,G	2	1,1	Hete	A	1	1,0	Homo	A,G	4	2,2	Hete
TRINITY_DN32589_c1_g1	K05868	CCNB	1737	A	G	A,G	44	24,20	Hete	A,G	28	14,14	Hete	A,G	75	32,43	Hete	A	9	9,0	Homo	A	20	20,0	Homo	A,G	69	36,33	Hete	A,G	7	4,3	Hete	A,G	1	0,1	Hete	A	1	1,0	Homo	A,G	6	4,2	Hete
TRINITY_DN32589_c1_g1	K05868	CCNB	1766	G	A	G	46	46,0	Homo	G	29	29,0	Homo	G	90	90,0	Homo	G	10	10,0	Homo	G	23	23,0	Homo	G,A	89	45,44	Hete	G	10	10,0	Homo	G	1	1,0	Homo	G	1	1,0	Homo	G	8	8,0	Homo
TRINITY_DN32589_c1_g1	K05868	CCNB	1867	C	T	C,T	49	22,27	Hete	C,T	62	31,31	Hete	C,T	128	81,47	Hete	T	14	0,14	Homo	T	17	0,17	Homo	T	105	0,105	Homo	C,T	16	8,8	Hete	C,T	1	1,0	Hete	-	-	-	-	C,T	11	4,7	Hete
TRINITY_DN32589_c1_g1	K05868	CCNB	1886	T	C	T,C	44	22,22	Hete	T,C	59	28,31	Hete	T,C	108	70,38	Hete	C	11	0,11	Homo	C	18	0,18	Homo	T,C	102	59,43	Hete	T,C	16	8,8	Hete	T,C	1	1,0	Hete	-	-	-	-	T,C	10	4,6	Hete
TRINITY_DN32589_c1_g1	K05868	CCNB	1906	C	T	C,T	39	19,20	Hete	C,T	56	28,28	Hete	C,T	96	64,32	Hete	T	10	0,10	Homo	T	14	0,14	Homo	C,T	95	56,38	Hete	C,T	13	6,7	Hete	C,T	1	1,0	Hete	-	-	-	-	C,T	9	3,6	Hete
TRINITY_DN32589_c1_g1	K05868	CCNB	1974	C	G	C	25	22,3	Homo	C	28	23,5	Homo	C	57	53,4	Homo	C,G	1	0,1	Hete	G	8	0,8	Homo	C	55	54,1	Homo	C	3	3,0	Homo	-	-	-	-	-	-	-	-	C,G	3	2,1	Hete
TRINITY_DN32589_c1_g1	K05868	CCNB	1978	C	T	C,T	26	22,4	Hete	C,T	29	24,5	Hete	C	58	49,9	Homo	T	2	0,2	Homo	T	11	0,11	Homo	C	57	55,2	Homo	C,T	4	3,1	Hete	-	-	-	-	-	-	-	-	C,T	3	2,1	Hete
TRINITY_DN32589_c1_g1	K05868	CCNB	2000	A	G	A	21	19,2	Homo	A	20	18,2	Homo	A	47	41,6	Homo	G	2	0,2	Homo	G	10	0,10	Homo	A	87	85,2	Homo	A,G	4	3,1	Hete	-	-	-	-	-	-	-	-	A,G	2	1,1	Hete
TRINITY_DN32589_c1_g1	K05868	CCNB	2006	C	A	C,A	19	15,4	Hete	C,A	21	18,3	Hete	C,A	48	41,7	Hete	C,A	2	0,2	Hete	A	8	0,8	Homo	C	86	84,2	Homo	C,A	4	3,1	Hete	-	-	-	-	-	-	-	-	C	1	1,0	Homo
TRINITY_DN32589_c1_g1	K05868	CCNB	2014	C	A	C,A	1	0,1	Hete	C	1	1,0	Homo	C,A	12	7,5	Hete	-	-	-	-	-	-	-	-	C	80	80,0	Homo	C	1	1,0	Homo	-	-	-	-	-	-	-	-	C,A	3	2,1	Hete
TRINITY_DN32589_c1_g1	K05868	CCNB	2017	C	G	C,G	1	1,0	Hete	G	1	0,1	Homo	C,G	11	3,8	Hete	-	-	-	-	G	1	0,1	Homo	C	80	78,2	Homo	G	1	0,1	Homo	-	-	-	-	-	-	-	-	C,G	3	1,2	Hete
TRINITY_DN32589_c1_g1	K05868	CCNB	2026	G	A	G	22	22,0	Homo	G,A	21	16,5	Hete	G,A	60	45,15	Hete	G	1	1,0	Homo	G	15	15,0	Homo	G	84	84,0	Homo	G,A	4	2,2	Hete	-	-	-	-	-	-	-	-	G	4	4,0	Homo
TRINITY_DN32589_c1_g1	K05868	CCNB	2073	G	A	G,A	28	13,15	Hete	G,A	24	12,12	Hete	G,A	71	37,34	Hete	G	8	8,0	Homo	G	21	21,0	Homo	G,A	81	13,68	Hete	G,A	5	2,3	Hete	-	-	-	-	G	1	1,0	Homo	G,A	6	5,1	Hete
TRINITY_DN32589_c1_g1	K05868	CCNB	2129	G	C	G	27	27,0	Homo	G	26	26,0	Homo	G	65	65,0	Homo	G	11	11,0	Homo	G	19	19,0	Homo	G,C	75	57,18	Hete	G	8	8,0	Homo	-	-	-	-	G	1	1,0	Homo	G	4	4,0	Homo
TRINITY_DN32589_c1_g1	K05868	CCNB	2179	T	C	T,C	28	12,16	Hete	T,C	28	10,18	Hete	T,C	48	16,32	Hete	C	11	0,11	Homo	C	17	0,17	Homo	T,C	27	13,14	Hete	T,C	8	5,3	Hete	-	-	-	-	C	1	0,1	Homo	C	2	0,2	Homo
TRINITY_DN32589_c1_g1	K05868	CCNB	2191	A	C	A,C	20	12,8	Hete	A,C	21	9,12	Hete	A,C	39	11,28	Hete	C	6	0,6	Homo	C	11	0,11	Homo	A,C	30	20,10	Hete	A,C	8	5,3	Hete	C	1	0,1	Homo	C	1	0,1	Homo	-	-	-	-
TRINITY_DN32589_c1_g1	K05868	CCNB	2265	T	C	T,C	3	2,1	Hete	T,C	14	7,7	Hete	T,C	19	13,6	Hete	-	-	-	-	C	1	0,1	Homo	T	24	21,3	Homo	C	1	0,1	Homo	C	1	0,1	Homo	-	-	-	-	-	-	-	-
TRINITY_DN29495_c0_g1	K06628	CDC45	62	G	A	G	19	19,0	Homo	G,A	20	10,10	Hete	G	9	9,0	Homo	G	24	24,0	Homo	G	9	9,0	Homo	G,A	7	2,5	Hete	G	5	5,0	Homo	G	1	1,0	Homo	G	1	1,0	Homo	G	1	1,0	Homo
TRINITY_DN29495_c0_g1	K06628	CDC45	65	A	C	A	20	20,0	Homo	A,C	21	10,11	Hete	A	9	9,0	Homo	A,C	23	16,7	Hete	A,C	10	4,6	Hete	A,C	6	2,4	Hete	A	5	5,0	Homo	A,C	1	0,1	Hete	A,C	1	0,1	Hete	A	1	1,0	Homo
TRINITY_DN29495_c0_g1	K06628	CDC45	82	G	A	G	21	21,0	Homo	G,A	21	10,11	Hete	G	10	10,0	Homo	G,A	24	16,8	Hete	G,A	10	4,6	Hete	G,A	7	2,5	Hete	G	5	5,0	Homo	A	2	0,2	Homo	G,A	1	0,1	Hete	G	1	1,0	Homo
TRINITY_DN29495_c0_g1	K06628	CDC45	328	C	T	C	32	32,0	Homo	C,T	29	11,18	Hete	C	22	22,0	Homo	C,T	50	23,27	Hete	C,T	9	5,4	Hete	C,T	17	9,8	Hete	C	9	9,0	Homo	C,T	7	3,4	Hete	C,T	1	0,1	Hete	C,T	1	0,1	Hete
TRINITY_DN29495_c0_g1	K06628	CDC45	367	T	C	T	34	34,0	Homo	T,C	26	13,13	Hete	T	25	25,0	Homo	T,C	49	20,29	Hete	T,C	7	5,2	Hete	T,C	11	5,6	Hete	T	7	7,0	Homo	T,C	8	4,4	Hete	T,C	1	0,1	Hete	T,C	1	0,1	Hete
TRINITY_DN29495_c0_g1	K06628	CDC45	431	A	T	A	27	27,0	Homo	A	32	32,0	Homo	A	23	23,0	Homo	A,T	37	15,22	Hete	A	7	7,0	Homo	A	17	17,0	Homo	A	7	7,0	Homo	A,T	7	3,4	Hete	A,T	2	0,2	Hete	A	2	2,0	Homo
TRINITY_DN29495_c0_g1	K06628	CDC45	481	A	G	A	21	21,0	Homo	A,G	31	15,16	Hete	A	19	19,0	Homo	A,G	31	15,16	Hete	A,G	8	2,6	Hete	A,G	9	6,3	Hete	A	4	4,0	Homo	A,G	5	2,3	Hete	G	2	0,2	Homo	A,G	3	2,1	Hete
TRINITY_DN29495_c0_g1	K06628	CDC45	485	C	T	C	21	21,0	Homo	C,T	30	15,15	Hete	C	20	20,0	Homo	C,T	32	16,16	Hete	C,T	8	2,6	Hete	C,T	10	7,3	Hete	C	4	4,0	Homo	C,T	5	2,3	Hete	T	2	0,2	Homo	C,T	3	2,1	Hete
TRINITY_DN29495_c0_g1	K06628	CDC45	499	T	C	T	20	20,0	Homo	T,C	34	17,17	Hete	T	21	21,0	Homo	T,C	33	14,19	Hete	T,C	11	2,9	Hete	T,C	8	6,2	Hete	T	3	3,0	Homo	T,C	3	1,2	Hete	C	2	0,2	Homo	T,C	3	2,1	Hete
TRINITY_DN29495_c0_g1	K06628	CDC45	658	G	A	G	20	20,0	Homo	G,A	44	23,21	Hete	G	21	21,0	Homo	G,A	32	12,20	Hete	G,A	15	6,9	Hete	G,A	11	4,7	Hete	G	4	4,0	Homo	G,A	3	2,1	Hete	A	2	0,2	Homo	G,A	3	2,1	Hete
TRINITY_DN29495_c0_g1	K06628	CDC45	666	G	A	G	19	19,0	Homo	G,A	40	21,19	Hete	G	20	20,0	Homo	G,A	36	13,23	Hete	G,A	14	5,9	Hete	G,A	11	4,7	Hete	G	3	3,0	Homo	G,A	4	2,2	Hete	G,A	1	0,1	Hete	G,A	3	2,1	Hete
TRINITY_DN29495_c0_g1	K06628	CDC45	847	A	G	A	15	15,0	Homo	A,G	35	14,21	Hete	A	17	17,0	Homo	A,G	54	23,30	Hete	A,G	8	3,5	Hete	A,G	19	5,14	Hete	A	6	6,0	Homo	A,G	4	3,1	Hete	A	3	3,0	Homo	G	4	0,4	Homo
TRINITY_DN29495_c0_g1	K06628	CDC45	856	G	A	G	14	14,0	Homo	G,A	39	14,25	Hete	G	17	17,0	Homo	G,A	53	23,30	Hete	G,A	8	2,6	Hete	G,A	20	5,15	Hete	G	6	6,0	Homo	G,A	4	3,1	Hete	G	3	3,0	Homo	A	5	0,5	Homo
TRINITY_DN29495_c0_g1	K06628	CDC45	970	T	C	T	18	18,0	Homo	T,C	45	23,22	Hete	T	18	18,0	Homo	T,C	38	21,17	Hete	T,C	7	3,4	Hete	T,C	21	7,14	Hete	T	9	9,0	Homo	T	6	6,0	Homo	T	3	3,0	Homo	T,C	3	1,2	Hete
TRINITY_DN29495_c0_g1	K06628	CDC45	1049	C	A	C	19	19,0	Homo	C,A	28	14,14	Hete	C	24	24,0	Homo	C,A	27	14,13	Hete	C,A	7	2,5	Hete	C,A	13	7,6	Hete	C	6	6,0	Homo	C,A	4	3,1	Hete	C,A	1	0,1	Hete	C	1	1,0	Homo
TRINITY_DN29495_c0_g1	K06628	CDC45	1302	A	G	A	19	19,0	Homo	A,G	27	12,15	Hete	A	19	19,0	Homo	A,G	44	20,24	Hete	A,G	14	8,6	Hete	A,G	13	6,7	Hete	A	3	3,0	Homo	A,G	11	1,10	Hete	A	3	3,0	Homo	A	3	3,0	Homo
TRINITY_DN29495_c0_g1	K06628	CDC45	1441	T	C	T	24	24,0	Homo	T,C	35	21,14	Hete	T	16	16,0	Homo	T,C	56	21,35	Hete	T	8	8,0	Homo	T,C	16	5,11	Hete	T	6	6,0	Homo	T,C	7	2,5	Hete	-	-	-	-	T,C	4	3,1	Hete
TRINITY_DN29495_c0_g1	K06628	CDC45	1609	G	A	G	22	22,0	Homo	G,A	28	14,14	Hete	G	15	15,0	Homo	G,A	38	14,24	Hete	G,A	4	2,2	Hete	G,A	9	7,2	Hete	G	2	2,0	Homo	G,A	7	2,5	Hete	-	-	-	-	G,A	5	3,2	Hete
TRINITY_DN29495_c0_g1	K06628	CDC45	1618	C	T	C	22	22,0	Homo	C,T	26	16,10	Hete	C	12	12,0	Homo	C	34	34,0	Homo	C	4	4,0	Homo	C,T	4	3,1	Hete	C	1	1,0	Homo	C	7	7,0	Homo	-	-	-	-	C,T	6	3,3	Hete
TRINITY_DN29495_c0_g1	K06628	CDC45	1838	T	C	T	10	10,0	Homo	T,C	11	9,2	Hete	T	5	5,0	Homo	T,C	10	6,4	Hete	T	1	1,0	Homo	T	2	2,0	Homo	T	5	5,0	Homo	T	2	2,0	Homo	-	-	-	-	T	1	1,0	Homo
TRINITY_DN29495_c0_g1	K06628	CDC45	1911	T	G	T	11	11,0	Homo	T	7	7,0	Homo	T	5	5,0	Homo	T,G	10	7,3	Hete	T	2	2,0	Homo	T,G	4	3,1	Hete	T	5	5,0	Homo	T	2	2,0	Homo	-	-	-	-	T	1	1,0	Homo
TRINITY_DN29495_c0_g1	K06628	CDC45	1913	T	A	T	11	11,0	Homo	T	7	7,0	Homo	T	5	5,0	Homo	T,A	10	7,3	Hete	T	2	2,0	Homo	T,A	4	3,1	Hete	T	5	5,0	Homo	T	2	2,0	Homo	-	-	-	-	T	1	1,0	Homo
TRINITY_DN29495_c0_g1	K06628	CDC45	1937	T	C	T	12	12,0	Homo	T	10	10,0	Homo	T	6	6,0	Homo	T	16	16,0	Homo	T	3	3,0	Homo	T	4	4,0	Homo	T	7	7,0	Homo	T,C	2	0,2	Hete	-	-	-	-	T	2	2,0	Homo
TRINITY_DN29495_c0_g1	K06628	CDC45	2012	A	T	A	2	2,0	Homo	A,T	4	2,2	Hete	A	3	3,0	Homo	A,T	15	8,7	Hete	A	3	3,0	Homo	A,T	2	1,1	Hete	A	3	3,0	Homo	-	-	-	-	-	-	-	-	A,T	1	0,1	Hete
TRINITY_DN29217_c0_g1	K06638	MAD1L	86	T	C	T	12	12,0	Homo	T	23	23,0	Homo	T	20	20,0	Homo	T	18	18,0	Homo	T,C	4	1,3	Hete	T	7	7,0	Homo	T	1	1,0	Homo	T,C	12	8,4	Hete	T	1	1,0	Homo	T	8	8,0	Homo
TRINITY_DN29217_c0_g1	K06638	MAD1L	129	C	T	C	13	13,0	Homo	C	23	23,0	Homo	C	19	19,0	Homo	C	18	18,0	Homo	C,T	5	2,3	Hete	C	10	10,0	Homo	C	1	1,0	Homo	C,T	14	8,6	Hete	C	2	2,0	Homo	C	8	8,0	Homo
TRINITY_DN29217_c0_g1	K06638	MAD1L	317	A	C	A	12	12,0	Homo	A	22	22,0	Homo	A	23	23,0	Homo	A	25	25,0	Homo	A,C	9	5,4	Hete	A	15	15,0	Homo	A	10	10,0	Homo	A,C	14	10,4	Hete	A	5	5,0	Homo	A	11	11,0	Homo
TRINITY_DN29217_c0_g1	K06638	MAD1L	550	C	T	C	18	18,0	Homo	C	38	38,0	Homo	C	28	28,0	Homo	C	28	28,0	Homo	C,T	10	5,5	Hete	C	25	25,0	Homo	C	17	17,0	Homo	C,T	19	7,12	Hete	C	5	5,0	Homo	C	8	8,0	Homo
TRINITY_DN29217_c0_g1	K06638	MAD1L	665	G	A	G	18	18,0	Homo	G	35	35,0	Homo	G	23	23,0	Homo	G	28	28,0	Homo	G,A	15	9,6	Hete	G	25	25,0	Homo	G	16	16,0	Homo	G,A	23	12,11	Hete	G	7	7,0	Homo	G	11	11,0	Homo
TRINITY_DN29217_c0_g1	K06638	MAD1L	742	T	C	T	14	14,0	Homo	T	21	21,0	Homo	T	18	18,0	Homo	T	15	15,0	Homo	T,C	6	3,3	Hete	T	15	15,0	Homo	T	13	13,0	Homo	T,C	16	7,9	Hete	T	2	2,0	Homo	T	7	7,0	Homo
TRINITY_DN29217_c0_g1	K06638	MAD1L	832	C	T	C	12	12,0	Homo	C	19	19,0	Homo	C	19	19,0	Homo	C	10	10,0	Homo	C,T	9	7,2	Hete	C	6	6,0	Homo	C	10	10,0	Homo	C,T	6	3,3	Hete	C	1	1,0	Homo	C	4	4,0	Homo
TRINITY_DN29217_c0_g1	K06638	MAD1L	1000	C	T	C	19	19,0	Homo	C	22	22,0	Homo	C	37	37,0	Homo	C	28	28,0	Homo	C,T	9	4,5	Hete	C	17	17,0	Homo	C	10	10,0	Homo	C,T	16	11,5	Hete	C	2	2,0	Homo	C	7	7,0	Homo
TRINITY_DN29217_c0_g1	K06638	MAD1L	1072	C	T	C	26	26,0	Homo	C	20	20,0	Homo	C	28	28,0	Homo	C	31	31,0	Homo	C,T	5	4,1	Hete	C	26	26,0	Homo	C	5	5,0	Homo	C,T	19	9,10	Hete	C	4	4,0	Homo	C	7	7,0	Homo
TRINITY_DN29217_c0_g1	K06638	MAD1L	1126	G	A	G	27	27,0	Homo	G	20	20,0	Homo	G	32	32,0	Homo	G	34	34,0	Homo	G	7	7,0	Homo	G	24	24,0	Homo	G,A	10	4,6	Hete	G	21	21,0	Homo	G	5	5,0	Homo	G	10	10,0	Homo
TRINITY_DN29217_c0_g1	K06638	MAD1L	1213	C	T	C	26	26,0	Homo	C	35	35,0	Homo	C	51	51,0	Homo	C	36	36,0	Homo	C	16	13,3	Homo	C	33	33,0	Homo	C	17	17,0	Homo	C,T	19	9,10	Hete	C	5	5,0	Homo	C	10	10,0	Homo
TRINITY_DN29217_c0_g1	K06638	MAD1L	1225	G	A	G	25	25,0	Homo	G	37	37,0	Homo	G	54	54,0	Homo	G	36	36,0	Homo	G	16	13,3	Homo	G	33	33,0	Homo	G	17	17,0	Homo	G,A	19	9,10	Hete	G	5	5,0	Homo	G	10	10,0	Homo
TRINITY_DN29217_c0_g1	K06638	MAD1L	1276	A	G	A	23	23,0	Homo	A	35	35,0	Homo	A	46	46,0	Homo	A	23	23,0	Homo	A,G	17	11,6	Hete	A	28	28,0	Homo	A	12	12,0	Homo	A,G	15	7,8	Hete	A	2	2,0	Homo	A	7	7,0	Homo
TRINITY_DN29217_c0_g1	K06638	MAD1L	1337	T	C	T	28	28,0	Homo	T	35	35,0	Homo	T	47	47,0	Homo	T	30	30,0	Homo	T,C	14	8,6	Hete	T	31	31,0	Homo	T	14	14,0	Homo	T,C	17	10,7	Hete	T	6	6,0	Homo	T	8	8,0	Homo
TRINITY_DN29217_c0_g1	K06638	MAD1L	1454	T	C	T	19	19,0	Homo	T	42	42,0	Homo	T	41	41,0	Homo	T	36	36,0	Homo	T,C	13	10,3	Hete	T	37	37,0	Homo	T	14	14,0	Homo	T,C	24	12,12	Hete	T	9	9,0	Homo	T	9	9,0	Homo
TRINITY_DN29217_c0_g1	K06638	MAD1L	1469	A	C	A	21	21,0	Homo	A	42	42,0	Homo	A	38	38,0	Homo	A	31	31,0	Homo	A,C	9	6,3	Hete	A	37	37,0	Homo	A	13	13,0	Homo	A,C	20	11,9	Hete	A	9	9,0	Homo	A	7	7,0	Homo
TRINITY_DN29217_c0_g1	K06638	MAD1L	1518	C	T	C	17	17,0	Homo	C	30	30,0	Homo	C	39	39,0	Homo	C	36	36,0	Homo	C	8	8,0	Homo	C	35	35,0	Homo	C,T	10	7,3	Hete	C	19	19,0	Homo	C	8	8,0	Homo	C	7	7,0	Homo
TRINITY_DN29217_c0_g1	K06638	MAD1L	1525	T	A	T	16	16,0	Homo	T	22	22,0	Homo	T	31	31,0	Homo	T	30	30,0	Homo	T,A	8	5,3	Hete	T	34	34,0	Homo	T	10	10,0	Homo	T,A	19	14,5	Hete	T	8	8,0	Homo	T	9	9,0	Homo
TRINITY_DN29217_c0_g1	K06638	MAD1L	1960	A	G	A	20	20,0	Homo	A	21	21,0	Homo	A	28	28,0	Homo	A	32	32,0	Homo	A,G	6	4,2	Hete	A	16	16,0	Homo	A	4	4,0	Homo	A,G	15	5,10	Hete	A	6	6,0	Homo	A	7	7,0	Homo
TRINITY_DN29217_c0_g1	K06638	MAD1L	2098	A	C	A,C	19	8,11	Hete	A	37	37,0	Homo	A	23	23,0	Homo	A,C	23	7,16	Hete	A	9	9,0	Homo	A	26	26,0	Homo	A,C	6	3,3	Hete	A	13	13,0	Homo	A	10	10,0	Homo	C	5	0,5	Homo
TRINITY_DN29217_c0_g1	K06638	MAD1L	2206	C	T	C,T	23	8,15	Hete	C,T	41	21,20	Hete	C,T	33	17,16	Hete	C,T	31	12,19	Hete	C,T	16	8,8	Hete	C	32	32,0	Homo	C,T	10	3,7	Hete	C,T	11	6,5	Hete	C	12	12,0	Homo	T	6	0,6	Homo
TRINITY_DN29217_c0_g1	K06638	MAD1L	2209	C	T	C	25	25,0	Homo	C	42	42,0	Homo	C	33	33,0	Homo	C	31	31,0	Homo	C,T	17	8,9	Hete	C	34	34,0	Homo	C	10	10,0	Homo	C,T	11	7,4	Hete	C	12	12,0	Homo	C	6	6,0	Homo
TRINITY_DN29217_c0_g1	K06638	MAD1L	2415	C	A	C	13	13,0	Homo	C	35	35,0	Homo	C	29	29,0	Homo	C	28	28,0	Homo	C,A	25	14,11	Hete	C	22	22,0	Homo	C	13	13,0	Homo	C,A	17	6,11	Hete	C	7	7,0	Homo	C	2	2,0	Homo
TRINITY_DN29217_c0_g1	K06638	MAD1L	2443	G	A	G	18	17,1	Homo	G	33	33,0	Homo	G	32	32,0	Homo	G	28	27,1	Homo	G	28	28,0	Homo	G,A	19	15,4	Hete	G	12	12,0	Homo	G,A	18	16,2	Hete	G	8	8,0	Homo	G	3	3,0	Homo
TRINITY_DN29217_c0_g1	K06638	MAD1L	2450	A	T	A	17	17,0	Homo	A	21	21,0	Homo	A	31	31,0	Homo	A	17	17,0	Homo	A,T	21	11,10	Hete	A	12	12,0	Homo	A	13	13,0	Homo	A,T	15	5,10	Hete	A	8	8,0	Homo	A	3	3,0	Homo
TRINITY_DN29217_c0_g1	K06638	MAD1L	2509	A	G	A	19	19,0	Homo	A	26	26,0	Homo	A	36	36,0	Homo	A	23	23,0	Homo	A,G	21	12,9	Hete	A	17	17,0	Homo	A	14	14,0	Homo	A,G	12	6,6	Hete	A	6	6,0	Homo	A	3	3,0	Homo
TRINITY_DN29217_c0_g1	K06638	MAD1L	2605	G	C	G	22	22,0	Homo	G	29	29,0	Homo	G	31	31,0	Homo	G	24	24,0	Homo	G,C	20	11,9	Hete	G	27	27,0	Homo	G	12	12,0	Homo	G,C	10	6,4	Hete	G	7	7,0	Homo	G	9	9,0	Homo
TRINITY_DN29217_c0_g1	K06638	MAD1L	2740	G	C	G	19	19,0	Homo	G	22	22,0	Homo	G	22	22,0	Homo	G	11	11,0	Homo	G,C	10	6,4	Hete	G	23	23,0	Homo	G	13	13,0	Homo	G,C	14	5,9	Hete	G	7	7,0	Homo	G	3	3,0	Homo
TRINITY_DN27071_c0_g1	K06637	BUB1B, BUBR1, MAD3L	423	T	A	T	13	13,0	Homo	T,A	23	10,13	Hete	T,A	11	5,6	Hete	T	14	14,0	Homo	T	1	1,0	Homo	T,A	7	3,4	Hete	T,A	4	1,3	Hete	T	2	2,0	Homo	T	1	1,0	Homo	T	2	2,0	Homo
TRINITY_DN27071_c0_g1	K06637	BUB1B, BUBR1, MAD3L	459	T	A	T	14	14,0	Homo	T,A	20	12,8	Hete	T,A	11	4,7	Hete	T	10	10,0	Homo	T	2	2,0	Homo	T,A	8	4,4	Hete	T,A	5	1,4	Hete	T	2	2,0	Homo	T	1	1,0	Homo	T	1	1,0	Homo
TRINITY_DN27071_c0_g1	K06637	BUB1B, BUBR1, MAD3L	480	G	T	G	12	12,0	Homo	G,T	21	11,10	Hete	G,T	12	4,8	Hete	G	12	12,0	Homo	G	2	2,0	Homo	G,T	6	2,4	Hete	G,T	5	1,4	Hete	G	2	2,0	Homo	G	1	1,0	Homo	-	-	-	-
TRINITY_DN27071_c0_g1	K06637	BUB1B, BUBR1, MAD3L	631	G	A	G	17	17,0	Homo	G	11	11,0	Homo	G	8	8,0	Homo	G	14	14,0	Homo	G	3	3,0	Homo	G	15	15,0	Homo	G	3	3,0	Homo	-	-	-	-	G,A	2	0,2	Hete	G	1	1,0	Homo
TRINITY_DN27071_c0_g1	K06637	BUB1B, BUBR1, MAD3L	636	T	A	T	18	18,0	Homo	T,A	12	4,8	Hete	T,A	8	6,2	Hete	T	16	16,0	Homo	T	3	3,0	Homo	T,A	14	9,5	Hete	T	3	3,0	Homo	-	-	-	-	T	2	2,0	Homo	T	3	3,0	Homo
TRINITY_DN27071_c0_g1	K06637	BUB1B, BUBR1, MAD3L	655	C	T	C	17	17,0	Homo	C,T	9	2,7	Hete	C,T	8	5,3	Hete	C	17	17,0	Homo	C	3	3,0	Homo	C,T	17	12,5	Hete	C	2	2,0	Homo	-	-	-	-	C	2	2,0	Homo	C	4	4,0	Homo
TRINITY_DN27071_c0_g1	K06637	BUB1B, BUBR1, MAD3L	670	C	T	C	16	16,0	Homo	C,T	8	3,5	Hete	C,T	8	4,4	Hete	C	18	18,0	Homo	C	3	3,0	Homo	C,T	20	13,7	Hete	C,T	3	2,1	Hete	-	-	-	-	C	2	2,0	Homo	C	4	4,0	Homo
TRINITY_DN27071_c0_g1	K06637	BUB1B, BUBR1, MAD3L	768	A	G	A	13	13,0	Homo	A,G	13	6,7	Hete	A,G	15	7,8	Hete	A	28	28,0	Homo	A	4	4,0	Homo	A,G	14	8,6	Hete	A,G	8	3,5	Hete	-	-	-	-	-	-	-	-	A	3	3,0	Homo
TRINITY_DN27071_c0_g1	K06637	BUB1B, BUBR1, MAD3L	898	T	C	T	14	14,0	Homo	T,C	23	18,5	Hete	T,C	18	11,7	Hete	T	27	27,0	Homo	T	3	3,0	Homo	T,C	14	8,6	Hete	T,C	10	5,5	Hete	-	-	-	-	-	-	-	-	T	2	2,0	Homo
TRINITY_DN27071_c0_g1	K06637	BUB1B, BUBR1, MAD3L	942	G	A	G	16	16,0	Homo	G,A	24	19,5	Hete	G,A	21	13,8	Hete	G	32	32,0	Homo	G	8	8,0	Homo	G,A	19	9,10	Hete	G,A	9	4,5	Hete	-	-	-	-	-	-	-	-	G	3	3,0	Homo
TRINITY_DN27071_c0_g1	K06637	BUB1B, BUBR1, MAD3L	964	A	G	A	14	14,0	Homo	A,G	24	14,10	Hete	A,G	16	11,5	Hete	A	32	32,0	Homo	A	10	10,0	Homo	A,G	20	10,10	Hete	A,G	10	4,6	Hete	A	3	3,0	Homo	A	2	2,0	Homo	A	3	3,0	Homo
TRINITY_DN27071_c0_g1	K06637	BUB1B, BUBR1, MAD3L	1165	G	C	G	14	14,0	Homo	G,C	26	21,5	Hete	G,C	23	12,11	Hete	G	11	11,0	Homo	G	5	5,0	Homo	G,C	14	10,4	Hete	G,C	1	0,1	Hete	G	5	5,0	Homo	G	2	2,0	Homo	G	4	4,0	Homo
TRINITY_DN27071_c0_g1	K06637	BUB1B, BUBR1, MAD3L	1528	T	C	T	16	16,0	Homo	T,C	17	7,10	Hete	T,C	15	7,8	Hete	T	25	25,0	Homo	T	4	4,0	Homo	T,C	20	11,9	Hete	T,C	2	0,2	Hete	-	-	-	-	-	-	-	-	T	2	2,0	Homo
TRINITY_DN27071_c0_g1	K06637	BUB1B, BUBR1, MAD3L	1717	A	G	A	20	20,0	Homo	A,G	13	7,6	Hete	A,G	15	6,9	Hete	A	18	18,0	Homo	A	9	9,0	Homo	A,G	18	11,7	Hete	G	3	0,3	Homo	-	-	-	-	-	-	-	-	A	4	4,0	Homo
TRINITY_DN27071_c0_g1	K06637	BUB1B, BUBR1, MAD3L	1744	A	G	A	17	17,0	Homo	A,G	9	4,5	Hete	A,G	15	5,10	Hete	A	17	17,0	Homo	A	7	7,0	Homo	A,G	14	10,4	Hete	G	3	0,3	Homo	-	-	-	-	-	-	-	-	A	3	3,0	Homo
TRINITY_DN27071_c0_g1	K06637	BUB1B, BUBR1, MAD3L	1910	C	T	C	15	15,0	Homo	C,T	16	8,8	Hete	C,T	6	3,3	Hete	C	14	14,0	Homo	C	5	5,0	Homo	C,T	13	4,9	Hete	-	-	-	-	-	-	-	-	-	-	-	-	C	2	2,0	Homo
TRINITY_DN27071_c0_g1	K06637	BUB1B, BUBR1, MAD3L	1921	T	C	T	12	12,0	Homo	T,C	15	8,7	Hete	T,C	3	1,2	Hete	T	12	12,0	Homo	T	5	5,0	Homo	T,C	10	1,9	Hete	-	-	-	-	-	-	-	-	-	-	-	-	T	2	2,0	Homo
TRINITY_DN27071_c0_g1	K06637	BUB1B, BUBR1, MAD3L	1950	G	T	G	10	10,0	Homo	G,T	10	4,6	Hete	T	2	0,2	Homo	G	9	9,0	Homo	G	4	4,0	Homo	T	4	0,4	Homo	-	-	-	-	-	-	-	-	-	-	-	-	G	2	2,0	Homo
TRINITY_DN27071_c0_g1	K06637	BUB1B, BUBR1, MAD3L	1967	A	C	A	7	7,0	Homo	A,C	7	2,5	Hete	C	2	0,2	Homo	A	6	6,0	Homo	A	3	3,0	Homo	C	2	0,2	Homo	-	-	-	-	-	-	-	-	-	-	-	-	A	2	2,0	Homo
TRINITY_DN27563_c0_g2	K04377	MYC	348	A	G	A	6	6,0	Homo	A,G	10	5,5	Hete	A,G	24	9,15	Hete	A,G	9	4,5	Hete	A,G	6	1,5	Hete	A,G	70	52,18	Hete	A	2	2,0	Homo	A	2	2,0	Homo	A,G	6	4,2	Hete	-	-	-	-
TRINITY_DN27563_c0_g2	K04377	MYC	614	C	A	C,A	8	7,1	Hete	C,A	42	18,23	Hete	C,A	44	29,15	Hete	C,A	28	18,10	Hete	C,A	20	8,12	Hete	C,A	220	150,70	Hete	C,A	6	3,3	Hete	C,A	14	10,4	Hete	C,A	13	3,10	Hete	C	1	1,0	Homo
TRINITY_DN27563_c0_g2	K04377	MYC	629	T	C	T	7	7,0	Homo	T,C	48	26,22	Hete	T,C	42	28,14	Hete	T,C	27	21,6	Hete	T,C	24	12,12	Hete	T,C	228	162,66	Hete	T,C	8	5,3	Hete	T,C	11	6,5	Hete	T,C	14	3,11	Hete	T	2	2,0	Homo
TRINITY_DN27563_c0_g2	K04377	MYC	635	T	C	T	7	7,0	Homo	T,C	51	29,22	Hete	T,C	45	30,15	Hete	T,C	31	21,10	Hete	T,C	24	12,12	Hete	T,C	257	172,85	Hete	T,C	7	5,2	Hete	T,C	13	6,7	Hete	T,C	15	3,12	Hete	T,C	4	3,1	Hete
TRINITY_DN27563_c0_g2	K04377	MYC	743	A	G	A	11	10,1	Homo	A,G	52	27,25	Hete	A,G	56	43,13	Hete	A,G	58	39,19	Hete	A,G	25	19,6	Hete	A,G	282	192,90	Hete	A,G	7	5,2	Hete	A,G	27	13,14	Hete	A,G	16	4,12	Hete	A,G	4	3,1	Hete
TRINITY_DN27563_c0_g2	K04377	MYC	932	T	C	T	7	7,0	Homo	T	51	51,0	Homo	T	42	42,0	Homo	T	35	35,0	Homo	T	15	15,0	Homo	T	241	240,1	Homo	T,C	3	1,2	Hete	T	15	15,0	Homo	T	9	9,0	Homo	T	4	4,0	Homo
TRINITY_DN27563_c0_g2	K04377	MYC	1010	T	C	T,C	8	4,4	Hete	T,C	40	16,24	Hete	T,C	37	14,23	Hete	T,C	36	15,21	Hete	T,C	13	10,3	Hete	T,C	215	85,130	Hete	T	3	3,0	Homo	T,C	14	9,5	Hete	T,C	13	11,2	Hete	C	3	0,3	Homo
TRINITY_DN27563_c0_g2	K04377	MYC	1097	G	A	G,A	6	5,1	Hete	G,A	23	11,12	Hete	G,A	28	15,13	Hete	G,A	31	23,8	Hete	G,A	17	8,9	Hete	G,A	180	116,64	Hete	-	-	-	-	G,A	17	9,8	Hete	G,A	6	2,4	Hete	G	2	2,0	Homo
TRINITY_DN27563_c0_g2	K04377	MYC	1151	A	G	A,G	6	5,1	Hete	A,G	26	15,11	Hete	A,G	32	13,19	Hete	A,G	23	19,4	Hete	A,G	13	8,5	Hete	A,G	176	105,71	Hete	-	-	-	-	A,G	13	6,7	Hete	A,G	4	1,3	Hete	A,G	3	2,1	Hete
TRINITY_DN27563_c0_g2	K04377	MYC	1526	G	A	G,A	12	8,4	Hete	G,A	46	33,13	Hete	G,A	49	31,18	Hete	G,A	23	16,7	Hete	G,A	14	8,6	Hete	G,A	259	168,91	Hete	G,A	4	2,2	Hete	G,A	17	8,9	Hete	G,A	7	3,4	Hete	G	2	2,0	Homo
TRINITY_DN27563_c0_g2	K04377	MYC	1633	A	G	A,G	6	5,1	Hete	A,G	30	15,15	Hete	A,G	26	15,11	Hete	A,G	24	13,11	Hete	A,G	6	4,2	Hete	A,G	155	84,71	Hete	A	2	2,0	Homo	A,G	10	7,3	Hete	A,G	4	2,2	Hete	A,G	1	0,1	Hete
TRINITY_DN27563_c0_g2	K04377	MYC	1653	T	A	T,A	6	5,1	Hete	T,A	23	11,12	Hete	T,A	28	15,13	Hete	T,A	23	12,11	Hete	T,A	7	4,3	Hete	T,A	144	81,63	Hete	T	2	2,0	Homo	T,A	9	6,3	Hete	T,A	3	2,1	Hete	T,A	1	0,1	Hete
TRINITY_DN27563_c0_g2	K04377	MYC	1680	A	C	A,C	8	7,1	Hete	A,C	23	10,13	Hete	A,C	29	13,16	Hete	A,C	21	10,11	Hete	A,C	9	4,5	Hete	A,C	146	80,66	Hete	A	3	3,0	Homo	A,C	10	5,5	Hete	A,C	4	2,2	Hete	A,C	1	0,1	Hete
TRINITY_DN27563_c0_g2	K04377	MYC	1793	G	T	G	8	8,0	Homo	G,T	16	11,5	Hete	G,T	24	18,6	Hete	G,T	19	14,5	Hete	G,T	3	2,1	Hete	G,T	126	95,31	Hete	G	3	3,0	Homo	G,T	8	4,4	Hete	G,T	4	1,3	Hete	G,T	2	1,1	Hete
TRINITY_DN24528_c0_g1	K06626	CCNE	117	G	A	G	3	3,0	Homo	G,A	4	1,3	Hete	G,A	7	3,4	Hete	G	2	2,0	Homo	G	3	3,0	Homo	G	1	1,0	Homo	G,A	2	0,2	Hete	-	-	-	-	-	-	-	-	-	-	-	-
TRINITY_DN24528_c0_g1	K06626	CCNE	544	T	C	T	5	5,0	Homo	T,C	2	0,2	Hete	T	1	1,0	Homo	T,C	5	3,2	Hete	T	1	1,0	Homo	T	2	2,0	Homo	T,C	3	2,1	Hete	T	1	1,0	Homo	-	-	-	-	-	-	-	-
TRINITY_DN24528_c0_g1	K06626	CCNE	545	G	T	G	5	5,0	Homo	G,T	2	0,2	Hete	G,T	2	1,1	Hete	G,T	5	3,2	Hete	G	1	1,0	Homo	G	2	2,0	Homo	G,T	3	2,1	Hete	G	1	1,0	Homo	-	-	-	-	-	-	-	-
TRINITY_DN24528_c0_g1	K06626	CCNE	556	G	A	G,A	6	1,5	Hete	G	1	1,0	Homo	G	3	3,0	Homo	G	5	5,0	Homo	G,A	2	1,1	Hete	G	2	2,0	Homo	G	3	3,0	Homo	G,A	1	0,1	Hete	-	-	-	-	-	-	-	-
TRINITY_DN24528_c0_g1	K06626	CCNE	643	C	A	C	11	11,0	Homo	C,A	4	1,3	Hete	C,A	2	0,2	Hete	C	6	6,0	Homo	C	2	2,0	Homo	C	3	3,0	Homo	C	4	4,0	Homo	C	1	1,0	Homo	-	-	-	-	-	-	-	-
TRINITY_DN24528_c0_g1	K06626	CCNE	661	G	C	G	12	12,0	Homo	G,C	4	1,3	Hete	G,C	2	0,2	Hete	G	7	6,1	Homo	G	2	2,0	Homo	G	3	3,0	Homo	G	4	4,0	Homo	G	1	1,0	Homo	-	-	-	-	-	-	-	-
TRINITY_DN24528_c0_g1	K06626	CCNE	726	C	A	C	12	12,0	Homo	C,A	4	1,3	Hete	A	3	0,3	Homo	C,A	9	6,3	Hete	C	2	2,0	Homo	C	3	3,0	Homo	C,A	4	3,1	Hete	C	1	1,0	Homo	-	-	-	-	-	-	-	-
TRINITY_DN24528_c0_g1	K06626	CCNE	782	C	A	C	7	7,0	Homo	C	1	1,0	Homo	C	2	2,0	Homo	C,A	11	5,6	Hete	C	1	1,0	Homo	C	5	5,0	Homo	C	4	4,0	Homo	-	-	-	-	-	-	-	-	-	-	-	-
TRINITY_DN24528_c0_g1	K06626	CCNE	815	C	T	C	7	7,0	Homo	C	1	1,0	Homo	C,T	1	0,1	Hete	C,T	11	6,5	Hete	C	1	1,0	Homo	C	6	6,0	Homo	T	4	0,4	Homo	-	-	-	-	-	-	-	-	-	-	-	-
TRINITY_DN24528_c0_g1	K06626	CCNE	935	T	C	T	11	11,0	Homo	T,C	5	1,4	Hete	-	-	-	-	T,C	5	3,2	Hete	-	-	-	-	T	4	4,0	Homo	T,C	3	2,1	Hete	T	1	1,0	Homo	-	-	-	-	T	1	1,0	Homo
TRINITY_DN24528_c0_g1	K06626	CCNE	1014	C	G,A	G,A	4	0,4,0	Homo	C	4	4,0,0	Homo	-	-	-	-	C,G,A	2	1,1,0	Hete	-	-	-	-	G,A	1	0,0,1	Homo	C,G,A	2	1,1,0	Hete	G,A	1	0,0,1	Homo	-	-	-	-	G,A	1	0,1,0	Homo
TRINITY_DN24528_c0_g1	K06626	CCNE	1115	C	T	T	3	0,3	Homo	C	5	5,0	Homo	C,T	4	3,1	Hete	C,T	6	3,3	Hete	-	-	-	-	T	3	0,3	Homo	C,T	4	3,1	Hete	T	1	0,1	Homo	-	-	-	-	-	-	-	-
TRINITY_DN24528_c0_g1	K06626	CCNE	1216	C	G	C	7	7,0	Homo	C	4	4,0	Homo	C	7	7,0	Homo	C,G	12	6,6	Hete	C	2	2,0	Homo	C	4	4,0	Homo	C	3	3,0	Homo	C	3	3,0	Homo	-	-	-	-	C	2	2,0	Homo
TRINITY_DN24528_c0_g1	K06626	CCNE	1237	G	A	G	7	7,0	Homo	G	4	4,0	Homo	G	7	7,0	Homo	G,A	12	6,6	Hete	G	2	2,0	Homo	G	4	4,0	Homo	G	5	5,0	Homo	G	3	3,0	Homo	-	-	-	-	G	2	2,0	Homo
TRINITY_DN24528_c0_g1	K06626	CCNE	1252	C	A	C	6	6,0	Homo	C,A	4	1,3	Hete	C,A	7	3,4	Hete	C,A	14	8,6	Hete	C	2	2,0	Homo	C	3	3,0	Homo	C	5	5,0	Homo	C	3	3,0	Homo	-	-	-	-	C	2	2,0	Homo
TRINITY_DN24528_c0_g1	K06626	CCNE	1302	G	T	G	9	9,0	Homo	T	4	0,4	Homo	G,T	10	4,6	Hete	G,T	14	8,6	Hete	G	2	2,0	Homo	G	2	2,0	Homo	G,T	5	3,2	Hete	G	2	2,0	Homo	G	1	1,0	Homo	-	-	-	-
TRINITY_DN24528_c0_g1	K06626	CCNE	1360	T	C	T	9	9,0	Homo	T,C	3	1,2	Hete	T,C	9	4,5	Hete	T,C	20	9,11	Hete	T	4	4,0	Homo	-	-	-	-	T,C	7	5,2	Hete	T	3	3,0	Homo	T	1	1,0	Homo	-	-	-	-
TRINITY_DN24528_c0_g1	K06626	CCNE	1438	A	G	A	6	6,0	Homo	A,G	9	5,4	Hete	A,G	2	0,2	Hete	A,G	10	3,7	Hete	A	2	2,0	Homo	A	2	2,0	Homo	A	2	2,0	Homo	A	2	2,0	Homo	A	1	1,0	Homo	-	-	-	-
TRINITY_DN24528_c0_g1	K06626	CCNE	1588	A	G	A	11	11,0	Homo	A,G	7	4,3	Hete	A,G	4	2,2	Hete	A,G	11	6,5	Hete	A	2	2,0	Homo	-	-	-	-	G	5	0,5	Homo	-	-	-	-	A,G	2	1,1	Hete	A	1	1,0	Homo
TRINITY_DN24528_c0_g1	K06626	CCNE	1759	C	T	C	10	10,0	Homo	C,T	9	3,6	Hete	C,T	3	1,2	Hete	C,T	12	6,6	Hete	C	4	4,0	Homo	C	6	6,0	Homo	-	-	-	-	C	1	1,0	Homo	C,T	2	1,1	Hete	C	1	1,0	Homo
TRINITY_DN24528_c0_g1	K06626	CCNE	1789	T	C	T	9	9,0	Homo	T,C	9	3,6	Hete	T,C	3	1,2	Hete	T,C	12	6,6	Hete	T	4	4,0	Homo	T	7	7,0	Homo	T,C	2	0,2	Hete	T	1	1,0	Homo	T	1	1,0	Homo	-	-	-	-
TRINITY_DN24528_c0_g1	K06626	CCNE	1822	G	A	G	9	9,0	Homo	G,A	10	3,7	Hete	A	3	0,3	Homo	G,A	13	6,7	Hete	G	4	4,0	Homo	G	6	6,0	Homo	A	3	0,3	Homo	G	1	1,0	Homo	-	-	-	-	-	-	-	-
TRINITY_DN24528_c0_g1	K06626	CCNE	2289	T	C	T	6	6,0	Homo	T,C	2	1,1	Hete	T,C	2	1,1	Hete	T	12	11,1	Homo	T	1	1,0	Homo	T	1	1,0	Homo	T,C	4	2,2	Hete	T	2	2,0	Homo	-	-	-	-	T	1	1,0	Homo
TRINITY_DN34189_c2_g1	K15013	ACSBG	84	G	T	G,T	88	51,37	Hete	G	126	113,13	Homo	G,T	74	39,35	Hete	G,T	252	162,90	Hete	G	311	293,18	Homo	G,T	110	90,19	Hete	G,T	363	204,159	Hete	G	196	168,28	Homo	G	194	173,20	Homo	G	350	308,42	Homo
TRINITY_DN34189_c2_g1	K15013	ACSBG	87	C	G	C,G	88	50,38	Hete	C,G	126	30,96	Hete	C,G	75	39,36	Hete	G	254	35,219	Homo	G	321	46,275	Homo	C,G	114	21,93	Hete	C,G	365	203,160	Hete	C,G	202	51,151	Hete	G	194	32,162	Homo	G	354	26,328	Homo
TRINITY_DN34189_c2_g1	K15013	ACSBG	359	C	T	C	245	245,0	Homo	C	291	290,0	Homo	C	204	204,0	Homo	C,T	604	397,207	Hete	C	682	682,0	Homo	C	229	229,0	Homo	C	724	724,0	Homo	C,T	401	210,191	Hete	C,T	364	159,205	Hete	C	637	635,2	Homo
TRINITY_DN34189_c2_g1	K15013	ACSBG	360	G	A	G,A	253	186,67	Hete	G	289	289,0	Homo	G	212	212,0	Homo	G	614	614,0	Homo	G	685	685,0	Homo	G,A	235	185,50	Hete	G,A	730	554,176	Hete	G,A	402	264,138	Hete	G	371	371,0	Homo	G	641	641,0	Homo
TRINITY_DN34189_c2_g1	K15013	ACSBG	381	C	G	C	230	229,1	Homo	C,G	277	145,132	Hete	C	209	209,0	Homo	C,G	573	380,193	Hete	C,G	632	216,416	Hete	C,G	234	122,112	Hete	C	712	712,0	Homo	C,G	398	200,198	Hete	C,G	362	153,209	Hete	C,G	631	183,448	Hete
TRINITY_DN34189_c2_g1	K15013	ACSBG	384	G	A	G	224	223,1	Homo	G,A	278	139,139	Hete	G	204	203,1	Homo	G,A	573	323,249	Hete	G,A	634	197,437	Hete	G,A	238	113,125	Hete	G	704	704,0	Homo	G,A	396	187,209	Hete	G,A	360	143,217	Hete	G,A	631	163,468	Hete
TRINITY_DN34189_c2_g1	K15013	ACSBG	405	C	T	C	203	203,0	Homo	C	275	275,0	Homo	C	207	207,0	Homo	C,T	576	376,200	Hete	C	636	636,0	Homo	C	241	241,0	Homo	C	741	741,0	Homo	C,T	413	203,210	Hete	C,T	343	153,190	Hete	C	640	639,1	Homo
TRINITY_DN34189_c2_g1	K15013	ACSBG	588	T	C	C	162	1,161	Homo	T,C	230	120,110	Hete	C	116	0,116	Homo	T,C	469	191,278	Hete	T,C	535	378,157	Hete	T,C	179	78,101	Hete	C	675	0,675	Homo	T,C	323	160,163	Hete	T,C	259	172,87	Hete	T,C	467	317,150	Hete
TRINITY_DN34189_c2_g1	K15013	ACSBG	651	C	T	T	112	0,112	Homo	C,T	186	96,90	Hete	T	89	0,89	Homo	C,T	383	210,173	Hete	C,T	405	287,118	Hete	C,T	117	49,68	Hete	T	470	0,470	Homo	C,T	237	142,95	Hete	C,T	190	129,61	Hete	C,T	361	252,109	Hete
TRINITY_DN34189_c2_g1	K15013	ACSBG	718	C	G	G	39	0,39	Homo	C,G	75	36,39	Hete	G	45	0,45	Homo	C,G	149	71,78	Hete	C,G	164	104,60	Hete	C,G	43	15,28	Hete	G	149	0,149	Homo	C,G	107	75,32	Hete	C,G	81	47,34	Hete	C,G	167	116,51	Hete
TRINITY_DN34189_c2_g1	K15013	ACSBG	726	T	A	A	35	0,35	Homo	T,A	57	21,36	Hete	A	42	0,42	Homo	T,A	129	62,67	Hete	T,A	129	79,50	Hete	T,A	37	12,25	Hete	A	117	0,117	Homo	T,A	89	66,23	Hete	T,A	56	35,21	Hete	T,A	125	88,37	Hete
TRINITY_DN34189_c2_g1	K15013	ACSBG	781	C	G	G	15	0,15	Homo	C,G	18	8,10	Hete	G	19	0,19	Homo	C,G	36	18,18	Hete	C,G	33	16,17	Hete	G	14	0,14	Homo	G	33	0,33	Homo	C,G	31	19,12	Hete	G	4	0,4	Homo	C,G	13	6,7	Hete
TRINITY_DN34189_c2_g1	K15013	ACSBG	809	A	T	A,T	16	10,6	Hete	A	16	14,2	Homo	A	18	16,2	Homo	A,T	30	16,14	Hete	A	26	25,1	Homo	A,T	15	12,3	Hete	A,T	28	22,6	Hete	A,T	27	12,15	Hete	A	6	6,0	Homo	A	16	15,1	Homo
TRINITY_DN34189_c2_g1	K15013	ACSBG	814	G	A	G,A	16	10,6	Hete	G,A	16	8,8	Hete	G	19	17,2	Homo	G,A	28	9,19	Hete	G,A	25	14,11	Hete	G,A	14	11,3	Hete	G,A	27	21,6	Hete	G,A	26	10,16	Hete	G	5	5,0	Homo	G,A	14	7,7	Hete
TRINITY_DN34189_c2_g1	K15013	ACSBG	925	T	C	C	12	0,12	Homo	T,C	10	7,3	Hete	C	6	0,6	Homo	T,C	15	4,11	Hete	T,C	18	7,11	Hete	T,C	10	1,9	Hete	C	12	0,12	Homo	C	9	0,9	Homo	C	5	0,5	Homo	T,C	6	2,4	Hete
TRINITY_DN34189_c2_g1	K15013	ACSBG	941	T	A	A	12	0,12	Homo	T,A	9	5,4	Hete	A	6	0,6	Homo	T,A	17	9,8	Hete	T,A	15	5,10	Hete	T,A	8	1,7	Hete	A	12	0,12	Homo	T,A	8	4,4	Hete	A	5	0,5	Homo	T,A	2	2,0	Hete
TRINITY_DN34189_c2_g1	K15013	ACSBG	943	T	C	C	12	0,12	Homo	T,C	10	6,4	Hete	C	6	0,6	Homo	T,C	17	9,8	Hete	T,C	16	6,10	Hete	T,C	8	1,7	Hete	C	12	0,12	Homo	T,C	8	4,4	Hete	C	5	0,5	Homo	T	2	2,0	Homo
TRINITY_DN34189_c2_g1	K15013	ACSBG	1110	A	G	G	14	0,14	Homo	A,G	18	8,10	Hete	G	8	0,8	Homo	A,G	33	15,18	Hete	A,G	26	12,14	Hete	A,G	2	1,1	Hete	G	24	0,24	Homo	A,G	15	5,10	Hete	A,G	7	2,5	Hete	A,G	3	1,2	Hete
TRINITY_DN34189_c2_g1	K15013	ACSBG	1120	A	G	A,G	14	8,6	Hete	A,G	17	10,7	Hete	A,G	8	2,6	Hete	A,G	32	28,4	Hete	A,G	24	11,13	Hete	A	2	2,0	Homo	A,G	22	16,6	Hete	A,G	15	7,8	Hete	A,G	6	5,1	Hete	-	-	-	-
TRINITY_DN34189_c2_g1	K15013	ACSBG	1123	A	G	A,G	14	6,8	Hete	A,G	17	14,3	Hete	A,G	8	6,2	Hete	A,G	34	20,14	Hete	A	24	24,0	Homo	A,G	2	1,1	Hete	A,G	22	6,16	Hete	A,G	15	13,2	Hete	A,G	6	3,3	Hete	-	-	-	-
TRINITY_DN34189_c2_g1	K15013	ACSBG	1147	A	T	A	7	7,0	Homo	A,T	12	7,5	Hete	A,T	6	3,3	Hete	A	21	21,0	Homo	A	26	26,0	Homo	A	2	2,0	Homo	A	9	9,0	Homo	A	17	17,0	Homo	A	3	3,0	Homo	A	1	1,0	Homo
TRINITY_DN34189_c2_g1	K15013	ACSBG	1341	A	T	A,T	17	15,2	Hete	A	11	11,0	Homo	A	13	13,0	Homo	A	42	42,0	Homo	A	35	35,0	Homo	A,T	10	6,4	Hete	A,T	32	28,4	Hete	A,T	31	14,17	Hete	A	5	5,0	Homo	A	5	5,0	Homo
TRINITY_DN34189_c2_g1	K15013	ACSBG	1374	C	G	C	14	14,0	Homo	C,G	19	11,8	Hete	C	15	15,0	Homo	C,G	35	18,17	Hete	C,G	38	18,20	Hete	C,G	12	7,5	Hete	C	31	31,0	Homo	C,G	32	19,13	Hete	C,G	10	5,5	Hete	C,G	5	4,1	Hete
TRINITY_DN34189_c2_g1	K15013	ACSBG	1410	G	A	G	15	15,0	Homo	G	19	19,0	Homo	G	20	20,0	Homo	G,A	35	23,12	Hete	G	31	31,0	Homo	G	9	9,0	Homo	G	29	29,0	Homo	G,A	27	18,9	Hete	G,A	11	7,4	Hete	G	5	5,0	Homo
TRINITY_DN34189_c2_g1	K15013	ACSBG	1537	T	G	T,G	3	2,1	Hete	T,G	14	7,7	Hete	G	9	0,9	Homo	T,G	19	12,7	Hete	T,G	19	7,12	Hete	T	5	5,0	Homo	T,G	19	4,15	Hete	T	15	15,0	Homo	T,G	4	2,2	Hete	T,G	6	4,2	Hete
TRINITY_DN34189_c2_g1	K15013	ACSBG	1568	T	C	T,C	3	2,1	Hete	T,C	13	9,4	Hete	T,C	10	6,4	Hete	T,C	29	20,9	Hete	T,C	21	18,3	Hete	T	3	3,0	Homo	T,C	22	16,6	Hete	T	14	14,0	Homo	T	8	8,0	Homo	T	5	5,0	Homo
TRINITY_DN34189_c2_g1	K15013	ACSBG	1640	G	A	G	1	1,0	Homo	G,A	9	4,5	Hete	G,A	9	7,2	Hete	G,A	21	8,13	Hete	G,A	22	9,13	Hete	G,A	4	3,1	Hete	G,A	23	17,6	Hete	G,A	14	12,2	Hete	G	4	4,0	Homo	G,A	3	2,1	Hete
TRINITY_DN34189_c2_g1	K15013	ACSBG	1699	A	T	-	-	-	-	A,T	11	6,5	Hete	A	9	9,0	Homo	A,T	19	14,5	Hete	A,T	17	7,10	Hete	A	3	3,0	Homo	A	22	22,0	Homo	A,T	14	12,2	Hete	A	5	5,0	Homo	A,T	5	1,4	Hete
TRINITY_DN34189_c2_g1	K15013	ACSBG	1721	A	G	-	-	-	-	A	12	12,0	Homo	A,G	7	6,1	Hete	A,G	18	11,7	Hete	A	18	17,1	Homo	A	4	4,0	Homo	A,G	29	19,10	Hete	A,G	16	12,4	Hete	A,G	6	5,1	Hete	A,G	8	5,3	Hete
TRINITY_DN34189_c2_g1	K15013	ACSBG	1848	C	T	C	10	10,0	Homo	C,T	12	10,2	Hete	C	9	9,0	Homo	C	25	25,0	Homo	C,T	44	23,21	Hete	C,T	6	5,1	Hete	C	41	41,0	Homo	C	35	35,0	Homo	C	6	6,0	Homo	C,T	10	7,3	Hete
TRINITY_DN34189_c2_g1	K15013	ACSBG	1955	G	A	G	12	12,0	Homo	G,A	6	3,3	Hete	G	4	4,0	Homo	G,A	30	19,11	Hete	G,A	31	13,18	Hete	G,A	3	2,1	Hete	G	23	23,0	Homo	G,A	26	15,11	Hete	G,A	4	2,2	Hete	G,A	8	3,5	Hete
TRINITY_DN34189_c2_g1	K15013	ACSBG	1958	C	A	C,A	11	4,7	Hete	C	6	6,0	Homo	C,A	4	3,1	Hete	C,A	31	21,10	Hete	C	31	29,2	Homo	C	3	3,0	Homo	C,A	22	7,15	Hete	C	27	25,2	Homo	C	3	3,0	Homo	C	5	5,0	Homo
TRINITY_DN34189_c2_g1	K15013	ACSBG	2005	A	G	A	52	50,2	Homo	A,G	44	27,17	Hete	A	37	36,1	Homo	A,G	126	83,43	Hete	A,G	105	54,51	Hete	A,G	25	15,10	Hete	A	160	159,1	Homo	A,G	102	70,32	Hete	A,G	54	27,27	Hete	A,G	96	32,64	Hete
TRINITY_DN34189_c2_g1	K15013	ACSBG	2093	G	A	G,A	169	119,50	Hete	G,A	205	154,51	Hete	G,A	151	118,33	Hete	G,A	580	342,238	Hete	G	514	452,62	Homo	G,A	150	95,55	Hete	G,A	730	567,163	Hete	G,A	355	289,66	Hete	G	275	238,37	Homo	G	462	401,61	Homo
TRINITY_DN34189_c2_g1	K15013	ACSBG	2183	G	C	G	97	97,0	Homo	G	115	115,0	Homo	G	85	85,0	Homo	G,C	358	244,114	Hete	G	334	334,0	Homo	G	116	116,0	Homo	G	286	286,0	Homo	G,C	188	112,76	Hete	G,C	147	69,78	Hete	G	305	304,1	Homo
TRINITY_DN34189_c2_g1	K15013	ACSBG	2190	C	T	C	87	87,0	Homo	C,T	110	61,49	Hete	C	79	79,0	Homo	C	334	334,0	Homo	C,T	299	116,183	Hete	C,T	108	69,39	Hete	C	225	225,0	Homo	C	179	179,0	Homo	C	137	137,0	Homo	C,T	282	112,170	Hete
TRINITY_DN34189_c2_g1	K15013	ACSBG	2224	G	A	G	67	67,0	Homo	G,A	77	45,32	Hete	G	61	61,0	Homo	G,A	219	134,85	Hete	G,A	186	71,115	Hete	G,A	74	46,28	Hete	G	83	83,0	Homo	G,A	117	71,46	Hete	G,A	75	34,41	Hete	G,A	183	62,121	Hete
TRINITY_DN34189_c2_g1	K15013	ACSBG	2420	T	C	T	14	14,0	Homo	T,C	9	8,1	Hete	T	22	22,0	Homo	T,C	21	18,3	Hete	T	2	2,0	Homo	T	27	25,2	Homo	T	61	61,0	Homo	T	9	9,0	Homo	T	6	6,0	Homo	T,C	22	17,5	Hete
TRINITY_DN32223_c0_g2	K04500	SMAD2_3	330	G	A	G,A	6	3,3	Hete	G	3	3,0	Homo	G	9	9,0	Homo	-	-	-	-	-	-	-	-	G	1	1,0	Homo	-	-	-	-	-	-	-	-	-	-	-	-	G,A	2	0,2	Hete
TRINITY_DN32223_c0_g2	K04500	SMAD2_3	380	C	A	C,A	5	3,2	Hete	C	1	1,0	Homo	C	8	8,0	Homo	-	-	-	-	-	-	-	-	C,A	2	1,1	Hete	C	1	1,0	Homo	-	-	-	-	-	-	-	-	C,A	2	0,2	Hete
TRINITY_DN32223_c0_g2	K04500	SMAD2_3	476	T	A	T	3	3,0	Homo	T	2	2,0	Homo	A	6	0,6	Homo	-	-	-	-	-	-	-	-	T	3	3,0	Homo	T	1	1,0	Homo	T,A	1	0,1	Hete	T	1	1,0	Homo	-	-	-	-
TRINITY_DN32223_c0_g2	K04500	SMAD2_3	776	T	C	C	3	0,3	Homo	T	10	10,0	Homo	T	25	25,0	Homo	T	9	9,0	Homo	T	4	4,0	Homo	T,C	11	3,8	Hete	T	2	2,0	Homo	T	7	7,0	Homo	-	-	-	-	T,C	3	2,1	Hete
TRINITY_DN32223_c0_g2	K04500	SMAD2_3	896	G	A	G,A	2	0,2	Hete	G	14	14,0	Homo	G	39	39,0	Homo	G	10	10,0	Homo	G	2	2,0	Homo	G,A	20	11,9	Hete	G	5	5,0	Homo	G	11	11,0	Homo	G	4	4,0	Homo	G,A	1	0,1	Hete
TRINITY_DN32223_c0_g2	K04500	SMAD2_3	991	T	A	T,A	6	3,3	Hete	T	10	10,0	Homo	T	26	26,0	Homo	T	11	11,0	Homo	T	2	2,0	Homo	T,A	20	10,10	Hete	T	3	3,0	Homo	T	6	6,0	Homo	T	3	3,0	Homo	T,A	1	0,1	Hete
TRINITY_DN32223_c0_g2	K04500	SMAD2_3	1014	A	T	A,T	8	6,2	Hete	A	9	9,0	Homo	A	14	14,0	Homo	A	5	5,0	Homo	A	1	1,0	Homo	A,T	13	6,7	Hete	A	3	3,0	Homo	A	4	4,0	Homo	A	4	4,0	Homo	-	-	-	-
TRINITY_DN32223_c0_g2	K04500	SMAD2_3	1206	A	G	A	19	17,2	Homo	A	12	12,0	Homo	A	34	34,0	Homo	A	7	6,0	Homo	A	7	7,0	Homo	A,G	31	22,9	Hete	A	1	1,0	Homo	A	8	8,0	Homo	A	8	8,0	Homo	A,G	3	2,1	Hete
TRINITY_DN32223_c0_g2	K04500	SMAD2_3	1211	C	T	C,T	15	13,2	Hete	C	13	13,0	Homo	C	35	35,0	Homo	C	7	7,0	Homo	C	7	7,0	Homo	C,T	29	21,8	Hete	C	1	1,0	Homo	C	7	7,0	Homo	C	7	7,0	Homo	C,T	3	2,1	Hete
TRINITY_DN32223_c0_g2	K04500	SMAD2_3	1236	C	G	C,G	12	10,2	Hete	C	14	14,0	Homo	C	33	33,0	Homo	C	8	8,0	Homo	C	8	8,0	Homo	C,G	28	20,8	Hete	C	1	1,0	Homo	C	8	8,0	Homo	C	4	4,0	Homo	C,G	3	2,1	Hete
TRINITY_DN32223_c0_g2	K04500	SMAD2_3	1310	T	C	T,C	9	7,2	Hete	T	11	11,0	Homo	T	23	23,0	Homo	T	4	4,0	Homo	T	6	6,0	Homo	T,C	26	18,8	Hete	-	-	-	-	T	6	6,0	Homo	T	3	3,0	Homo	T	1	1,0	Homo
TRINITY_DN32223_c0_g2	K04500	SMAD2_3	1507	T	A	T,A	9	7,2	Hete	T	15	15,0	Homo	T	37	37,0	Homo	T	8	8,0	Homo	T	5	5,0	Homo	T,A	16	12,4	Hete	T	2	2,0	Homo	T	5	5,0	Homo	T	3	3,0	Homo	T,A	4	1,3	Hete
TRINITY_DN32223_c0_g2	K04500	SMAD2_3	1620	T	C	T,C	13	9,4	Hete	T	11	11,0	Homo	T	29	29,0	Homo	T	5	5,0	Homo	T	5	5,0	Homo	T,C	25	16,9	Hete	T	2	2,0	Homo	T	5	5,0	Homo	T	5	5,0	Homo	T,C	11	3,8	Hete
TRINITY_DN32223_c0_g2	K04500	SMAD2_3	1692	G	A	G,A	17	11,6	Hete	G	13	13,0	Homo	G	26	26,0	Homo	G	5	5,0	Homo	G	6	6,0	Homo	G,A	18	13,5	Hete	G	3	3,0	Homo	G	6	6,0	Homo	G	2	2,0	Homo	G,A	10	2,8	Hete
TRINITY_DN32223_c0_g2	K04500	SMAD2_3	2054	G	A	G,A	15	8,7	Hete	G	5	5,0	Homo	G	19	19,0	Homo	G	12	12,0	Homo	G	8	8,0	Homo	G,A	22	12,10	Hete	G	2	2,0	Homo	G	14	14,0	Homo	G	2	2,0	Homo	G,A	2	1,1	Hete
TRINITY_DN32223_c0_g2	K04500	SMAD2_3	2081	T	A	T	15	15,0	Homo	T	6	6,0	Homo	T,A	23	9,14	Hete	T	14	14,0	Homo	T	10	10,0	Homo	T	22	22,0	Homo	T,A	1	0,1	Hete	T	14	14,0	Homo	T	3	3,0	Homo	T	2	2,0	Homo
TRINITY_DN32223_c0_g2	K04500	SMAD2_3	2156	C	T	C,T	6	5,1	Hete	C	4	4,0	Homo	C	18	18,0	Homo	C	5	5,0	Homo	C	8	8,0	Homo	C,T	13	8,5	Hete	C	7	7,0	Homo	C	4	4,0	Homo	C	3	3,0	Homo	C	1	1,0	Homo
TRINITY_DN32223_c0_g2	K04500	SMAD2_3	2217	T	A	T,A	6	4,2	Hete	T	6	6,0	Homo	T	24	24,0	Homo	T	4	4,0	Homo	T	8	8,0	Homo	T,A	10	4,6	Hete	T	7	7,0	Homo	T	5	5,0	Homo	-	-	-	-	-	-	-	-
TRINITY_DN32223_c0_g2	K04500	SMAD2_3	2314	C	A	C,A	20	8,12	Hete	C	13	13,0	Homo	C	48	48,0	Homo	C	19	19,0	Homo	C	8	8,0	Homo	C,A	23	12,11	Hete	C	1	1,0	Homo	C	11	11,0	Homo	-	-	-	-	-	-	-	-
TRINITY_DN32223_c0_g2	K04500	SMAD2_3	2349	G	C	G,C	18	8,10	Hete	G	15	15,0	Homo	G	53	53,0	Homo	G	19	19,0	Homo	G	5	5,0	Homo	G,C	15	10,5	Hete	G	1	1,0	Homo	G	13	13,0	Homo	-	-	-	-	-	-	-	-
TRINITY_DN32223_c0_g2	K04500	SMAD2_3	2363	A	G	A,G	18	9,9	Hete	A	19	19,0	Homo	A	55	55,0	Homo	A	23	23,0	Homo	A	5	5,0	Homo	A,G	17	11,6	Hete	A	1	1,0	Homo	A	14	14,0	Homo	-	-	-	-	-	-	-	-
TRINITY_DN32223_c0_g2	K04500	SMAD2_3	2406	G	A	G,A	12	9,3	Hete	G	19	19,0	Homo	G	53	53,0	Homo	G	21	21,0	Homo	-	-	-	-	G,A	18	10,8	Hete	G	1	1,0	Homo	G	11	11,0	Homo	-	-	-	-	-	-	-	-
TRINITY_DN32223_c0_g2	K04500	SMAD2_3	2452	A	C	A,C	11	6,5	Hete	A	18	18,0	Homo	A	49	49,0	Homo	A	15	15,0	Homo	A	1	1,0	Homo	A,C	20	11,9	Hete	A	3	3,0	Homo	A	8	8,0	Homo	-	-	-	-	-	-	-	-
TRINITY_DN32223_c0_g2	K04500	SMAD2_3	2480	A	G	A,G	13	5,8	Hete	A	16	16,0	Homo	A	49	49,0	Homo	A	17	17,0	Homo	A	1	1,0	Homo	A,G	16	8,8	Hete	A	3	3,0	Homo	A	9	9,0	Homo	-	-	-	-	-	-	-	-
TRINITY_DN32223_c0_g2	K04500	SMAD2_3	2664	C	A	C,A	6	4,2	Hete	C	10	10,0	Homo	C	20	20,0	Homo	C	12	12,0	Homo	C	2	2,0	Homo	C,A	13	10,3	Hete	C	3	3,0	Homo	C	9	9,0	Homo	C	2	2,0	Homo	C,A	3	1,2	Hete
TRINITY_DN32223_c0_g2	K04500	SMAD2_3	2683	A	T	A,T	7	4,3	Hete	A	10	10,0	Homo	A	21	21,0	Homo	A	14	14,0	Homo	A	3	3,0	Homo	A,T	11	8,3	Hete	A	5	5,0	Homo	A	10	10,0	Homo	A	2	2,0	Homo	A,T	2	1,1	Hete
TRINITY_DN32223_c0_g2	K04500	SMAD2_3	2900	T	C	T,C	9	4,5	Hete	T	6	6,0	Homo	T	38	38,0	Homo	T	3	3,0	Homo	T	4	4,0	Homo	T,C	11	8,3	Hete	T	5	5,0	Homo	T	13	13,0	Homo	T	4	4,0	Homo	-	-	-	-
TRINITY_DN32223_c0_g2	K04500	SMAD2_3	2961	A	G	A,G	15	8,7	Hete	A	6	6,0	Homo	A	41	41,0	Homo	A	12	12,0	Homo	A	4	4,0	Homo	A,G	12	9,3	Hete	A	5	5,0	Homo	A	11	11,0	Homo	A	4	4,0	Homo	-	-	-	-
TRINITY_DN32223_c0_g2	K04500	SMAD2_3	3026	A	C	A,C	25	12,13	Hete	A	9	9,0	Homo	A	48	48,0	Homo	A	15	15,0	Homo	A	9	9,0	Homo	A,C	16	11,5	Hete	A	7	7,0	Homo	A	12	12,0	Homo	A	3	3,0	Homo	A,C	3	1,2	Hete
TRINITY_DN32223_c0_g2	K04500	SMAD2_3	3041	T	G	T	26	26,0	Homo	T,G	11	5,6	Hete	T	48	48,0	Homo	T	14	14,0	Homo	T	7	7,0	Homo	T	19	19,0	Homo	T	8	8,0	Homo	T	13	13,0	Homo	T	3	3,0	Homo	T	3	3,0	Homo
TRINITY_DN32223_c0_g2	K04500	SMAD2_3	3143	A	G	A,G	23	16,7	Hete	A	14	14,0	Homo	A	65	65,0	Homo	A	11	11,0	Homo	A	11	11,0	Homo	A,G	23	17,6	Hete	A	12	12,0	Homo	A	19	19,0	Homo	A	4	4,0	Homo	A,G	3	2,1	Hete
TRINITY_DN32223_c0_g2	K04500	SMAD2_3	3326	G	A	G,A	14	9,5	Hete	G	7	7,0	Homo	G	64	64,0	Homo	G	16	16,0	Homo	G	7	7,0	Homo	G,A	17	10,7	Hete	G	7	7,0	Homo	G	19	19,0	Homo	G	3	3,0	Homo	G,A	2	0,2	Hete
TRINITY_DN32223_c0_g2	K04500	SMAD2_3	3488	T	C	T,C	14	10,4	Hete	T	9	9,0	Homo	T	64	64,0	Homo	T	7	7,0	Homo	T	9	9,0	Homo	T,C	20	16,4	Hete	T	2	2,0	Homo	T	9	9,0	Homo	T	3	3,0	Homo	T	2	2,0	Homo
TRINITY_DN32223_c0_g2	K04500	SMAD2_3	3593	T	C	T,C	13	10,3	Hete	T	10	10,0	Homo	T	47	47,0	Homo	T	12	12,0	Homo	T	6	6,0	Homo	T,C	22	17,5	Hete	T	2	2,0	Homo	T	14	14,0	Homo	T	4	4,0	Homo	T	1	1,0	Homo
TRINITY_DN32223_c0_g2	K04500	SMAD2_3	3647	T	G	T,G	12	9,3	Hete	T	11	11,0	Homo	T	57	57,0	Homo	T	12	12,0	Homo	T	8	8,0	Homo	T,G	24	19,5	Hete	T	2	2,0	Homo	T	16	16,0	Homo	T	5	5,0	Homo	T	2	2,0	Homo
TRINITY_DN32223_c0_g2	K04500	SMAD2_3	3702	G	A	G	7	7,0	Homo	G	6	6,0	Homo	G	51	51,0	Homo	G,A	12	4,8	Hete	G,A	9	6,3	Hete	G	22	22,0	Homo	G	2	2,0	Homo	G,A	15	8,7	Hete	G	5	5,0	Homo	G	3	3,0	Homo
TRINITY_DN32223_c0_g2	K04500	SMAD2_3	3863	A	G	A,G	17	4,13	Hete	A	17	17,0	Homo	A	41	41,0	Homo	A	16	16,0	Homo	A	5	5,0	Homo	A,G	24	17,7	Hete	A	6	6,0	Homo	A	17	17,0	Homo	A	1	1,0	Homo	A	1	1,0	Homo
TRINITY_DN32223_c0_g2	K04500	SMAD2_3	4034	C	T	C,T	5	3,2	Hete	C	15	15,0	Homo	C	39	39,0	Homo	C	6	6,0	Homo	C	4	4,0	Homo	C,T	22	17,5	Hete	C	4	4,0	Homo	C	9	9,0	Homo	C	1	1,0	Homo	C	1	1,0	Homo
TRINITY_DN35130_c0_g1	K02178	BUB1	133	A	G	A	3	3,0	Homo	A	3	3,0	Homo	G	2	0,2	Homo	A	2	2,0	Homo	-	-	-	-	G	3	0,3	Homo	A,G	1	0,1	Hete	-	-	-	-	-	-	-	-	-	-	-	-
TRINITY_DN35130_c0_g1	K02178	BUB1	163	A	G	A	4	4,0	Homo	A	3	3,0	Homo	G	2	0,2	Homo	A	3	3,0	Homo	-	-	-	-	G	3	0,3	Homo	A,G	1	0,1	Hete	A	1	1,0	Homo	-	-	-	-	-	-	-	-
TRINITY_DN35130_c0_g1	K02178	BUB1	168	A	T	A	4	4,0	Homo	A	3	3,0	Homo	T	2	0,2	Homo	A	3	3,0	Homo	-	-	-	-	T	3	0,3	Homo	A,T	1	0,1	Hete	A	1	1,0	Homo	-	-	-	-	-	-	-	-
TRINITY_DN35130_c0_g1	K02178	BUB1	430	C	G	C	5	5,0	Homo	C	12	12,0	Homo	C,G	10	2,8	Hete	C	8	8,0	Homo	C	1	1,0	Homo	G	3	0,3	Homo	C	3	3,0	Homo	C	1	1,0	Homo	-	-	-	-	C	1	1,0	Homo
TRINITY_DN35130_c0_g1	K02178	BUB1	442	C	T	C	7	7,0	Homo	C,T	10	4,6	Hete	C	11	11,0	Homo	C	12	12,0	Homo	C	4	4,0	Homo	C	3	3,0	Homo	C	3	3,0	Homo	C	1	1,0	Homo	-	-	-	-	C	1	1,0	Homo
TRINITY_DN35130_c0_g1	K02178	BUB1	966	T	C	T	13	13,0	Homo	T	15	15,0	Homo	T	24	24,0	Homo	T	9	9,0	Homo	T	6	6,0	Homo	T,C	9	5,4	Hete	T	3	3,0	Homo	T	5	5,0	Homo	T	1	1,0	Homo	T,C	1	0,1	Hete
TRINITY_DN35130_c0_g1	K02178	BUB1	1023	A	G	A	6	6,0	Homo	A,G	16	7,9	Hete	A	22	22,0	Homo	A	9	9,0	Homo	A	6	6,0	Homo	A,G	13	7,6	Hete	A	2	2,0	Homo	A	4	4,0	Homo	A,G	3	1,2	Hete	A	1	1,0	Homo
TRINITY_DN35130_c0_g1	K02178	BUB1	1143	G	A	G	13	13,0	Homo	G	17	17,0	Homo	G	27	27,0	Homo	G	10	10,0	Homo	G	5	5,0	Homo	G,A	9	4,5	Hete	G	3	3,0	Homo	G	4	4,0	Homo	G,A	1	0,1	Hete	G,A	2	1,1	Hete
TRINITY_DN35130_c0_g1	K02178	BUB1	1278	C	T	C	7	7,0	Homo	C,T	12	3,9	Hete	C	13	13,0	Homo	C	6	6,0	Homo	C	4	4,0	Homo	C	12	12,0	Homo	C,T	2	1,1	Hete	C	1	1,0	Homo	C	2	2,0	Homo	C	2	2,0	Homo
TRINITY_DN35130_c0_g1	K02178	BUB1	1305	G	C	G	6	6,0	Homo	G	16	16,0	Homo	G	9	9,0	Homo	G	8	8,0	Homo	G	4	4,0	Homo	G,C	16	9,7	Hete	G	1	1,0	Homo	G	1	1,0	Homo	G,C	3	1,2	Hete	G,C	3	1,2	Hete
TRINITY_DN35130_c0_g1	K02178	BUB1	1314	G	A	G	6	6,0	Homo	G	16	15,0	Homo	G	8	8,0	Homo	G	6	6,0	Homo	G	4	4,0	Homo	G,A	17	9,8	Hete	G	1	1,0	Homo	G	1	1,0	Homo	G,A	2	0,2	Hete	G,A	2	0,2	Hete
TRINITY_DN35130_c0_g1	K02178	BUB1	1442	G	C	G	14	14,0	Homo	G	23	23,0	Homo	G	18	18,0	Homo	G	14	14,0	Homo	G	6	6,0	Homo	G,C	12	7,5	Hete	-	-	-	-	G	2	2,0	Homo	G,C	1	0,1	Hete	G,C	3	2,1	Hete
TRINITY_DN35130_c0_g1	K02178	BUB1	1479	A	G	A,G	12	8,4	Hete	A,G	21	8,13	Hete	A	19	19,0	Homo	A,G	11	5,6	Hete	A	6	6,0	Homo	A	13	13,0	Homo	A,G	3	1,2	Hete	A	2	2,0	Homo	A	1	1,0	Homo	A,G	1	0,1	Hete
TRINITY_DN35130_c0_g1	K02178	BUB1	1584	A	G	A,G	14	7,7	Hete	A,G	10	4,6	Hete	A	15	15,0	Homo	A,G	9	4,5	Hete	-	-	-	-	A	17	16,1	Homo	A,G	3	1,2	Hete	A	1	1,0	Homo	A,G	1	0,1	Hete	G	2	0,2	Homo
TRINITY_DN35130_c0_g1	K02178	BUB1	1657	C	T	C,T	12	4,8	Hete	C,T	14	4,10	Hete	C	14	14,0	Homo	C,T	12	5,7	Hete	C	5	5,0	Homo	C,T	11	6,5	Hete	T	2	0,2	Homo	C	2	2,0	Homo	-	-	-	-	T	2	0,2	Homo
TRINITY_DN35130_c0_g1	K02178	BUB1	1678	G	A	G	7	7,0	Homo	G	8	8,0	Homo	G	1	1,0	Homo	G	7	7,0	Homo	-	-	-	-	G	5	5,0	Homo	G,A	3	1,2	Hete	-	-	-	-	-	-	-	-	G	2	2,0	Homo
TRINITY_DN35130_c0_g1	K02178	BUB1	1792	T	C	T	10	10,0	Homo	T,C	8	3,5	Hete	T	13	13,0	Homo	T	10	10,0	Homo	T	2	2,0	Homo	T	9	9,0	Homo	T,C	4	2,2	Hete	T	2	2,0	Homo	-	-	-	-	T	1	1,0	Homo
TRINITY_DN35130_c0_g1	K02178	BUB1	1816	A	G	A	15	15,0	Homo	A	10	10,0	Homo	A	12	12,0	Homo	A	12	12,0	Homo	A	2	2,0	Homo	A,G	9	3,6	Hete	A	4	4,0	Homo	A	2	2,0	Homo	-	-	-	-	-	-	-	-
TRINITY_DN35130_c0_g1	K02178	BUB1	1821	T	C	T	16	16,0	Homo	T	9	9,0	Homo	T	13	13,0	Homo	T	12	12,0	Homo	T	2	2,0	Homo	T,C	10	2,8	Hete	T	4	4,0	Homo	T	2	2,0	Homo	-	-	-	-	-	-	-	-
TRINITY_DN35130_c0_g1	K02178	BUB1	1892	C	G	C,G	12	1,11	Hete	C,G	20	9,11	Hete	C	15	15,0	Homo	C,G	14	8,6	Hete	C	5	5,0	Homo	C,G	16	6,10	Hete	C,G	4	2,2	Hete	C	3	3,0	Homo	-	-	-	-	G	2	0,2	Homo
TRINITY_DN35130_c0_g1	K02178	BUB1	1997	G	T	G,T	7	2,5	Hete	G	19	19,0	Homo	G	16	16,0	Homo	G,T	9	5,4	Hete	G	8	8,0	Homo	G	19	19,0	Homo	G	2	2,0	Homo	-	-	-	-	-	-	-	-	G	3	3,0	Homo
TRINITY_DN35130_c0_g1	K02178	BUB1	2116	A	C	A,C	5	3,2	Hete	A,C	16	9,7	Hete	A	19	19,0	Homo	A,C	10	6,4	Hete	A	8	8,0	Homo	A	12	12,0	Homo	A	2	2,0	Homo	-	-	-	-	-	-	-	-	A	1	1,0	Homo
TRINITY_DN35130_c0_g1	K02178	BUB1	2128	A	G	A,G	6	3,3	Hete	A,G	16	10,6	Hete	A	17	17,0	Homo	A,G	12	6,6	Hete	A	6	6,0	Homo	A,G	15	7,8	Hete	A	2	2,0	Homo	-	-	-	-	-	-	-	-	-	-	-	-
TRINITY_DN35130_c0_g1	K02178	BUB1	2133	T	C	T	5	5,0	Homo	T	16	16,0	Homo	T	17	17,0	Homo	T	13	13,0	Homo	T	6	6,0	Homo	T,C	18	9,9	Hete	-	-	-	-	-	-	-	-	-	-	-	-	T,C	1	0,1	Hete
TRINITY_DN35130_c0_g1	K02178	BUB1	2192	G	T	G,T	7	4,3	Hete	G,T	15	9,6	Hete	G	15	15,0	Homo	G,T	12	7,5	Hete	G	5	5,0	Homo	G	16	16,0	Homo	-	-	-	-	G	1	1,0	Homo	-	-	-	-	G	4	4,0	Homo
TRINITY_DN35130_c0_g1	K02178	BUB1	2223	A	G	A	7	7,0	Homo	A	15	15,0	Homo	A	13	13,0	Homo	A	13	13,0	Homo	A	5	5,0	Homo	A,G	19	9,10	Hete	-	-	-	-	A	1	1,0	Homo	A	1	1,0	Homo	G	4	0,4	Homo
TRINITY_DN35130_c0_g1	K02178	BUB1	2227	C	A	C	8	8,0	Homo	C	15	15,0	Homo	C	12	12,0	Homo	C	13	13,0	Homo	C	4	4,0	Homo	C,A	19	9,10	Hete	-	-	-	-	C	1	1,0	Homo	C	1	1,0	Homo	C,A	3	0,3	Hete
TRINITY_DN35130_c0_g1	K02178	BUB1	2278	G	A	G	9	9,0	Homo	A	10	0,10	Homo	G	13	13,0	Homo	G	5	5,0	Homo	G	1	1,0	Homo	G	9	9,0	Homo	-	-	-	-	G	1	1,0	Homo	G	1	1,0	Homo	G	3	3,0	Homo
TRINITY_DN35130_c0_g1	K02178	BUB1	2334	G	A	G,A	12	8,4	Hete	G,A	17	10,7	Hete	A	12	0,12	Homo	G,A	5	4,1	Hete	A	2	0,2	Homo	G,A	11	8,3	Hete	-	-	-	-	A	1	0,1	Homo	G,A	1	1,0	Hete	-	-	-	-
TRINITY_DN35130_c0_g1	K02178	BUB1	2379	T	C	T	11	11,0	Homo	T	16	16,0	Homo	T	10	10,0	Homo	T	5	5,0	Homo	T	1	1,0	Homo	T,C	12	4,8	Hete	-	-	-	-	T	2	2,0	Homo	T	1	1,0	Homo	-	-	-	-
TRINITY_DN35130_c0_g1	K02178	BUB1	2412	C	T	C,T	8	4,4	Hete	C,T	19	9,10	Hete	C,T	11	6,5	Hete	C,T	5	4,1	Hete	T	1	0,1	Homo	C,T	12	7,5	Hete	-	-	-	-	T	2	0,2	Homo	-	-	-	-	-	-	-	-
TRINITY_DN35130_c0_g1	K02178	BUB1	2466	T	C	T	4	4,0	Homo	T	18	18,0	Homo	T	10	10,0	Homo	T	4	4,0	Homo	T	1	1,0	Homo	T,C	10	4,6	Hete	-	-	-	-	T	2	2,0	Homo	-	-	-	-	T,C	2	1,1	Hete
TRINITY_DN35130_c0_g1	K02178	BUB1	2481	C	G	C	8	8,0	Homo	C	18	18,0	Homo	C	9	9,0	Homo	C	4	4,0	Homo	-	-	-	-	C,G	9	3,6	Hete	-	-	-	-	C	2	2,0	Homo	-	-	-	-	C,G	2	1,1	Hete
TRINITY_DN35130_c0_g1	K02178	BUB1	2526	A	G	A	8	8,0	Homo	A	16	16,0	Homo	A	12	12,0	Homo	A	2	2,0	Homo	-	-	-	-	A,G	8	3,5	Hete	-	-	-	-	A	2	2,0	Homo	-	-	-	-	A,G	3	1,2	Hete
TRINITY_DN35130_c0_g1	K02178	BUB1	2634	T	C	T	8	8,0	Homo	T	14	14,0	Homo	T	6	6,0	Homo	T	9	9,0	Homo	T	3	3,0	Homo	T,C	11	3,8	Hete	T	2	2,0	Homo	T	1	1,0	Homo	-	-	-	-	T,C	2	0,2	Hete
TRINITY_DN35130_c0_g1	K02178	BUB1	2658	T	C	T	8	8,0	Homo	T	15	15,0	Homo	T	7	7,0	Homo	T	11	11,0	Homo	T	3	3,0	Homo	T,C	10	2,8	Hete	T	2	2,0	Homo	T	1	1,0	Homo	-	-	-	-	T,C	2	0,2	Hete
TRINITY_DN35130_c0_g1	K02178	BUB1	2878	C	A	C	16	16,0	Homo	C,A	23	17,6	Hete	C	14	14,0	Homo	C	17	17,0	Homo	C	2	2,0	Homo	C	7	7,0	Homo	C	1	1,0	Homo	C	1	1,0	Homo	-	-	-	-	C	3	3,0	Homo
TRINITY_DN35130_c0_g1	K02178	BUB1	2946	G	C	G	13	13,0	Homo	G	20	20,0	Homo	G	9	9,0	Homo	G	15	15,0	Homo	-	-	-	-	G,C	7	5,2	Hete	G	3	3,0	Homo	G	1	1,0	Homo	G,C	1	0,1	Hete	G	1	1,0	Homo
TRINITY_DN35130_c0_g1	K02178	BUB1	3026	T	C	T	9	9,0	Homo	T	15	15,0	Homo	T	9	9,0	Homo	T	10	10,0	Homo	-	-	-	-	T,C	6	3,3	Hete	T	3	3,0	Homo	T	1	1,0	Homo	T,C	1	0,1	Hete	-	-	-	-
TRINITY_DN35130_c0_g1	K02178	BUB1	3061	A	G	A,G	10	1,9	Hete	A,G	14	9,5	Hete	A	6	6,0	Homo	A,G	10	7,3	Hete	-	-	-	-	A,G	6	2,4	Hete	G	1	0,1	Homo	G	1	0,1	Homo	-	-	-	-	-	-	-	-
TRINITY_DN35130_c0_g1	K02178	BUB1	3088	T	C	T	11	11,0	Homo	T	15	15,0	Homo	T	10	10,0	Homo	T	12	12,0	Homo	-	-	-	-	T,C	9	4,5	Hete	T	2	2,0	Homo	T	1	1,0	Homo	-	-	-	-	-	-	-	-
TRINITY_DN35130_c0_g1	K02178	BUB1	3147	C	T	C	10	10,0	Homo	C	11	11,0	Homo	C	9	9,0	Homo	C	11	11,0	Homo	C	3	3,0	Homo	C,T	8	2,6	Hete	C	3	3,0	Homo	C	2	2,0	Homo	-	-	-	-	C	1	1,0	Homo
TRINITY_DN35130_c0_g1	K02178	BUB1	3197	C	T	C	11	11,0	Homo	C,T	15	8,7	Hete	C	13	12,1	Homo	C	14	14,0	Homo	C	5	5,0	Homo	C	20	20,0	Homo	C,T	3	2,1	Hete	C	3	3,0	Homo	-	-	-	-	C	2	2,0	Homo
TRINITY_DN35130_c0_g1	K02178	BUB1	3293	T	C	T	7	7,0	Homo	T	14	14,0	Homo	T	17	17,0	Homo	T	10	10,0	Homo	T	6	6,0	Homo	T,C	19	4,15	Hete	T	1	1,0	Homo	T	2	2,0	Homo	-	-	-	-	T,C	1	0,1	Hete
TRINITY_DN35130_c0_g1	K02178	BUB1	3441	C	T	C	10	10,0	Homo	C	4	4,0	Homo	C	4	4,0	Homo	C	9	9,0	Homo	C	6	6,0	Homo	C,T	9	2,7	Hete	C	1	1,0	Homo	C	1	1,0	Homo	-	-	-	-	C,T	2	1,1	Hete
TRINITY_DN35130_c0_g1	K02178	BUB1	3453	C	T	C,T	11	9,2	Hete	C	4	4,0	Homo	C	3	3,0	Homo	C,T	9	5,4	Hete	C	6	6,0	Homo	C	11	11,0	Homo	C	1	1,0	Homo	C	1	1,0	Homo	-	-	-	-	C,T	3	2,1	Hete
TRINITY_DN35130_c0_g1	K02178	BUB1	3462	C	A	C	8	8,0	Homo	C	4	4,0	Homo	C	3	3,0	Homo	C	7	7,0	Homo	C	6	6,0	Homo	C,A	11	1,10	Hete	C	1	1,0	Homo	-	-	-	-	-	-	-	-	C,A	3	1,2	Hete
TRINITY_DN35130_c0_g1	K02178	BUB1	3489	C	T	C	9	9,0	Homo	C	5	5,0	Homo	C	2	2,0	Homo	C	9	9,0	Homo	C	7	7,0	Homo	C,T	12	2,10	Hete	C	1	1,0	Homo	-	-	-	-	-	-	-	-	C,T	1	0,1	Hete
TRINITY_DN35130_c0_g1	K02178	BUB1	3540	A	G	A	8	8,0	Homo	A	5	5,0	Homo	A	4	4,0	Homo	A	10	10,0	Homo	A	5	5,0	Homo	A,G	11	1,10	Hete	-	-	-	-	-	-	-	-	A,G	1	0,1	Hete	A,G	1	0,1	Hete
TRINITY_DN35130_c0_g1	K02178	BUB1	3631	G	C	G,C	5	2,3	Hete	G	2	2,0	Homo	G	6	6,0	Homo	G,C	5	2,3	Hete	G	2	2,0	Homo	G	9	9,0	Homo	-	-	-	-	G	1	1,0	Homo	G	1	1,0	Homo	-	-	-	-
TRINITY_DN35130_c0_g1	K02178	BUB1	3651	G	A	G,A	9	2,7	Hete	G	1	1,0	Homo	G	6	6,0	Homo	G,A	10	5,5	Hete	G	3	3,0	Homo	G	9	9,0	Homo	G	1	1,0	Homo	G	1	1,0	Homo	-	-	-	-	G,A	1	0,1	Hete
TRINITY_DN35130_c0_g1	K02178	BUB1	3654	T	A	T	9	9,0	Homo	T	3	3,0	Homo	T	6	6,0	Homo	T	10	10,0	Homo	T	2	2,0	Homo	T,A	9	4,5	Hete	T	1	1,0	Homo	T	1	1,0	Homo	-	-	-	-	T	1	1,0	Homo
TRINITY_DN35130_c0_g1	K02178	BUB1	3678	T	C	T	9	9,0	Homo	T	3	3,0	Homo	T	7	7,0	Homo	T	10	10,0	Homo	T	3	3,0	Homo	T,C	9	4,5	Hete	T	1	1,0	Homo	T	1	1,0	Homo	-	-	-	-	-	-	-	-
TRINITY_DN35130_c0_g1	K02178	BUB1	3685	A	G	A	8	8,0	Homo	A	3	3,0	Homo	A	6	6,0	Homo	A	10	10,0	Homo	A	3	3,0	Homo	A,G	9	4,5	Hete	A	1	1,0	Homo	A	1	1,0	Homo	-	-	-	-	A	2	2,0	Homo
TRINITY_DN35130_c0_g1	K02178	BUB1	3801	A	T	A	3	3,0	Homo	A	7	7,0	Homo	A	4	4,0	Homo	A	10	10,0	Homo	A	9	9,0	Homo	A,T	8	2,6	Hete	A	4	4,0	Homo	A	1	1,0	Homo	-	-	-	-	A,T	4	3,1	Hete
TRINITY_DN35130_c0_g1	K02178	BUB1	3876	T	C	T	10	10,0	Homo	T	12	12,0	Homo	T	3	3,0	Homo	T	9	9,0	Homo	T	6	6,0	Homo	T,C	12	4,8	Hete	T	3	3,0	Homo	-	-	-	-	-	-	-	-	T	1	1,0	Homo
TRINITY_DN35130_c0_g1	K02178	BUB1	3933	G	A	G	11	11,0	Homo	G	11	11,0	Homo	G	3	3,0	Homo	G	14	14,0	Homo	G	3	3,0	Homo	G,A	10	3,7	Hete	G	3	3,0	Homo	-	-	-	-	G,A	2	0,2	Hete	G	1	1,0	Homo
TRINITY_DN35130_c0_g1	K02178	BUB1	3960	G	A	G	9	9,0	Homo	G	11	11,0	Homo	G	3	3,0	Homo	G	9	9,0	Homo	G	3	3,0	Homo	G,A	10	3,7	Hete	G	4	4,0	Homo	G	1	1,0	Homo	G,A	2	0,2	Hete	-	-	-	-
TRINITY_DN35130_c0_g1	K02178	BUB1	4095	T	C	T,C	11	9,2	Hete	T,C	17	6,11	Hete	C	5	0,5	Homo	T,C	9	4,5	Hete	-	-	-	-	T	10	10,0	Homo	T,C	2	1,1	Hete	C	1	0,1	Homo	-	-	-	-	-	-	-	-
TRINITY_DN35130_c0_g1	K02178	BUB1	4125	G	A	G	10	10,0	Homo	G	16	16,0	Homo	G	5	5,0	Homo	G	11	11,0	Homo	-	-	-	-	G,A	6	3,3	Hete	-	-	-	-	G	1	1,0	Homo	-	-	-	-	-	-	-	-
TRINITY_DN35130_c0_g1	K02178	BUB1	4225	A	G	A,G	10	4,6	Hete	A,G	14	11,3	Hete	A	8	8,0	Homo	A,G	14	7,7	Hete	-	-	-	-	G	6	0,6	Homo	A,G	2	1,1	Hete	A	1	1,0	Homo	-	-	-	-	-	-	-	-
TRINITY_DN32278_c0_g1	K08866	TTK, MPS1	58	C	G	C	13	13,0	Homo	C,G	13	7,6	Hete	C	16	16,0	Homo	C,G	10	3,7	Hete	C	5	5,0	Homo	C	10	10,0	Homo	C,G	1	0,1	Hete	C	5	5,0	Homo	C	1	1,0	Homo	C	3	3,0	Homo
TRINITY_DN32278_c0_g1	K08866	TTK, MPS1	157	A	G	A	19	19,0	Homo	A,G	25	10,15	Hete	A	22	22,0	Homo	A,G	19	5,14	Hete	A	6	6,0	Homo	A	13	13,0	Homo	A,G	7	6,1	Hete	A	5	5,0	Homo	A	1	1,0	Homo	A	3	3,0	Homo
TRINITY_DN32278_c0_g1	K08866	TTK, MPS1	169	C	T	C	15	15,0	Homo	C,T	26	11,15	Hete	C	20	20,0	Homo	C,T	18	5,13	Hete	C	5	5,0	Homo	C	15	15,0	Homo	C,T	7	6,1	Hete	C	4	4,0	Homo	C	1	1,0	Homo	C	3	3,0	Homo
TRINITY_DN32278_c0_g1	K08866	TTK, MPS1	283	C	T	C	20	20,0	Homo	C,T	19	11,8	Hete	C	19	19,0	Homo	C,T	16	7,9	Hete	C	7	7,0	Homo	C	17	16,0	Homo	C	7	7,0	Homo	C	3	3,0	Homo	C	1	1,0	Homo	C	1	1,0	Homo
TRINITY_DN32278_c0_g1	K08866	TTK, MPS1	415	A	G	A	17	16,1	Homo	A,G	15	4,11	Hete	A	23	23,0	Homo	A,G	14	8,6	Hete	A	5	5,0	Homo	A	29	29,0	Homo	A	8	8,0	Homo	A	6	6,0	Homo	A	1	1,0	Homo	A	3	3,0	Homo
TRINITY_DN32278_c0_g1	K08866	TTK, MPS1	460	G	T	G	15	15,0	Homo	G,T	19	5,14	Hete	G	22	22,0	Homo	G,T	14	8,6	Hete	G	8	8,0	Homo	G	24	24,0	Homo	G,T	7	6,1	Hete	G	4	4,0	Homo	-	-	-	-	G	2	2,0	Homo
TRINITY_DN32278_c0_g1	K08866	TTK, MPS1	511	G	A	G	14	14,0	Homo	G,A	19	6,13	Hete	G	19	19,0	Homo	G,A	15	9,6	Hete	G	7	7,0	Homo	G	21	21,0	Homo	G	7	7,0	Homo	G	3	3,0	Homo	-	-	-	-	G	2	2,0	Homo
TRINITY_DN32278_c0_g1	K08866	TTK, MPS1	731	A	G	A	13	13,0	Homo	A,G	16	6,10	Hete	A	16	16,0	Homo	A,G	12	7,5	Hete	A	9	9,0	Homo	A	20	20,0	Homo	A	3	2,1	Homo	A	3	3,0	Homo	-	-	-	-	A	3	3,0	Homo
TRINITY_DN32278_c0_g1	K08866	TTK, MPS1	790	A	T	A	13	13,0	Homo	A,T	11	6,5	Hete	A	20	20,0	Homo	A,T	13	8,5	Hete	A	10	10,0	Homo	A	19	19,0	Homo	A	4	3,1	Homo	A	1	1,0	Homo	-	-	-	-	A	5	5,0	Homo
TRINITY_DN32278_c0_g1	K08866	TTK, MPS1	812	A	G	A	11	11,0	Homo	A,G	10	4,6	Hete	A	19	19,0	Homo	A,G	14	7,7	Hete	A	9	9,0	Homo	A	21	21,0	Homo	A	4	3,1	Homo	-	-	-	-	-	-	-	-	A	5	5,0	Homo
TRINITY_DN32278_c0_g1	K08866	TTK, MPS1	830	G	A	G	12	12,0	Homo	G,A	14	7,7	Hete	G	22	22,0	Homo	G,A	19	10,9	Hete	G	11	11,0	Homo	G	19	19,0	Homo	G	4	3,1	Homo	G	1	1,0	Homo	-	-	-	-	G	5	5,0	Homo
TRINITY_DN32278_c0_g1	K08866	TTK, MPS1	871	C	T	C	14	14,0	Homo	C,T	15	8,7	Hete	C	19	19,0	Homo	C,T	21	12,9	Hete	C	8	8,0	Homo	C	21	21,0	Homo	C	3	3,0	Homo	C	1	1,0	Homo	-	-	-	-	C	4	4,0	Homo
TRINITY_DN32278_c0_g1	K08866	TTK, MPS1	1005	G	C	G	19	19,0	Homo	G,C	16	6,10	Hete	G	28	28,0	Homo	G,C	21	13,8	Hete	G	12	12,0	Homo	G	20	20,0	Homo	G,C	4	2,2	Hete	G	2	2,0	Homo	-	-	-	-	G	3	3,0	Homo
TRINITY_DN32278_c0_g1	K08866	TTK, MPS1	1049	G	A	G	22	22,0	Homo	G,A	21	7,14	Hete	G	32	32,0	Homo	G,A	21	13,8	Hete	G	12	12,0	Homo	G	18	18,0	Homo	G,A	4	2,2	Hete	G	1	1,0	Homo	-	-	-	-	G	3	3,0	Homo
TRINITY_DN32278_c0_g1	K08866	TTK, MPS1	1086	A	G	A	18	18,0	Homo	A,G	24	6,18	Hete	A	30	30,0	Homo	A,G	13	10,3	Hete	A	10	10,0	Homo	A	17	17,0	Homo	A,G	4	2,2	Hete	A	2	2,0	Homo	-	-	-	-	A	1	1,0	Homo
TRINITY_DN32278_c0_g1	K08866	TTK, MPS1	1120	A	G	A	16	16,0	Homo	A,G	25	9,16	Hete	A	23	23,0	Homo	A,G	10	6,4	Hete	A	7	7,0	Homo	A	19	19,0	Homo	A,G	3	1,2	Hete	A	2	2,0	Homo	-	-	-	-	A	1	1,0	Homo
TRINITY_DN32278_c0_g1	K08866	TTK, MPS1	1129	T	C	T	15	15,0	Homo	T,C	26	10,16	Hete	T	21	21,0	Homo	T,C	11	6,5	Hete	T	9	9,0	Homo	T	17	17,0	Homo	T,C	3	2,1	Hete	T	2	2,0	Homo	-	-	-	-	T	1	1,0	Homo
TRINITY_DN32278_c0_g1	K08866	TTK, MPS1	1291	T	C	T	23	23,0	Homo	T,C	28	10,18	Hete	T	21	21,0	Homo	T,C	11	6,5	Hete	T	9	9,0	Homo	T	37	37,0	Homo	T	2	2,0	Homo	T	2	2,0	Homo	T,C	1	0,1	Hete	T	8	8,0	Homo
TRINITY_DN32278_c0_g1	K08866	TTK, MPS1	1303	C	A	C	21	21,0	Homo	C,A	24	10,14	Hete	C	24	24,0	Homo	C,A	11	6,5	Hete	C	9	9,0	Homo	C	29	29,0	Homo	C	2	2,0	Homo	C	2	2,0	Homo	C,A	1	0,1	Hete	C	8	8,0	Homo
TRINITY_DN32278_c0_g1	K08866	TTK, MPS1	1527	G	A	G	18	18,0	Homo	G,A	19	7,12	Hete	G	17	17,0	Homo	G,A	16	7,9	Hete	G	6	6,0	Homo	G	16	16,0	Homo	G,A	4	3,1	Hete	G	4	4,0	Homo	G,A	1	0,1	Hete	G	6	6,0	Homo
TRINITY_DN32278_c0_g1	K08866	TTK, MPS1	1618	T	C	T	23	23,0	Homo	T,C	25	9,16	Hete	T	18	18,0	Homo	T,C	19	8,11	Hete	T	7	7,0	Homo	T	20	20,0	Homo	T,C	1	0,1	Hete	T	8	8,0	Homo	T	1	1,0	Homo	T	6	6,0	Homo
TRINITY_DN32278_c0_g1	K08866	TTK, MPS1	1627	A	G	A	23	23,0	Homo	A,G	27	11,16	Hete	A	21	21,0	Homo	A,G	20	9,11	Hete	A	10	10,0	Homo	A	20	20,0	Homo	A	1	1,0	Homo	A	8	8,0	Homo	A	1	1,0	Homo	A	6	6,0	Homo
TRINITY_DN32278_c0_g1	K08866	TTK, MPS1	1657	G	T	G	23	23,0	Homo	G,T	26	9,17	Hete	G	25	25,0	Homo	G,T	22	10,12	Hete	G	11	11,0	Homo	G	22	22,0	Homo	G,T	3	1,2	Hete	G	7	7,0	Homo	G	1	1,0	Homo	G	6	6,0	Homo
TRINITY_DN32278_c0_g1	K08866	TTK, MPS1	1855	A	G	A	24	24,0	Homo	A,G	22	16,6	Hete	A	20	20,0	Homo	A,G	15	6,9	Hete	A	12	12,0	Homo	A	26	26,0	Homo	A,G	5	3,2	Hete	A	5	5,0	Homo	A,G	1	0,1	Hete	A	7	7,0	Homo
TRINITY_DN32278_c0_g1	K08866	TTK, MPS1	2011	A	G	A	19	19,0	Homo	A,G	19	9,10	Hete	A	19	19,0	Homo	A,G	13	3,10	Hete	A	7	7,0	Homo	A	21	21,0	Homo	A,G	4	2,2	Hete	A	5	5,0	Homo	-	-	-	-	A	1	1,0	Homo
TRINITY_DN32278_c0_g1	K08866	TTK, MPS1	2110	C	T	C	8	8,0	Homo	C,T	20	7,13	Hete	C	15	15,0	Homo	C,T	6	4,2	Hete	C	4	4,0	Homo	C	19	19,0	Homo	C,T	4	2,2	Hete	C	1	1,0	Homo	-	-	-	-	C	1	1,0	Homo
TRINITY_DN32278_c0_g1	K08866	TTK, MPS1	2164	T	A	T	13	13,0	Homo	T,A	21	6,15	Hete	T	18	18,0	Homo	T,A	10	6,4	Hete	T	7	7,0	Homo	T	19	19,0	Homo	T,A	3	2,1	Hete	T	2	2,0	Homo	-	-	-	-	-	-	-	-
TRINITY_DN32278_c0_g1	K08866	TTK, MPS1	2506	C	T	C	30	30,0	Homo	C,T	35	21,14	Hete	C	32	32,0	Homo	C,T	23	11,12	Hete	C	16	16,0	Homo	C	32	32,0	Homo	C,T	4	1,3	Hete	C	3	3,0	Homo	-	-	-	-	C	4	4,0	Homo
TRINITY_DN32278_c0_g1	K08866	TTK, MPS1	2689	C	T	C	18	18,0	Homo	C,T	30	11,19	Hete	C	32	32,0	Homo	C,T	13	8,5	Hete	C	7	7,0	Homo	C	26	26,0	Homo	C,T	2	0,2	Hete	C	3	3,0	Homo	C,T	2	1,1	Hete	C	4	4,0	Homo
TRINITY_DN32278_c0_g1	K08866	TTK, MPS1	2770	A	G	A	26	26,0	Homo	A,G	35	17,18	Hete	A	41	41,0	Homo	A,G	14	7,7	Hete	A	5	5,0	Homo	A	32	32,0	Homo	A,G	4	2,2	Hete	A	3	3,0	Homo	A,G	4	3,1	Hete	A	5	5,0	Homo
TRINITY_DN32278_c0_g1	K08866	TTK, MPS1	2995	T	C	T	19	19,0	Homo	T,C	15	6,9	Hete	T	17	17,0	Homo	T,C	12	5,7	Hete	T	4	4,0	Homo	T	25	25,0	Homo	T,C	2	1,1	Hete	T	7	7,0	Homo	T	1	1,0	Homo	T	1	1,0	Homo
TRINITY_DN32278_c0_g1	K08866	TTK, MPS1	3102	C	T	C	12	12,0	Homo	C,T	4	3,1	Hete	C	7	7,0	Homo	C,T	8	4,4	Hete	C	4	4,0	Homo	C	11	11,0	Homo	C,T	1	0,1	Hete	C	3	3,0	Homo	C,T	2	0,2	Hete	C	1	1,0	Homo
TRINITY_DN32278_c0_g1	K08866	TTK, MPS1	3264	G	A	G	6	6,0	Homo	G,A	6	4,2	Hete	G	4	4,0	Homo	G	1	1,0	Homo	G	1	1,0	Homo	-	-	-	-	G,A	1	0,1	Hete	-	-	-	-	-	-	-	-	-	-	-	-
TRINITY_DN32278_c0_g1	K08866	TTK, MPS1	3359	T	C	T	1	1,0	Homo	-	-	-	-	T	6	6,0	Homo	T	1	1,0	Homo	T	1	1,0	Homo	T	1	1,0	Homo	T,C	1	0,1	Hete	-	-	-	-	T,C	2	0,2	Hete	-	-	-	-
